# Supplementary material for: Goulphar: rapid access and expertise for standard two-color microarray normalization methods
Source: BMC Bioinformatics. 2006 Oct 23;7:467. doi: 10.1186/1471-2105-7-467 (PMC1626094; doi:10.1186/1471-2105-7-467)
Supplement: Additional file 1 — The Goulphar R script. This is the Goulphar script code in R programming language. This text file runs in the R environment and can be read and modified in a text editor. The script needs a parameter file (see additional file 2) and a raw data file (see additional file 6), located in the same folder, to work properly. [file 1471-2105-7-467-S1.r]

# Document name: Goulphar
# Goulphar version 1.2
# R script for microarray normalisation

# Goulphar is a free software; you can redistribute it and/or
# modify it under the terms of the GNU General Public License
# as published by the Free Software Foundation; either version 2
# of the License, or (at your option) any later version.

# This program is distributed in the hope that it will be useful,
# but WITHOUT ANY WARRANTY; without even the implied warranty of
# MERCHANTABILITY or FITNESS FOR A PARTICULAR PURPOSE.  See the
# GNU General Public License for more details.

# goulphar@biologie.ens.fr
# Sophie Lemoine, Nicolas Servant, Florence Combes
# Plate-forme Transcriptome, Ecole Normale Superieure
# 46 rue d'Ulm 75005 PARIS, FRANCE

#To ignore R warnings (warnings are not errors)
options(warn=-1)

# Loading required packages
library(limma)
library(marray)
library(convert)

######################################  Function part ######################################

#~~~~~~~~~~~~~~~~~~~~~~~~~~~~~~~~~~~~~~~~~~~~~~~~
#Function to make pretty parameter vector for pdf
#~~~~~~~~~~~~~~~~~~~~~~~~~~~~~~~~~~~~~~~~~~~~~~~~
# This function formats a vector so that it can be inserted in a text, legend....
# x = a vector
# Usage: prettyparam(flag.value) 
prettyparam<-function(x){
        z<-NA
        for(i in 1:length(x))
        {
                z<-paste(na.omit(z),x[i],sep=" ")
        }
	        return(z)
}

#~~~~~~~~~~~~~~~~~~~~~~~~~~~~~~~~~~~~~~~~~~~~~~~~~~~~~~~~~~~~~~~~~~~~~~~~~~~~~~~~~~~~~~~~~
# Function to make the genepix file name prettier in the plots (without the whole path...)
#~~~~~~~~~~~~~~~~~~~~~~~~~~~~~~~~~~~~~~~~~~~~~~~~~~~~~~~~~~~~~~~~~~~~~~~~~~~~~~~~~~~~~~~~~
# This function cuts the file name path to keep only the file name so that can be easily read.
# x = the file name path you want to format
# Usage: filename<-pretty.name(result.file)
pretty.name<-function(x){
	vec<-c()
	for(i in 1:length(x))
	{
		t<-unlist(strsplit(x[i],"/"))
		y<-t[max(length(t))]
		vec[i]<-y
	}
return(vec)
}

#~~~~~~~~~~~~~~~~~~~~~~~~~~~~~~~~~~~~~~~~~~~~~~~~~~~~~~~~~~~~~
# Function to filter spots in the read.maimages limma function
#~~~~~~~~~~~~~~~~~~~~~~~~~~~~~~~~~~~~~~~~~~~~~~~~~~~~~~~~~~~~~
# This function does not take any arguments and cannot be used outside of the read.maimages limma function.
# Usage = RG<-read.maimages(result.file, source=software,columns=list(Rf=RF,Gf=GF,Rb=RB,Gb=GB),other.columns=other.col, wt.fun=tofilter)
tofilter<-function(x) {
	
	if(software == "genepix"){
		D<-"Dia."
		if(foreground == 0){
       			RF<-"F635 Median"
       	        	GF<-"F532 Median"
       		}else{
               		RF<-"F635 Mean"
               		GF<-"F532 Mean"
		}
	}else if (software == "spot"){
		D<-"area"
		if(foreground == 0){
        	        RF<-"Rmedian"
               		GF<-"Gmedian"
	        }else{
        	        RF<-"Rmean"
               		GF<-"Gmean"
        	}
	}
	# Spot filtering according to intensity saturation
	if(do.saturating == 1) {
		OKsaturatingR <- x[,RF] < saturating
		OKsaturatingG <- x[,GF] < saturating
	} else {
		OKsaturatingR <- x[,RF]>0
		OKsaturatingG <- x[,GF]>0
	}
	# Spot filtering according to diameter
	if(do.diameter == 1) {
		OKdiameter<-x[,D] > dia
	} else {
		OKdiameter<-x[,D]>0
	}
	as.numeric(OKsaturatingR & OKsaturatingG & OKdiameter)
}

#~~~~~~~~~~~~~~~~~~~~~~~~~~~~~~~~~~~~~~~~~~~~~~~~~~~~~~~~~~~~~~~~~~~~~~~~~~~~~
# Function that manage the flags from GenePix image analysis software handling
#~~~~~~~~~~~~~~~~~~~~~~~~~~~~~~~~~~~~~~~~~~~~~~~~~~~~~~~~~~~~~~~~~~~~~~~~~~~~~
# This function allows you to filter genepix flags, all of them or different categories of them. 
# Arguments:
# x = the flag column of the RGList structure
# y = the flags you want to remove. It has to be a vector
# Usage = flags<-removeFlags(RG$other$Flag,flag.value) 
removeFlags<-function(x,y){
# The spots can be flagged 100, 0, -50, -75 or -100
# The bad flags are -50, -75 and -100.

	if(software == "genepix"){
		# If the user decides to remove all these flags, the flags smaller than -1 are concerned
		if(flag.value == 1){
			toflag<-x< -1
		}else if(flag.value == -500){
		# If he decides to keep all the spots, flags are then compared to -500, 
		# what is an impossible value
		# All the flags are bigger to -500 and spots are kept
			toflag<-x< -500
		}else{
		# If he wants to remove a particular flag, like -100, or -100 and -50, 
		# all the flags that are in this ensemble are concerned,
		# what is meant in x %in% y

			toflag<-x %in% y
		}
	}else if(software == "spot"){
		if(flag.value == 1){
			toflag<-x %in% y 
		}else if(flag.value == -500){
			toflag<-x < -500
		}
	}
	return(toflag)
}

#~~~~~~~~~~~~~~~~~~~~~~~~~~~~~~~~~~~~~~~~~~~~~
# Function to make background plots with limma
#~~~~~~~~~~~~~~~~~~~~~~~~~~~~~~~~~~~~~~~~~~~~~
# This function makes background plots for each dye.
# Arguments:
# imagefile = 1 if you want the pictures to be in a single pdf report (the device has to be created outside this function)
#	2 if you want png files
#	3 if you want jpeg files
# file = the name of file ( used for png and jpeg files, can be replaced by anything for pdf file )
#	example: "ma"
# var = the limma structure you want to plot, RGList or MAList
# color = the color the plot will tend to. If you want to want to plot the background in red,
#	the palette of your plot will begin from the white to the red
#	example: "red"
# title = the title of you plot
#	example: "Red background plot"
# Usage = backgroungplot(imagefile,"Rbplot",log2(RGb$Rb),"red","Red (Cy5) background intensity including filtered spots")
backgroungplot<-function(imagefile,file,var,color,title){
	#open bitmap device if the plot is not to create in a pdf file	
	if(imagefile!=1){
	bitmap(file=paste(file,ext,sep=""), type = type, height = 2, width = 6, res = 72,pointsize =9)
	}
	imageplot(var,layout,low="white", high=color, legend=FALSE, zlim = range(var,finite = TRUE),
		main=title,cex.main=1)
	#close the bitmap device	
	if(imagefile!=1){
		dev.off()
	}
}

#~~~~~~~~~~~~~~~~~~~~~~~~~~~~~~~~~~~~~
# Function to make limma normalisation
#~~~~~~~~~~~~~~~~~~~~~~~~~~~~~~~~~~~~~
# This function performs normalisation with limma.
# It returns a normalised MAList structure.
# Arguments:
# RG = the RGList structure you want to normalise.
# norma = one of the normalisation method proposed by the normalizeWithinArrays function of limma
#	example: "p" for printtip lowess,
#		"l" for global lowess,
#		"m" for global median,
#		"none" for no normalisation.
# layout = the layout structure created by the getLayout limma function
# 	it is only used for printtip lowess normalisation so that normalizeWithinArrays can make the printtip groups
#	it has to be NA for the other limma methods
#	example: NA, "p", "l", "m" or "none"
# Usage = MA<-limmanorm(RG,"none",NA) 
limmanorm<-function(RG,norma,layout){
	if(is.na(layout)){
		MA<-normalizeWithinArrays(RG,method=norma)	
	}else{
		MA<-normalizeWithinArrays(RG,layout,method=norma)	
	}	
	return(MA)
}

#~~~~~~~~~~~~~~~~~~~~~~~~~~~~~~~~~~~~~~~~~~~~~~~
# Function to make printtip median normalisation
#~~~~~~~~~~~~~~~~~~~~~~~~~~~~~~~~~~~~~~~~~~~~~~~
# This function performs a printtip median normalisation.
# This function returns a matrix containing these columns: "Block","Column","Row","A","M1","M","correctionBloc".
# Arguments:
# RG = the RGList structure you want to normalise. it is used to get the block, column 
#	and row informations to build the printtip groups
# MA = the MAList structure you want to normalise, used for the log ratios
# 	where M1 is the log ratio before normalisation, M the normalised log ratio and correctionBloc,
#	the block correction to apply to the initial ratio to get the normalised ratio
# Usage = tmp<-printtipmedian.norm(RG,MAnorm) 
printtipmedian.norm<-function(RG,MA){
	# Block median computation 
	tmp<-cbind(RG$genes$Block,RG$genes$Column,RG$genes$Row,MAnorm$A,MAnorm$M)
	tmp<-data.frame(tmp,rep(0,dim(tmp)[1]))
	tmp<-data.frame(tmp,rep(0,dim(tmp)[1]))
	colnames(tmp)<-c("Block","Column","Row","A","M1","M","correctionBloc")
	# Block median subtraction
	for (bloc in 1:max(tmp$Block))
		tmp$correctionBloc[tmp$Block==bloc]<-median(tmp$M1[tmp$Block==bloc],na.rm=TRUE)
	# Normalised log2ratio
		tmp$M<-tmp$M1-tmp$correctionBloc
	return(tmp)
}

#~~~~~~~~~~~~~~~~~~~~~~~~~~~~~~~~~~~~~
# Function to convert MA in marrayNorm
#~~~~~~~~~~~~~~~~~~~~~~~~~~~~~~~~~~~~~
# Goulphar uses function from limma and marray.
# It implies to convert RGList and MAList structures in the equivalent marray structures.
# This function converts MAList in marrayNorm structure using the convert package.
# It returns a marrayNorm structure.
# Arguments:
# MA = MAList structure, the one you want to convert
# mRG = marrayRaw structure, to fill the marrayRaw fields contained in the marrayNorm structure
# usage: mMA<-conv(MA,mRG)  
convtomarrayNorm<-function(MA,mRG){
	mMA<-as(MA,"marrayNorm")
	mMA@maLayout<-mRG@maLayout
	mMA@maW<-mRG@maW
	return(mMA)
}

#~~~~~~~~~~~~~~~~~~~~~~~~~~~~~~~~~~~~
# Function to convert RG in marrayRaw
#~~~~~~~~~~~~~~~~~~~~~~~~~~~~~~~~~~~~
# Goulphar uses function from limma and marray.
# It implies to convert RGList and MAList structures in the equivalent marray structures.
# This function converts RGList in marrayRaw structure using the convert package.
# It returns a marrayRaw structure.
# Arguments:
# RG = MAList structure, the one you want to convert
# layout = the layout structure created by the getLayout limma function 
convtomarrayRaw<-function(RG,layout){
	mRG<-as(RG,"marrayRaw")
	mRG@maLayout<-new('marrayLayout',maNgr=layout$ngrid.r,maNgc=layout$ngrid.c,maNsr=layout$nspot.r,maNsc=layout$nspot.c)
	# Fill the weight part of marray object so that the filtered spots can be taken into account in spacial plots
	mRG@maW<-RG$weights
	return(mRG)
}

#~~~~~~~~~~~~~~~~~~~~~~~~~~~~~~~~~~~~~~~~~~~~~~~~~~~~~
# Function to make MA-plots with printtip lowess curves
#~~~~~~~~~~~~~~~~~~~~~~~~~~~~~~~~~~~~~~~~~~~~~~~~~~~~~
# Arguments:
# imagefile = 1 if you want the pictures to be in a single pdf report (the device has to be created outside this function)
# 	2 if you want png files
# 	3 if you want jpeg files
# filename = the name of file ( used for png and jpeg files, can be replaced by anything for pdf file )
#	example: "ma"
# title = the title of you plot 
#	example: "MA-plot before normalisation"
# MA = the MA data you want to plot. the structure has to be an MAList
# npin = the number of printtips (computed in the script) 
# layout = the layout structure created by the getLayout limma function
# Usage: printtiplowess.maplots(imagefile,"ma","MA-plot before normalisation",MA,npin,layout) 
printtiplowess.maplots<-function(imagefile,filename,title,MA,npin,layout){
	#open bitmap device if the plot is not to create in a pdf file
	if(imagefile!=1){
		bitmap(file=paste(filename,ext,sep=""), type = type, height = 7, width = 7, res = 100,pointsize =10)
	}
	plot(MA$A,MA$M,xlab = "A", ylab = "M",xlim=c(min(MA$A,na.rm=TRUE),max(MA$A,na.rm=TRUE)),
		ylim=c(-10,6),main=paste(title," (excluding filtered spots)",sep="\n"),pch=16,cex=0.2,cex.main=1)
		lty.palette = rep(1,layout$ngrid.r*layout$ngrid.c)
	#create the color palette for the lowess curves and the legend
	palette=rainbow(layout$ngrid.r*layout$ngrid.c)
	legend((max(MA$A,na.rm=TRUE)),mean(MA$M,na.rm=TRUE)-3,"Block number",bty="n", xjust=2.5,cex=0.6)
	legend((max(MA$A,na.rm=TRUE)),mean(MA$M,na.rm=TRUE)-3.8,c(1:npin),fill=rainbow(layout$ngrid.r*layout$ngrid.c),
		ncol=6,x.intersp=1.2,y.intersp=1.2,bty="n", xjust=1,yjust=1,cex=0.6,text.width =0.5)
	#plot the lowess curves (one for each printtip group)
	for (i in 1:npin){
		index <- pin == i
		tMn <- MA$M[index]
		tAn <- MA$A[index]
		#sort NA spots out of the plot
		ind2 <- is.na(tMn) | is.na(tAn) | is.infinite(tMn) | is.infinite(tAn)
		smoothnumn <- lowess(tAn[!ind2], tMn[!ind2])
		lines(approx(smoothnumn), col = palette[i], lty = lty.palette[i])
	}
	#close the bitmap device 
	if(imagefile!=1){
		dev.off()
	}
}

#~~~~~~~~~~~~~~~~~~~~~~~~~~~~~~~~~
# Function to make valid spot plot
#~~~~~~~~~~~~~~~~~~~~~~~~~~~~~~~~~
# This function counts the number of unfiltered spots in each printtip group.
# Arguments:
# imagefile = 1 if you want the pictures to be in a single pdf report (the device has to be created outside this function)
#	2 if you want png files
#	3 if you want jpeg files
# filename =  the name of file ( used for png and jpeg files, can be replaced by anything for pdf file )
# length.group = number of valid spots in each block
# alert.printtip = the threshold chosen for alerting you
# npin = number of printtip
# total.spot.block = the theorical number of spots 
# layout = the layout structure created by the getLayout limma function.
# Usage: validspot.plot(imagefile,"valid_spot",length.group,alert.printtip,npin,total.spot.block,layout)
validspot.plot<-function(imagefile,filename,length.group,alert.printtip,npin,total.spot.block,layout){
	#open bitmap device if the plot is not to create in a pdf file
	if(imagefile != 1){
		bitmap(file=paste(filename,ext,sep=""), type = type, height = 7, width = 7, res = 100,pointsize =10)
	}
	plot(length.group[,1],xlim=c(-5,npin+5),ylim =c(min(length.group[,1])-20,max(length.group[,1])+20), 
		xlab="Block number",ylab="Number of unfiltered spots",
		main=paste("Number of unfiltered spots in each block",paste("(alert if smaller than",alert.printtip,")",sep=" "),sep="\n"),
		cex.main=1,col="black",bg=rainbow(layout$ngrid.r*layout$ngrid.c),pch=21,
		sub=paste("Maximum number of spots in each block =",total.spot.block))
	#plot the printtip group name if the number of spot is smaller than the threshold
	for(i in 1:npin) {
		if(length.group[i,1]<alert.printtip) {
			l1<-paste("Block",i)
			legend(i,length.group[i,1],l1,bty="n",xjust=0.5)
			if(length.group[i,1]==0) {
				nullBlock<-as.integer("1")
			}
		}
	}
	#close the bitmap device 
	if(imagefile!=1){
		dev.off()
	}
}	

#~~~~~~~~~~~~~~~~~~~~~~~~~~~~~~~~~~~~~~~~~~~~~~~~~~~~~~~~~~
# Function to make MA-plots for other normalisation methods
#~~~~~~~~~~~~~~~~~~~~~~~~~~~~~~~~~~~~~~~~~~~~~~~~~~~~~~~~~~
# This function make ma plots for other method than printtip lowess.
# Arguments:
# imagefile = 1 if you want the pictures to be in a single pdf report (the device has to be created outside this function)
#       2 if you want png files
#       3 if you want jpeg files
# filename = the name of file ( used for png and jpeg files, can be replaced by anything for pdf file )
#	example: "ma"
# title = the title of you plot 
#	example: "MA-plot before normalisation"
# leg = the legend that fit the control curve
# color = the color of the control curve
# norma = the normalisation method used
# MA = the MA data you want to plot. the structure has to be an MAList
# Usage: maplots(imagefile,"ma","MA-plot before normalisation","Global lowess regression curve","red",MA)	
maplots<-function(imagefile,filename,title,leg,color,norma,MA){
	#open bitmap device if the plot is not to create in a pdf file
	if(imagefile!=1){
		bitmap(file=paste(filename,ext,sep=""), type = type, height = 7, width = 7, res = 100,pointsize =10)
	}
	plot(MA$A,MA$M, xlab = "A", ylab = "M",xlim=c(min(MA$A,na.rm=TRUE),max(MA$A,na.rm=TRUE)),ylim=c(-10,6),
		main=paste(title," (excluding filtered spots)",sep="\n"),pch=16,cex=0.2,cex.main=1)
	#sort NA spots out of the plot
	indn <- is.na(MA$A) | is.infinite(MA$A) | is.na(MA$M) | is.infinite(MA$M)
	x<-MA$A[!indn]
	y<-MA$M[!indn]
	#if lowess global normalisation
	if(norma == "l"){
		smoothnuml <- lowess(x,y)
		lines(approx(smoothnuml), col = color)
	}else{
	#if global median normalisation
		ysn=sort(y)
		smoothnumr <- lm (ysn ~ x, subset=c(50:length(ysn)-50))
		abline (smoothnumr, col=color[1]) ##Regression line
		abline (0,0, col=color[2])
	}
	legend(min(MA$A,na.rm=TRUE),-5.8,leg,fill =color, ncol=1,x.intersp=1,cex=0.8,bty="n")
	#close the bitmap device 
	if(imagefile!=1){
		dev.off()
	}
}

#~~~~~~~~~~~~~~~~~~~~~~~~~
# Function to make boxplot
#~~~~~~~~~~~~~~~~~~~~~~~~~
# Arguments:
# imagefile = 1 if you want the pictures to be in a single pdf report (the device has to be created outside this function)
# 	2 if you want png files
#       3 if you want jpeg files
# filename = the name of file ( used for png and jpeg files, can be replaced by anything for pdf file )
#	 example:"box"
# title = the title of you plot
#	example: "Boxplot of printtip groups before normalisation"
# MA = the MA data you want to plot. the structure has to be an MAList
# RG = the RGList structure corresponding to the MA data. it is used to get the block, column 
#	 and row informations to build the printtip groups 
# layout = the layout structure created by the getLayout limma function
# Usage:  boxplots(imagefile,"box","Boxplot of printtip groups before normalisation",MA,RG,layout) 
boxplots<-function(imagefile,filename,title,MA,RG,layout){
	#open bitmap device if the plot is not to create in a pdf file
	if(imagefile!=1){
		bitmap(file=paste(filename,ext,sep=""), type = type, height = 7, width = 7, res = 100,pointsize =10)
	}
	boxplot(MA$M~RG$genes$Block,main=paste(title," (excluding filtered spots)",sep="\n"),
		xlab="Block number",ylab="M",col=rainbow(layout$ngrid.r*layout$ngrid.c),cex.main=1)
	abline(0,0)
	#close the bitmap device 
	if(imagefile!=1){
		dev.off()
	}
}

#~~~~~~~~~~~~~~~~~~~~~~~~~~~~~~~~~~~
# Function to build RG density plots
#~~~~~~~~~~~~~~~~~~~~~~~~~~~~~~~~~~~
# This function makes intensity density plots in red and green.
# Arguments:
# imagefile = 1 if you want the pictures to be in a single pdf report (the device has to be created outside this function)
#	2 if you want png files
#       3 if you want jpeg files
# filename = the name of file ( used for png and jpeg files, can be replaced by anything for pdf file )
#	example:"RGdensities"
# title = the title of you plot
#	example:"Before normalisation"
# posleg = the location of the legend (left, topleft, right, topright, bottomleft...)
#	example:"topleft"
# MA = the MA data you want to plot. the structure has to be an MAList
# Usage: RGdensities.plot(imagefile,"RGdensities","Before normalisation","topleft",MA) 
RGdensities.plot<-function(imagefile,filename,title,posleg,MA){
	#open bitmap device if the plot is not to create in a pdf file
	if(imagefile!=1){
		bitmap(file=paste(filename,ext,sep=""), type = type, height = 7, width = 7, res = 72,pointsize =10)
	}
	plotDensities(MA)
	legend(posleg,title,bty="n", xjust=1)
	#close the bitmap device 
	if(imagefile!=1){
		dev.off()
	}
}

#~~~~~~~~~~~~~~~~~~~~~~~~~~~~~~~~
# Function to build density plots
#~~~~~~~~~~~~~~~~~~~~~~~~~~~~~~~~
# This function makes ratio density plots.
# Arguments:
# imagefile = 1 if you want the pictures to be in a single pdf report (the device has to be created outside this function)
#	2 if you want png files
#       3 if you want jpeg files
# filename = the name of file ( used for png and jpeg files, can be replaced by anything for pdf file )
#	example:"Mdensities"
# title = the title of you plot
#       example:"M density, before normalisation"
# xlabel = the label of the x axis
#	example:"M"
# MA = the MA data you want to plot. the structure has to be an MAList
# Usage: density.plot(imagefile,"Mdensities","M density, before normalisation","M",MA)
density.plot<-function(imagefile,filename,title,xlabel,MA){
	#open bitmap device if the plot is not to create in a pdf file
	if(imagefile!=1){
		bitmap(file=paste(filename,ext,sep=""), type = type, height = 7, width = 7, res = 72,pointsize =10)
	}
	plot(density(na.omit(MA$M)),xlab=filename,main=title,cex.main=1)
	abline(v=0,col="red")
	#close the bitmap device 
	if(imagefile!=1){
		dev.off()
	}
}

#~~~~~~~~~~~~~~~~~~~~~~~~~~~~~~~~~~~~~~~~~~~~~~
# Function to build M, A and filtered spot maps
#~~~~~~~~~~~~~~~~~~~~~~~~~~~~~~~~~~~~~~~~~~~~~~
# This function build spacial maps. It can be filtered spot map, ratio maps...
# Arguments:
# imagefile = 1 if you want the pictures to be in a single pdf report (the device has to be created outside this function)
#	2 if you want png files
#       3 if you want jpeg files
# filename = the name of file ( used for png and jpeg files, can be replaced by anything for pdf file )
#	example:"Fplot"
# title = the title of you plot
#	example:"Filtered spots"
# structure = the marray structure name you want to use
#	example: mRG
# var = the data you want to plot among the marray structure
#	example:"maW"
# bar = TRUE or FALSE depending if you want a color bar with a scale next to the map or not
# color = the color scale to use. it has to be build with the maPalette marray function
#	example:colorF
# Usage: maps(imagefile,"Fplot","Filtered spots",mRG,"maW",FALSE,colorF)
maps<-function(imagefile,filename,title,structure,var,bar,color){
	#open bitmap device if the plot is not to create in a pdf file
	if(imagefile!=1){
		bitmap(file=paste(filename,ext,sep=""), type = type, height = 10, width = 6, res = 72,pointsize =9)
	}
	maImage(structure, x=var, subset=TRUE, col=color, contours=FALSE, bar=bar, main=title,cex.main=1)
	#close the bitmap device 
	if(imagefile!=1){
		dev.off()
	}
}

############################   end of the function part ############################


########################################################
#Read parameters from the parameter file
########################################################

param<-read.table("param_goulphar.dat",sep ="\t",header=TRUE,fill=TRUE,na.strings="NA", as.is=TRUE)
print("parameter file OK")

# Image analysis software detection
result.file<-as.character(param$result.file)
gal.file<-as.character(param$gal.file)
software<-as.character(param$software)
if((gal.file == "0" | is.na(gal.file)) & software == "spot"){
	print("Spot files cannot be used without any gal file !")
	print("R is going to shutdown...")
	q(save="ask")	
}

# Flag management
do.flagremoval<-as.character(param$do.flagremoval)
if(do.flagremoval=="all"){
	flag.value<-1
}else if(do.flagremoval=="none"){
	flag.value<--500
}else{
	flag.value<-as.numeric(unlist(strsplit(do.flagremoval,";")))
}

# Saturating spots filtering
do.saturating<-as.integer(param$do.saturating)
saturating<-as.integer(param$saturating)

# Spot filtering according to diameter (working using micron as unit)
do.diameter<-as.integer(param$do.diameter)
dia<-as.integer(param$diameter)

# Management of background correction
do.bgcorr<-as.integer(param$do.bgcorr)

# Choice between median or mean for foreground measurement
foreground<-as.integer(param$foreground)

# Selection of the normalization method
norma<-as.character(param$norma)

# Threshold under which the user considers the printtip group too small for printtip group normalisation 
alert.printtip<-as.integer(param$alert.printtip)
# Choice of the output format (multiple images or single PDF file)
imagefile<-as.integer(param$imagefile)


########################################################
#Format parameters for pdf report and code report
########################################################
# This part format the various parameters to display
# in the R environment window and in the PDF file report

# Foreground choice
if(foreground == 0){
	fg<-"median foreground"
}else{
	fg<-"mean foreground"
}

# Flag management
if(do.flagremoval == "none"){ 
	fr<-"no flag removal"
}else if(do.flagremoval == "all"){
	fr<-"remove all flags"
}else{
	fr<-paste("remove",prettyparam(flag.value),sep="")
}

# Background correction
if(do.bgcorr == 0){
	bs<-"no background subtraction"
}else if(do.bgcorr == 1){
	bs<-"median intensity background subtraction"
}else{
	bs<-"mean intensity background subtraction"
}

# Saturating spot management
if(do.saturating == 1) {
	if(saturating != 0) s<-paste("saturating spot threshold =",saturating)
}else{
	s<-"No saturating spot filter"
}

if(saturating != 0){
	s<-paste("saturating spot threshold =",saturating)
}

# Spot filtering according to diameter
if(do.diameter == 1){
	if(dia != 0) d<-paste("Spot diameter threshold =",dia)
}else{ 
	d<-"No spot diameter filter"
}

# Normalization method chosen
if(norma == "p") {
	n<-"print-tip Lowess normalisation" 
}else if(norma == "l"){ 
	n<-"global Lowess normalisation" 
}else if(norma == "m"){
	n<-"global median normalisation" 
}else if(norma == "lmb"){
	n<-"global lowess followed by a block median normalisation" 
}else if(norma == "mb"){
	n<-"block median normalisation"
} 

# Output format
if(imagefile == 1){ 
	outfile<-"in pdf report"
	ext<-".pdf"
}else if(imagefile == 3){
	outfile<-"in separate jpeg files"
	ext<-".jpeg"
	type<- "jpeg"
}else if(imagefile == 2){
	outfile<-"in separate png files"
	ext<-".png"
	type<- "png16m"
}

# Formating the PDF report file
filename<-pretty.name(result.file)

if(imagefile == 1){
	pdf(file=paste(filename,ext,sep=""),onefile = TRUE)
	par(cex=0.5,xaxt="s",yaxt="s",las=1)
	plot(1:200, type = "n", xlab = "", ylab = "", col="white",axes=FALSE, 
		main=paste("Normalisation report for",result.file,sep=" "),cex.main=2)
	mtext(paste("GPR file =",result.file),line=-6,adj=0,cex=0.8)
	mtext(paste("Foreground =",fg),line=-8,adj=0,cex=0.8)
	mtext(paste("Flags =",fr),line=-10,adj=0,cex=0.8)
	mtext(paste("Background =",bs),line=-12,adj=0,cex=0.8)
	mtext(paste("Saturating spot filter =",s),line=-14,adj=0,cex=0.8)
	mtext(paste("Spot diameter filter=",d),line=-16,adj=0,cex=0.8)
	mtext(paste("Normalisation type =",n),line=-18,adj=0,cex=0.8)
	mtext(paste("Graphical output=",outfile),line=-20,adj=0,cex=0.8)
}

print(paste("GPR file =",result.file))
print(paste("Foreground =",fg))
print(paste("Remove flag =",fr))
print(paste("Background subtraction =",bs))
print(paste("Saturating spot filter =",s))
print(paste("Spot diameter filter =",d))
print(paste("Normalisation type =",n))
print(paste("Graphical output=",outfile))

# Variable to count empty blocks 
# if =1, one block or more is empty:  printtip lowess normalisation cannot be done
nullBlock<-as.integer("0")

########################################################
# Read data file
########################################################
if(software == "genepix"){
	other.col<-"Flags"
	if(foreground == 0){
                RF<-"F635 Median"
                GF<-"F532 Median"
        }else{
                RF<-"F635 Mean"
                GF<-"F532 Mean"
        }
	# Select background intensities if background subtraction has been choosen
	if(do.bgcorr == 0 | do.bgcorr == 1){
		RB<-"B635 Median"
		GB<-"B532 Median"
	}else{
		RB<-"B635 Mean"
		GB<-"B532 Mean"
	}
}else if (software == "spot"){
	other.col<-"badspot"	
	if(foreground == 0){
                RF<-"Rmedian"
                GF<-"Gmedian"
        }else{
                RF<-"Rmean"
                GF<-"Gmean"
        }
	# Select background intensities if background subtraction has been choosen
	if(do.bgcorr == 0 | do.bgcorr == 1){
		RB<-"bgRmed"
		GB<-"bgGmed"
	}else{
		RB<-"bgRmean"
		GB<-"bgGmean"
	}
}

# Read data file from GenePix or spot
RG<-read.maimages(result.file, source=software,columns=list(Rf=RF,Gf=GF,Rb=RB,Gb=GB),other.columns=other.col, wt.fun=tofilter)
if(software=="spot"){
	RG$genes<-readGAL(gal.file)
	# Catch flags
	flags<-removeFlags(RG$other$badspot,flag.value)
	RG$weights[flags==TRUE]<-0
	nbflagged<-length(RG$other$badspot[flags==TRUE])
}else{
# Catch flags
	flags<-removeFlags(RG$other$Flag,flag.value)
	RG$weights[flags==TRUE]<-0
	nbflagged<-length(RG$other$Flags[flags==TRUE])
}

# Merge flagged and filtered
Flags<-which(RG$weights == 0)
nbfiltered<-length(Flags)

# Read slide layout automaticaly
layout<-getLayout(RG$genes)

# Convert RGlist object from limma in marray object to make spacial plots with marray functions
mRG<-convtomarrayRaw(RG,layout)

########################################################
# Background and filter graphical outputs
########################################################

# if background subtraction is not performed, limma does not create the background fields
# here is created a structure with the background fields
if(do.bgcorr==0){
	print("No Subtraction of local background")

# RGb created for plots
	RGb<-RG
	RG<-backgroundCorrect(RG,method="none")

# Values used in calculation
	RG$R[Flags]<-NA
	RG$G[Flags]<-NA
	
# Layout opening for the PDF output
	if(imagefile == 1){
		layout(matrix(c(0,0,0,0,1,3,2,4,0,0,0,0),4,3),heights=c(2.5,2.5,2.5,2.5),widths=c(2,6,2))
	}
# Creation of background maps with filtered spots
	print("Gbplot and Rbplot")
	backgroungplot(imagefile,"Rbplot",log2(RGb$Rb),"red","Red (Cy5) background intensity including filtered spots")	
	backgroungplot(imagefile,"Gbplot",log2(RGb$Gb),"green","Green (Cy3) background intensity including filtered spots")	


# Creation of background maps without filtered spots
	Flagsb<-which(RGb$weights == 0)
	RGb$R[Flagsb]<-NA
	RGb$G[Flagsb]<-NA
	RGb$Rb[Flagsb]<-NA
	RGb$Gb[Flagsb]<-NA

	print("Rbplotflagged and Gplotflagged")
	backgroungplot(imagefile,"Rbplotflagged",log2(RGb$Rb),"red","Red (Cy5) background intensity excluding filtered spots")	
	backgroungplot(imagefile,"Gbplotflagged",log2(RGb$Gb),"green","Green (Cy3) background intensity excluding filtered spots")	

}else{
# Layout opening for the PDF output
	if(imagefile == 1){
		layout(matrix(c(0,0,0,0,1,3,2,4,0,0,0,0),4,3),heights=c(2.5,2.5,2.5,2.5),widths=c(2,6,2))
	}
# If background is subtracted, we do not need the structure used before
	print("Gbplot and Rbplot")
	backgroungplot(imagefile,"Rbplot",log2(RG$Rb),"red","Red (Cy5) background intensity including filtered spots")	
	backgroungplot(imagefile,"Gbplot",log2(RG$Gb),"green","Green (Cy3) background intensity including filtered spots")	

# Creation of background maps without filtered spots
	RG$R[Flags]<-NA
	RG$G[Flags]<-NA
	RG$Rb[Flags]<-NA
	RG$Gb[Flags]<-NA

	print("Rbplotflagged and Gbplotflagged")
	backgroungplot(imagefile,"Rbplotflagged",log2(RG$Rb),"red","Red (Cy5) background intensity excluding filtered spots")	
	backgroungplot(imagefile,"Gbplotflagged",log2(RG$Gb),"green","Green (Cy3) background intensity excluding filtered spots")	
}

# Creation of the MAlist object before normalisation
MA<-limmanorm(RG,"none",NA)
index.inf<-which(is.infinite(MA$M)==TRUE)
MA$M<-replace(MA$M,index.inf,NA)

# Conversion of the MAlist object in an marray object
mMA<-convtomarrayNorm(MA,mRG)

# Localization map of filtered spots
print("Fplot")
if(imagefile == 1){
	layout(matrix(c(0,0,0,0,1,0,0,0,0),3,3), heights=c(4,21,4), widths=c(5,10,5))
}
if(nbfiltered > 0){
	colorF<-maPalette(low="gold", high="white" ,k=2)
}else{
	colorF<-maPalette(low="white", high="white" ,k=2)
}
maps(imagefile,"Fplot","Filtered spots",mRG,"maW",FALSE,colorF)

########################################################
# Normalization, MA and box plot graphical outputs
########################################################

########################################################
# Print-tip lowess normalization method
if (norma == "p") {

	print(paste("norma=",n))
	
	# Pin and spot number calculation
	npin <- layout$ngrid.r * layout$ngrid.c
	nspot <- layout$nspot.c * layout$nspot.r
	pin <- rep(1:npin, rep(nspot, npin))
	total.spot.block<-as.integer(rep(nspot, npin))

	# Keep the number of valid spots in each block
	length.group<-matrix(0,npin,1)
	M.byblock<-cbind(as.vector(MA$M),pin)
	for (i in 1:npin) {
		length.group[i,1]<-length(which(M.byblock[,1] != "NA" & M.byblock[,2] == i))
	}
	
	# Create the image of the number of spot in each block
	print("valid_spot")
	if(imagefile == 1){
		layout(matrix(c(0,0,0,0,1,0,0,0,0),3,3), heights=c(1.5,7,1.5),widths=c(1,6,1))
	}
	validspot.plot(imagefile,"valid_spot",length.group,alert.printtip,npin,total.spot.block,layout)
	
	# If no empty block, the normalisation can be achieved
	if(nullBlock != 1){
		MAnorm<-limmanorm(RG,norma,layout)
		mMAnorm<-convtomarrayNorm(MAnorm,mRG)
		
		if(imagefile == 1){
			layout(matrix(c(0,0,1,2,0,0),2,3),widths=c(2,6,2),heights=c(5.5,5.5))
		}
		# MA plot creation before normalization
		print("maplot")
		printtiplowess.maplots(imagefile,"ma","MA-plot before normalisation",MA,npin,layout)	
		# MA plot creation after printtip lowess normalization
		print("manorm plot")
		printtiplowess.maplots(imagefile,"manorm","MA-plot after normalisation with lowess curves",MAnorm,npin,layout)	
			
	#If one block, or more is empty, printtip lowess is not performed
	}else{
		print("Empty blocks: This normalisation type cannot be used !")
	}

########################################################
# Global lowess normalization method
}else if (norma == "l"){

	# Apply the normalization method
	print(paste("norma=",n))
	MAnorm<-limmanorm(RG,norma,NA)
	mMAnorm<-convtomarrayNorm(MAnorm,mRG)

	# MA plot creation before normalization
	if(imagefile == 1){
		layout(matrix(c(0,0,1,2,0,0),2,3),widths=c(2,6,2),heights=c(5.5,5.5))
	}
	print("ma plot")
	maplots(imagefile,"ma","MA-plot before normalisation","Global lowess regression curve","red",norma,MA)	
	# MA plot creation after global lowess normalization
	print("manorm plot")
	maplots(imagefile,"manorm","MA-plot after normalisation","Global lowess regression curve","green",norma,MAnorm)	

########################################################
# Global lowess followed by print-tip median normalization method
}else if (norma == "lmb"){

	# Apply the normalization method
	print(paste("norma=",n))
	MAnorm<-limmanorm(RG,"l",NA)
	mMAnorm<-convtomarrayNorm(MAnorm,mRG)

	if(imagefile == 1){
		layout(matrix(c(0,0,1,2,0,0),2,3),widths=c(2,6,2),heights=c(5.5,5.5))
	}
	# MA plot creation before normalization
	print("ma plot")
	maplots(imagefile,"ma","MA-plot before normalisation","Global lowess regression curve","red","l",MA)	
	# MA plot creation after global lowess normalization
	print("manorm plot")
	maplots(imagefile,"manorm","MA-plot after global lowess normalisation","Global lowess regression curve","green","l",MAnorm)	

	# Block median normalization step
	tmp<-printtipmedian.norm(RG,MAnorm)
	
	if(imagefile == 1){
		layout(matrix(c(0,0,1,0,0,0),2,3),widths=c(2,6,2),heights=c(5.5,5.5))
	}
	# MA plot creation after print-tip median normalization
	print("final manorm plot")
	maplots(imagefile,"finalmanorm","MA-plot after printtip median normalisation",c("linear regression line","y=0"),c("green","blue"),"m",tmp)	
	# Box plot creation before global lowess normalization
	print("box plot")
	if(imagefile == 1){
		layout(matrix(c(0,0,1,2,0,0),2,3),widths=c(2,6,2),heights=c(5.5,5.5))
	}
	boxplots(imagefile,"box","Boxplot of printtip groups before normalisation",MA,RG,layout)
	# Box plot creation after global lowess normalization
	print("boxnorm plot")
	boxplots(imagefile,"boxnorm","Boxplot of printtip groups after global lowess normalisation",MAnorm,RG,layout)
	if(imagefile == 1){
		layout(matrix(c(0,0,1,0,0,0),2,3),widths=c(2,6,2),heights=c(5.5,5.5))
	}
	# Box plot creation after print-tip median normalization
	print("final boxnorm plot")
	boxplots(imagefile,"finalboxnorm","Boxplot of printtip groups after printtip median normalisation",tmp,RG,layout)

# Keep 1st normalisation results
	MAnorm1<-MAnorm
	MAnorm1$M<-as.matrix(MAnorm$M)
	mMAnorm1<-convtomarrayNorm(MAnorm1,mRG)

# Keep 2nd normalisation results
	MAnorm$M<-tmp$M
	mMAnorm@maM<-as.matrix(tmp$M)

########################################################
# Print-tip median normalization method
}else if(norma == "mb"){

	# Create the MAnorm structure before normalisation: MAnorm$M are not normalised yet
	print(paste("norma=",n))
	MAnorm<-limmanorm(RG,"none",NA)
	mMAnorm<-convtomarrayNorm(MAnorm,mRG)

	# MA plot creation before normalization
	print("ma plot")
	if(imagefile == 1){
		layout(matrix(c(0,0,1,2,0,0),2,3),widths=c(2,6,2),heights=c(5.5,5.5))
	}
	maplots(imagefile,"ma","MA-plot before normalisation",c("linear regression line","y=0"),c("green","blue"),"m",MA)	
	
	# Block median normalisation step
	tmp<-printtipmedian.norm(RG,MAnorm)

	# MA plot creation after print-tip median normalization
	print("manorm plot")
	maplots(imagefile,"manorm","MA-plot after printtip median normalisation",c("linear regression line","y=0"),c("green","blue"),"m",tmp)	
		
	# Box plot creation before normalization
	print("box plot")
	if(imagefile == 1){
		layout(matrix(c(0,0,1,2,0,0),2,3),widths=c(2,6,2),heights=c(5.5,5.5))
	}
	boxplots(imagefile,"box","Boxplot of printtip groups before printtip median normalisation",MA,RG,layout)

	# Box plot creation after print-tip median normalization
	print("boxnorm plot")
	boxplots(imagefile,"boxnorm","Boxplot of printtip groups after printtip median normalisation",tmp,RG,layout)

	# Replace the MAnorm$M that is not normalised by the normalised ratio in MAlist an marray object
	MAnorm$M<-tmp$M
	mMAnorm@maM<-as.matrix(tmp$M)

########################################################
# Global median normalization method
}else if (norma == "m"){

	# Apply the normalization method
	print(paste("norma=",n))
	MAnorm<-limmanorm(RG,"m",NA)
	mMAnorm<-convtomarrayNorm(MAnorm,mRG)

	if(imagefile == 1){
		layout(matrix(c(0,0,1,2,0,0),2,3),widths=c(2,6,2),heights=c(5.5,5.5))
	}
	# MA plot creation before normalization
	print("ma plot")
	maplots(imagefile,"ma","MA-plot before normalisation",c("linear regression line","y=0"),c("green","blue"),"m",MA)	
	
	# MA plot creation after global median normalization
	print("manorm plot")
	maplots(imagefile,"manorm","MA-plot before normalisation",c("linear regression line","y=0"),c("green","blue"),"m",MAnorm)	
}

# Create box plot before and after single step normalization
if(norma != "lmb" && norma !="mb"){
	if(nullBlock != 1){
		if(imagefile == 1){
			layout(matrix(c(0,0,1,2,0,0),2,3),widths=c(2,6,2),heights=c(5.5,5.5))
		}
		print("Box plot")
		boxplots(imagefile,"box","Boxplot of printtip groups before normalisation",MA,RG,layout)
		print("Boxnorm plot")
		boxplots(imagefile,"boxnorm","Boxplot of printtip groups before normalisation",MAnorm,RG,layout)
	}
}

########################################################
# Densities graphical outputs
########################################################

# Foreground densities before normalization
if(imagefile == 1){
	layout(matrix(c(0,0,1,2,0,0),2,3),widths=c(2,6,2),heights=c(5.5,5.5))
}
print("RG densities plot")
RGdensities.plot(imagefile,"RGdensities","Before normalisation","topleft",MA)

# Foreground densities after normalization
RGdensities.plot(imagefile,"RGdensities_norm","After normalisation","topleft",MAnorm)

if(imagefile == 1){
	layout(matrix(c(0,0,1,2,0,0),2,3),widths=c(2,6,2),heights=c(5.5,5.5))
}
# M value densities before normalization
print("M density plot")
density.plot(imagefile,"Mdensities","M density, before normalisation","M",MA)

# M value densities after normalization
print("Mnorm density plot")
density.plot(imagefile,"Mdensities_norm","M density, after normalisation","Mnorm",MAnorm)

########################################################
# Localization maps for M and A values
########################################################

# color palette for M and A maps
colorM<-maPalette(low="green", high="red", mid="lightyellow",k=10)
colorA<-maPalette(low="yellow", high="blue", mid=NULL,k=10)

# M localization maps for the two step normalization method
if(norma=="lmb"){

	# Map creation before normalization
	print("MPlot")
	if(imagefile == 1){
		layout(matrix(c(0,0,0,0,1,0,0,0,0),3,3), heights=c(6,17,6), widths=c(4,8,4))
	}
	maps(imagefile,"MPlot","M plot excluding filtered spots",mMA,"maM",TRUE,colorM)

	# Map creation after the first normalization step
	print("MPlotnorm")
	if(imagefile == 1){
		layout(matrix(c(0,0,0,0,1,0,0,0,0),3,3), heights=c(6,17,6), widths=c(4,8,4))
	}
	maps(imagefile,"MPlotnorm","M map after global lowess (spots filtered)",mMAnorm1,"maM",TRUE,colorM)

	# Map creation after the second normalization step
	print("finalMPlotnorm")
	if(imagefile == 1){
		layout(matrix(c(0,0,0,0,1,0,0,0,0),3,3), heights=c(6,17,6), widths=c(4,8,4))
	}
	maps(imagefile,"finalMPlotnorm","Final M normalized map (spots filtered)",mMAnorm,"maM",TRUE,colorM)

# M localization maps for single step normalization method
}else{
	if(nullBlock != 1){
	
		# Map creation before normalization
		print("MPlot")
		if(imagefile == 1){
			layout(matrix(c(0,0,0,0,1,0,0,0,0),3,3), heights=c(6,17,6), widths=c(4,8,4))
		}
		maps(imagefile,"MPlot","M plot excluding filtered spots",mMA,"maM",TRUE,colorM)
		
		# Map creation after normalization
		print("MPlotnorm")
		if(imagefile == 1){
			layout(matrix(c(0,0,0,0,1,0,0,0,0),3,3), heights=c(6,17,6), widths=c(4,8,4))
		}
		maps(imagefile,"MPlotnorm","Post-normalisation M plot excluding filtered spots",mMAnorm,"maM",TRUE,colorM)
	}
}

# A localization maps
if(nullBlock != 1){
	print("APlot")
	if(imagefile == 1){
		layout(matrix(c(0,0,0,0,1,0,0,0,0),3,3), heights=c(6,17,6), widths=c(4,8,4))
	}
	maps(imagefile,"APlot","A plot excluding filtered spots",mMA,"maA",TRUE,colorA)
}
graphics.off()

#############################################
# Write normalised data in a text file
#############################################

# Replace empty name by Undef
Undef<-which(RG$genes$Name == "")
RG$genes$Name[Undef]<-"Undef"
RG$genes$ID[Undef]<-"Undef"

# Creating output result matrix
if(do.bgcorr == 0){
	RES<-data.frame(ID=as.vector(RG$genes$ID),Name=as.vector(RG$genes$Name),R=as.vector(RG$R),G=as.vector(RG$G),
		Mnorm=as.vector(round(MAnorm$M,3)),A=as.vector(round(MAnorm$A,3)))
}else{
	RES<-data.frame(ID=as.vector(RG$genes$ID),Name=as.vector(RG$genes$Name),R=as.vector(RG$R),Rb=as.vector(RG$Rb),
		G=as.vector(RG$G),Gb=as.vector(RG$Gb),Mnorm=as.vector(round(MAnorm$M,3)),A=as.vector(round(MAnorm$A,3)))
}
write.table(RES,file=paste(as.character(result.file),"_norm.txt",sep=""),quote=TRUE,sep="\t",row.names=FALSE,col.names=TRUE)

print("Result file done")
print("Finished")
