# Supplementary material for: Goulphar: rapid access and expertise for standard two-color microarray normalization methods
Source: BMC Bioinformatics. 2006 Oct 23;7:467. doi: 10.1186/1471-2105-7-467 (PMC1626094; doi:10.1186/1471-2105-7-467)
Supplement: Additional file 2 — Example of a Goulphar parameter file. Here is an example of a parameter file used by the Goulphar script. This is a tabulated text file that can be opened and manually edited using a text editor. The parameter file available here was set up with the following options. The median has been selected for the foreground, the flags from the image analysis software have been filtered out using -50, -75 and -100 values (from the GenePix Pro image analysis software), no background subtraction has been done, saturating spots with intensities over 60,000 in one of the two channels have been filtered out, and no filter was applied to spot diameter. The normalization method used was global lowess followed by print-tip median local correction. The output plots are presented in a single PDF report file (see additional file 3). A complete list of all the available parameter options can be found on the online help page of the web site or in the PDF documentation provided as additional file 5. [file 1471-2105-7-467-S2.dat]

result.file	software	foreground	do.flagremoval	do.bgcorr	do.saturating	saturating	do.diameter	diameter	norma	alert.printtip	imagefile	gal.file
yeast_slide.gpr	genepix	0	-50;-75;-100	0	1	60000	0	0	lmb	200	1	0
