# Supplementary material for: Goulphar: rapid access and expertise for standard two-color microarray normalization methods
Source: BMC Bioinformatics. 2006 Oct 23;7:467. doi: 10.1186/1471-2105-7-467 (PMC1626094; doi:10.1186/1471-2105-7-467)
Supplement: Additional file 6 — A sample microarray result file. The microarray result shown here was obtained with GenePix Pro 6.0 image analysis software (Axon Instruments, Foster City, CA, USA). This file was obtained by analyzing a yeast whole-genome microarray to identify YRR1 transcription factor targets [20]. This raw data file was used for all the examples of the script interface and outputs shown (additional file 2 and additional file 3). [file 1471-2105-7-467-S6.gpr]

ATF	1.0
31	56    
"Type=GenePix Results 3"
"DateTime=2006/02/07 11:00:58"
"Settings=H:\Lame03.gps"
"GalFile=C:\Documents and Settings\formation04\Bureau\200602_gene_array_list.gal"
"PixelSize=10"
"Wavelengths=635	532"
"ImageFiles=Q:\2006-02-07Lame03-750-630_635.tif 0	Q:\2006-02-07Lame03-750-630_532.tif 0"
"NormalizationMethod=None"
"NormalizationFactors=1	1"
"JpegImage=Q:\lame3.jpg"
"StdDev=Type 1"
"RatioFormulations=W1/W2 (635/532)"
"FeatureType=Circular"
"Barcode="
"BackgroundSubtraction=LocalFeature"
"ImageOrigin=680, 18680"
"JpegOrigin=1820, 19290"
"Creator=GenePix Pro 6.0.1.25"
"Scanner=GenePix 4000B [84557]"
"FocusPosition=0"
"Temperature=29.78"
"LinesAveraged=1"
"Comment="
"PMTGain=750	630"
"ScanPower=100	100"
"LaserPower=3.39	3.88"
"Filters=<Empty>	<Empty>"
"ScanRegion=68,1868,2112,5780"
"Supplier=BioRobotics"
"ArrayerSoftwareName=TAS Application Suite (MicroGrid II)"
"ArrayerSoftwareVersion=2.2.2.3"
"Block"	"Column"	"Row"	"Name"	"ID"	"X"	"Y"	"Dia."	"F635 Median"	"F635 Mean"	"F635 SD"	"F635 CV"	"B635"	"B635 Median"	"B635 Mean"	"B635 SD"	"B635 CV"	"% > B635+1SD"	"% > B635+2SD"	"F635 % Sat."	"F532 Median"	"F532 Mean"	"F532 SD"	"F532 CV"	"B532"	"B532 Median"	"B532 Mean"	"B532 SD"	"B532 CV"	"% > B532+1SD"	"% > B532+2SD"	"F532 % Sat."	"Ratio of Medians (635/532)"	"Ratio of Means (635/532)"	"Median of Ratios (635/532)"	"Mean of Ratios (635/532)"	"Ratios SD (635/532)"	"Rgn Ratio (635/532)"	"Rgn R2 (635/532)"	"F Pixels"	"B Pixels"	"Circularity"	"Sum of Medians (635/532)"	"Sum of Means (635/532)"	"Log Ratio (635/532)"	"F635 Median - B635"	"F532 Median - B532"	"F635 Mean - B635"	"F532 Mean - B532"	"F635 Total Intensity"	"F532 Total Intensity"	"SNR 635"	"SNR 532"	"Flags"	"Normalize"	"Autoflag"
1	1	1	"YLL039C_01 |YLL039C|UBI4|ubiquitin|poly-ubiquitin|C1"	"229798"	2040	19600	170	1849	1951	837	42	94	94	102	58	56	99	99	0	1955	1993	897	45	205	205	209	53	25	95	95	0	1.003	1.039	1.036	1.096	1.551	1.008	0.908	208	1331	100	3505	3645	0.004	1755	1750	1857	1788	405802	414637	31.879	33.660	0	0	0
1	2	1	"YLL039C_01 |YLL039C|UBI4|ubiquitin|poly-ubiquitin|C1"	"229819"	2240	19600	140	1427	1432	525	36	94	94	105	64	60	100	100	0	1425	1426	563	39	203	203	208	60	28	98	98	0	1.091	1.094	1.099	1.126	1.458	1.051	0.878	156	781	100	2555	2561	0.125	1333	1222	1338	1223	223344	222506	20.734	20.300	0	0	0
1	3	1	"YLL039C_01 |YLL039C|UBI4|ubiquitin|poly-ubiquitin|C1"	"229840"	2440	19600	140	1511	1536	585	38	96	96	107	65	60	100	99	0	1602	1586	647	40	202	202	228	513	225	91	72	0	1.011	1.040	1.039	1.121	1.661	0.696	0.503	156	827	100	2815	2824	0.015	1415	1400	1440	1384	239657	247378	21.985	2.647	0	0	0
1	4	1	"YLL039C_01 |YLL039C|UBI4|ubiquitin|poly-ubiquitin|C1"	"229861"	2650	19600	140	1390	1334	562	42	99	99	119	198	166	98	91	0	1403	1362	627	46	205	205	250	647	258	76	41	0	1.078	1.067	1.034	1.135	1.607	0.745	0.444	156	778	100	2489	2392	0.108	1291	1198	1235	1157	208109	212479	6.136	1.719	0	0	0
1	5	1	"YBL092W_01 |YBL092W|RPL32|ribosomal protein L32|C1"	"229882"	2840	19600	170	1022	1080	393	36	102	102	119	170	142	100	97	0	877	929	307	33	206	206	216	141	65	98	94	0	1.371	1.353	1.302	1.412	1.702	1.343	0.846	208	1143	100	1591	1701	0.455	920	671	978	723	224562	193171	5.653	5.057	0	0	0
1	6	1	"YBL092W_01 |YBL092W|RPL32|ribosomal protein L32|C1"	"229903"	3040	19600	110	90	99	48	48	98	98	106	62	58	8	3	0	164	167	53	31	199	199	208	66	31	3	1	0	0.229	-0.031	0.545	0.645	5.217	0.758	0.104	80	533	100	-43	-31	-2.129	-8	-35	1	-32	7905	13375	-0.113	-0.621	-50	0	0
1	7	1	"YBL092W_01 |YBL092W|RPL32|ribosomal protein L32|C1"	"229924"	3240	19600	140	3373	3431	1281	37	98	98	110	65	59	100	100	0	2654	2803	1267	45	201	201	211	68	32	100	99	0	1.335	1.281	1.300	1.370	1.448	1.208	0.937	156	849	100	5728	5935	0.417	3275	2453	3333	2602	535232	437247	51.092	38.118	0	0	0
1	8	1	"YBL092W_01 |YBL092W|RPL32|ribosomal protein L32|C1"	"229945"	3450	19600	160	1967	1967	1028	52	105	105	119	77	64	97	96	0	1780	1692	954	56	200	200	217	264	121	83	80	0	1.178	1.248	1.234	1.402	1.736	1.195	0.932	208	1066	100	3442	3354	0.237	1862	1580	1862	1492	409162	351919	24.000	5.587	0	0	0
1	9	1	"YPL016W_01 |YPL016W|SWI1|zinc finger transcription factor|C1"	"229966"	3620	19570	110	244	255	133	52	112	112	135	90	66	65	38	0	253	273	106	38	209	209	215	65	30	43	21	0	3.000	2.234	1.460	1.530	4.475	3.655	0.040	80	529	100	176	207	1.585	132	44	143	64	20435	21814	1.333	0.892	0	0	0
1	10	1	"YPL016W_01 |YPL016W|SWI1|zinc finger transcription factor|C1"	"229987"	3850	19600	150	472	481	167	34	99	99	115	72	62	98	92	0	575	595	186	31	205	205	210	58	27	98	93	0	1.008	0.979	0.945	1.002	1.887	0.936	0.587	156	987	100	743	772	0.012	373	370	382	390	75039	92872	5.083	6.638	0	0	0
1	11	1	"YPL016W_01 |YPL016W|SWI1|zinc finger transcription factor|C1"	"230008"	4050	19600	150	701	703	215	30	96	96	109	66	60	100	99	0	868	889	246	27	202	202	208	60	28	100	99	0	0.908	0.884	0.854	0.890	1.548	0.872	0.776	156	928	100	1271	1294	-0.139	605	666	607	687	109684	138614	9.000	11.350	0	0	0
1	12	1	"YPL016W_01 |YPL016W|SWI1|zinc finger transcription factor|C1"	"230029"	4240	19600	110	144	146	78	53	96	96	109	60	55	37	17	0	166	175	66	37	202	202	203	55	27	11	5	0	-1.333	-1.852	0.977	0.865	6.532	4.616	0.022	80	502	100	12	23	Error	48	-36	50	-27	11703	14000	0.617	-0.509	-50	0	0
1	13	1	"YJL052W_01 |YJL052W|TDH1|glyceraldehyde-3-phosphate dehydrogenase 1|C1"	"230050"	4440	19600	180	5501	5883	2718	46	101	101	111	65	58	99	99	0	6366	6858	3456	50	199	199	206	62	30	97	96	0	0.876	0.868	0.869	0.965	1.627	0.840	0.970	256	1319	100	11567	12441	-0.192	5400	6167	5782	6659	1505936	1755727	88.800	107.290	0	0	0
1	14	1	"YJL052W_01 |YJL052W|TDH1|glyceraldehyde-3-phosphate dehydrogenase 1|C1"	"230071"	4640	19600	170	4359	4486	1607	35	100	100	109	64	58	100	100	0	5219	5223	2104	40	199	199	205	62	30	99	99	0	0.848	0.873	0.865	0.950	1.541	0.838	0.956	208	1068	100	9279	9410	-0.237	4259	5020	4386	5024	933058	1086464	68.391	80.935	0	0	0
1	15	1	"YJL052W_01 |YJL052W|TDH1|glyceraldehyde-3-phosphate dehydrogenase 1|C1"	"230092"	4850	19600	170	4288	4500	1903	42	107	107	119	73	61	100	99	0	5090	5274	2372	44	198	198	203	62	30	99	98	0	0.855	0.865	0.867	0.922	1.406	0.848	0.966	208	1137	100	9073	9469	-0.227	4181	4892	4393	5076	936067	1097004	60.014	81.790	0	0	0
1	16	1	"YJL052W_01 |YJL052W|TDH1|glyceraldehyde-3-phosphate dehydrogenase 1|C1"	"230113"	5050	19590	170	5153	5419	1881	34	110	110	120	70	58	100	100	0	5815	6239	2321	37	201	201	207	61	29	100	100	0	0.898	0.879	0.875	0.910	1.360	0.859	0.966	208	1156	100	10657	11347	-0.155	5043	5614	5309	6038	1127097	1297662	75.700	98.885	0	0	0
1	17	1	""	""	5260	19600	110	121	126	61	48	111	111	116	65	56	18	6	0	220	224	59	26	205	205	210	61	29	21	5	0	0.667	0.789	1.297	1.492	4.652	0.989	0.089	80	538	100	25	34	-0.585	10	15	15	19	10046	17941	0.154	0.230	-75	0	0
1	18	1	""	""	5460	19600	110	125	123	55	44	111	111	127	91	71	6	1	0	202	207	56	27	211	211	219	97	44	3	1	0	-1.556	-3.000	1.186	1.042	5.720	0.799	0.405	80	612	100	5	8	Error	14	-9	12	-4	9807	16578	-0.044	-0.124	-75	0	0
1	19	1	""	""	5660	19600	110	105	108	58	53	102	102	114	65	57	12	3	0	200	211	50	23	208	208	211	56	26	17	2	0	-0.375	2.000	1.266	1.069	3.250	7.473	0.002	80	606	100	-5	9	Error	3	-8	6	3	8654	16876	-0.092	0.000	-75	0	0
1	20	1	""	""	5860	19600	110	117	119	62	52	104	104	129	331	256	0	0	0	205	212	65	30	209	209	224	299	133	1	0	0	-3.250	5.000	1.063	1.085	3.785	1.106	0.956	80	606	100	9	18	Error	13	-4	15	3	9527	16986	-0.030	-0.040	-75	0	0
1	21	1	""	""	6060	19600	110	109	116	63	54	110	110	119	61	51	13	1	0	219	221	54	24	205	205	211	57	27	17	2	0	-0.071	0.375	1.286	1.104	4.261	1.256	0.013	80	606	100	13	22	Error	-1	14	6	16	9260	17669	-0.049	0.175	-75	0	0
1	22	1	""	""	6260	19600	110	104	112	61	54	109	109	119	64	53	16	3	0	211	215	58	26	204	204	212	98	46	8	0	0	-0.714	0.273	1.464	1.148	3.419	14.729	0.001	80	628	100	2	14	Error	-5	7	3	11	8982	17223	-0.109	0.031	-75	0	0
1	1	2	"Spotting Buffer Corning|Corning Pronto Universal Spotting Solution|C2"	"229799"	2060	19820	110	85	90	50	55	91	91	100	55	55	12	5	0	177	176	53	30	206	206	208	56	26	5	1	0	0.207	0.033	1.030	0.990	4.540	-0.493	0.001	80	498	100	-35	-31	-2.273	-6	-29	-1	-30	7160	14091	-0.182	-0.571	-50	0	0
1	2	2	"Spotting Buffer Corning|Corning Pronto Universal Spotting Solution|C2"	"229820"	2260	19820	110	77	91	57	62	100	100	113	68	60	7	2	0	152	161	50	31	199	199	203	55	27	3	2	0	0.489	0.237	0.744	0.811	4.769	1.036	0.006	80	580	100	-70	-47	-1.031	-23	-47	-9	-38	7292	12890	-0.324	-0.764	-50	0	0
1	3	2	"Spotting Buffer Corning|Corning Pronto Universal Spotting Solution|C2"	"229841"	2460	19820	110	104	107	57	53	96	96	105	58	55	18	6	0	166	180	120	66	202	202	205	59	28	6	2	0	-0.222	-0.500	0.846	0.874	5.163	0.123	0.002	80	503	100	-28	-11	Error	8	-36	11	-22	8587	14438	0.034	-0.424	-50	0	0
1	4	2	"Spotting Buffer Corning|Corning Pronto Universal Spotting Solution|C2"	"229862"	2660	19820	110	87	104	61	58	100	100	112	60	53	17	6	0	154	190	311	163	202	202	207	58	28	2	1	0	0.271	-0.333	0.674	0.560	3.665	0.071	0.025	80	503	100	-61	-8	-1.885	-13	-48	4	-12	8293	15189	-0.133	-0.293	-50	0	0
1	5	2	"Spotting Buffer Corning|Corning Pronto Universal Spotting Solution|C2"	"229883"	2860	19820	110	85	93	56	60	100	100	127	248	195	0	0	0	163	183	151	82	203	203	220	205	93	1	1	0	0.375	0.350	0.840	0.903	4.318	1.182	0.816	80	491	100	-55	-27	-1.415	-15	-40	-7	-20	7414	14648	-0.137	-0.180	-50	0	0
1	6	2	"Spotting Buffer Corning|Corning Pronto Universal Spotting Solution|C2"	"229904"	3060	19820	110	85	97	53	54	91	91	103	66	64	11	5	0	162	169	58	34	200	200	252	1107	439	0	0	0	0.158	-0.194	0.533	0.581	4.016	-0.001	0.000	80	588	100	-44	-25	-2.663	-6	-38	6	-31	7786	13537	-0.091	-0.075	-50	0	0
1	7	2	"Spotting Buffer Corning|Corning Pronto Universal Spotting Solution|C2"	"229925"	3260	19820	110	108	115	75	65	94	94	106	62	58	17	6	0	167	181	76	41	201	201	262	1196	456	0	0	0	-0.412	-1.050	0.737	0.672	2.599	0.228	0.014	80	503	100	-20	1	Error	14	-34	21	-20	9191	14477	0.145	-0.068	-50	0	0
1	8	2	"Spotting Buffer Corning|Corning Pronto Universal Spotting Solution|C2"	"229946"	3460	19820	110	110	114	60	52	94	94	108	66	61	21	3	0	188	182	53	29	198	198	211	149	70	0	0	0	-1.600	-1.250	1.217	1.646	5.015	1.715	0.026	80	490	100	6	4	Error	16	-10	20	-16	9127	14536	0.091	-0.195	-50	0	0
1	9	2	"Spotting Buffer Corning|Corning Pronto Universal Spotting Solution|C2"	"229967"	3660	19820	110	90	98	56	57	96	96	112	67	59	11	2	0	154	160	47	29	198	198	210	145	69	0	0	0	0.136	-0.053	0.586	0.661	5.048	0.008	0.000	80	527	100	-50	-36	-2.874	-6	-44	2	-38	7855	12834	-0.209	-0.345	-50	0	0
1	10	2	"Spotting Buffer Corning|Corning Pronto Universal Spotting Solution|C2"	"229988"	3860	19820	110	99	107	63	58	97	97	108	64	59	7	3	0	162	166	55	33	197	197	202	59	29	3	2	0	-0.057	-0.323	0.750	0.725	2.561	2.047	0.006	80	559	100	-33	-21	Error	2	-35	10	-31	8554	13316	-0.016	-0.610	-50	0	0
1	11	2	"Spotting Buffer Corning|Corning Pronto Universal Spotting Solution|C2"	"230009"	4060	19820	110	94	107	55	51	100	100	115	76	66	15	1	0	178	290	925	318	194	194	205	70	34	12	6	0	0.375	0.073	0.734	0.842	4.426	0.020	0.014	80	525	100	-22	103	-1.415	-6	-16	7	96	8598	23181	-0.105	1.214	-50	0	0
1	12	2	"Spotting Buffer Corning|Corning Pronto Universal Spotting Solution|C2"	"230030"	4290	19840	50	156	258	296	114	112	112	118	69	58	41	25	0	224	329	387	117	189	189	193	54	27	41	16	0	1.257	1.043	0.587	0.382	4.683	0.860	0.667	12	102	100	79	286	0.330	44	35	146	140	3091	3945	2.029	2.519	0	0	0
1	13	2	"Spotting Buffer Corning|Corning Pronto Universal Spotting Solution|C2"	"230051"	4460	19820	110	104	107	63	58	101	101	108	61	56	15	7	0	151	159	49	30	194	194	236	742	314	0	0	0	-0.070	-0.171	0.855	1.133	4.816	-0.001	0.000	80	491	100	-40	-29	Error	3	-43	6	-35	8579	12680	-0.016	-0.104	-50	0	0
1	14	2	"Spotting Buffer Corning|Corning Pronto Universal Spotting Solution|C2"	"230072"	4640	19800	40	316	463	443	95	85	85	106	76	71	66	58	0	198	219	88	40	173	173	190	97	51	16	8	0	9.240	8.217	3.370	4.138	8.804	15.705	0.053	12	68	100	256	424	3.208	231	25	378	46	5559	2625	4.697	0.299	0	0	0
1	15	2	"YJL061W_01 |YJL061W|NUP82|82 kDa protein, with putative coiled-coil domain, has carboxy-terminal domain, containing heptad repeats, that binds Nsp1p|nuclear pore complex subunit|nucleoporin|C1"	"230093"	4860	19830	50	205	216	92	42	124	124	141	88	62	50	25	0	136	134	36	26	170	170	174	64	36	0	0	0	-2.382	-2.556	2.383	1.093	7.396	231.696	0.000	12	104	100	47	56	Error	81	-34	92	-36	2588	1609	0.852	-0.625	0	0	0
1	16	2	"YJL061W_01 |YJL061W|NUP82|82 kDa protein, with putative coiled-coil domain, has carboxy-terminal domain, containing heptad repeats, that binds Nsp1p|nuclear pore complex subunit|nucleoporin|C1"	"230114"	5060	19820	110	161	177	87	49	115	115	129	75	58	36	17	0	153	158	61	38	195	195	200	66	33	3	1	0	-1.095	-1.676	0.796	0.857	3.984	0.787	0.007	80	539	100	4	25	Error	46	-42	62	-37	14121	12602	0.640	-0.636	-50	0	0
1	17	2	"YJL061W_01 |YJL061W|NUP82|82 kDa protein, with putative coiled-coil domain, has carboxy-terminal domain, containing heptad repeats, that binds Nsp1p|nuclear pore complex subunit|nucleoporin|C1"	"230134"	5260	19770	80	163	184	101	54	119	119	132	81	61	34	17	0	176	178	86	48	187	187	196	71	36	11	5	0	-4.000	-7.222	0.948	1.241	4.278	2.566	0.043	52	326	100	33	56	Error	44	-11	65	-9	9588	9252	0.642	-0.254	0	0	0
1	18	2	"YJL061W_01 |YJL061W|NUP82|82 kDa protein, with putative coiled-coil domain, has carboxy-terminal domain, containing heptad repeats, that binds Nsp1p|nuclear pore complex subunit|nucleoporin|C1"	"230154"	5480	19830	50	185	236	148	62	122	122	143	94	65	41	25	0	193	915	2523	275	191	191	192	70	36	25	8	0	31.500	0.157	2.765	0.944	5.580	0.053	0.273	12	104	100	65	838	4.977	63	2	114	724	2833	10979	0.989	10.329	0	0	0
1	19	2	"YER103W_01 |YER103W|SSA4|HSP70 family|C1"	"230174"	5660	19820	110	117	130	76	58	105	105	116	63	54	25	8	0	132	139	47	33	196	196	198	60	30	2	0	0	-0.187	-0.439	0.603	0.572	3.641	-3.099	0.007	80	533	100	-52	-32	Error	12	-64	25	-57	10366	11084	0.222	-0.983	-50	0	0
1	20	2	"YER103W_01 |YER103W|SSA4|HSP70 family|C1"	"230194"	5860	19820	110	120	137	80	58	112	112	136	356	261	0	0	0	130	137	49	35	201	201	220	324	147	0	0	0	-0.113	-0.391	0.643	0.621	3.715	-17.731	0.000	80	521	100	-63	-39	Error	8	-71	25	-64	10965	10941	0.003	-0.256	-50	0	0
1	21	2	"YER103W_01 |YER103W|SSA4|HSP70 family|C1"	"230214"	6060	19820	110	120	125	67	53	120	120	130	69	53	13	2	0	134	145	60	41	196	196	203	70	34	3	1	0	0.000	-0.098	0.700	0.674	3.318	1.016	0.149	80	521	100	-62	-46	Error	0	-62	5	-51	10016	11630	-0.072	-0.829	-50	0	0
1	22	2	"YER103W_01 |YER103W|SSA4|HSP70 family|C1"	"230234"	6260	19820	110	122	125	68	54	111	111	124	67	54	16	5	0	130	133	44	33	201	201	204	63	30	0	0	0	-0.155	-0.206	0.563	0.477	3.171	2.005	0.010	80	543	100	-60	-54	Error	11	-71	14	-68	10017	10662	0.015	-1.127	-50	0	0
1	1	3	"YPR149W_01 |YPR149W|NCE102|involved in secretion of proteins that lack classical secretory signal sequences"	"229800"	2040	20000	170	1014	1055	386	36	97	97	114	73	64	100	100	0	548	579	210	36	197	197	200	59	29	97	91	0	2.613	2.508	2.607	2.752	1.800	2.535	0.743	208	1291	100	1268	1340	1.385	917	351	958	382	219384	120433	12.890	6.424	0	0	0
1	2	3	"YPR169W_01 |YPR169W||Jumonji Interacting Protein"	"229821"	2290	20000	40	173	215	175	81	126	126	146	77	52	41	25	0	161	176	80	45	175	175	172	46	26	16	16	0	-3.357	89.000	1.133	1.005	3.072	13.434	0.009	12	68	100	33	90	Error	47	-14	89	1	2577	2109	0.896	0.087	0	0	0
1	3	3	"YPR193C_01 |YPR193C|HPA2|histone acetyltransferase"	"229842"	2450	19970	110	105	128	78	60	96	96	107	61	57	31	11	0	123	132	55	41	190	190	194	61	31	3	1	0	-0.134	-0.552	0.363	0.468	4.672	-24.544	0.000	80	516	100	-58	-26	Error	9	-67	32	-58	10263	10540	0.344	-1.016	-50	0	0
1	4	3	"Spotting Buffer Corning|Corning Pronto Universal Spotting Solution|C2"	"229863"	2650	19970	110	100	114	62	54	97	97	105	61	58	21	5	0	195	193	50	25	199	199	202	60	29	10	1	0	-0.750	-2.833	1.033	1.083	3.911	16.817	0.000	80	516	100	-1	11	Error	3	-4	17	-6	9152	15407	0.148	-0.150	-50	0	0
1	5	3	"YPR151C_01 |YPR151C||"	"229884"	2850	19970	110	100	122	84	68	93	93	114	140	122	10	2	0	129	145	67	46	183	183	201	176	87	2	0	0	-0.130	-0.763	0.529	0.716	5.342	1.013	0.054	80	510	100	-47	-9	Error	7	-54	29	-38	9753	11587	0.057	-0.318	-50	0	0
1	6	3	"YPR171W_01 |YPR171W|BSP1|Binding protein of Synaptojanin Polyphosphoinositide phosphatase domain; may function to link synaptojanins Inp52p and Inp53p to the cortical actin cytoskeleton"	"229905"	3010	19980	50	113	196	140	71	122	122	134	82	61	41	33	0	183	182	74	40	171	171	179	67	37	8	8	0	-0.750	6.727	1.898	1.889	4.749	-20.414	0.003	12	104	100	3	85	Error	-9	12	74	11	2353	2184	0.756	0.045	0	0	0
1	7	3	"YPR195C_01 |YPR195C||Hypothetical ORF"	"229926"	3250	19970	110	130	145	82	56	101	101	114	72	63	25	5	0	172	185	68	36	197	197	201	62	30	13	6	0	-1.160	-3.667	0.820	0.901	3.257	1.634	0.050	80	536	100	4	32	Error	29	-25	44	-12	11569	14791	0.431	-0.258	-50	0	0
1	8	3	"Spotting Buffer Corning|Corning Pronto Universal Spotting Solution|C2"	"229947"	3450	19970	110	94	101	48	47	99	99	109	64	58	13	1	0	181	183	52	28	200	200	205	62	30	5	2	0	0.263	-0.118	0.786	1.077	3.607	0.806	0.139	80	514	100	-24	-15	-1.926	-5	-19	2	-17	8042	14615	-0.125	-0.355	-50	0	0
1	9	3	"YPR153W_01 |YPR153W||Hypothetical ORF"	"229968"	3650	19970	110	97	115	69	60	103	103	114	66	57	20	7	0	115	120	47	39	183	183	188	65	34	2	0	0	0.088	-0.190	0.631	0.593	2.856	9.246	0.001	80	536	100	-74	-51	-3.503	-6	-68	12	-63	9215	9579	0.015	-1.046	-50	0	0
1	10	3	"YPR173C_01 |YPR173C|VPS4|AAA ATPase"	"229989"	3900	19970	50	221	227	116	51	118	118	130	71	54	66	33	0	214	243	105	43	184	184	191	77	40	33	16	0	3.433	1.847	1.200	1.444	2.419	-50.965	0.000	12	104	100	133	168	1.780	103	30	109	59	2727	2913	1.366	0.675	0	0	0
1	11	3	"YPR197C_01 |YPR197C||Hypothetical ORF"	"230010"	4050	19970	110	89	100	57	57	104	104	116	77	66	12	0	0	111	110	39	35	189	189	207	337	162	0	0	0	0.192	0.051	0.441	0.402	4.164	0.743	0.185	80	509	100	-93	-83	-2.379	-15	-78	-4	-79	7978	8774	-0.208	-0.288	-50	0	0
1	12	3	"Spotting Buffer Corning|Corning Pronto Universal Spotting Solution|C2"	"230031"	4250	19970	110	97	112	68	60	102	102	116	77	66	16	2	0	180	188	48	25	201	201	238	699	293	0	0	0	0.238	-0.769	0.974	0.941	2.971	0.111	0.003	80	554	100	-26	-3	-2.070	-5	-21	10	-13	8970	15006	-0.052	-0.072	-50	0	0
1	13	3	"Spotting Buffer Corning|Corning Pronto Universal Spotting Solution|C2"	"230052"	4450	19970	110	115	127	86	67	101	101	110	69	62	23	5	0	178	192	88	45	207	207	244	711	291	0	0	0	-0.483	-1.733	1.132	1.319	3.920	0.009	0.009	80	535	100	-15	11	Error	14	-29	26	-15	10184	15389	0.246	-0.073	-50	0	0
1	14	3	"Spotting Buffer Corning|Corning Pronto Universal Spotting Solution|C2"	"230073"	4680	19930	50	374	3194	6142	192	94	94	141	288	204	50	41	0	258	564	1069	189	196	196	257	544	211	8	8	0	4.516	8.424	3.665	3.886	4.801	6.985	0.734	12	104	100	342	3468	2.175	280	62	3100	368	38330	6763	10.601	0.564	0	0	0
1	15	3	"Spotting Buffer Corning|Corning Pronto Universal Spotting Solution|C2"	"230094"	4850	19970	110	89	101	63	62	103	103	119	135	113	5	0	0	181	187	67	35	202	202	217	237	109	1	0	0	0.667	0.133	0.667	0.765	3.419	1.046	0.009	80	573	100	-35	-17	-0.585	-14	-21	-2	-15	8043	14927	-0.133	-0.127	-50	0	0
1	16	3	"Spotting Buffer Corning|Corning Pronto Universal Spotting Solution|C2"	"230115"	5050	19970	110	105	109	56	51	100	100	108	55	50	18	5	0	176	182	48	26	203	203	209	63	30	5	1	0	-0.185	-0.429	1.141	1.093	3.817	0.276	0.004	80	513	100	-22	-12	Error	5	-27	9	-21	8702	14541	0.018	-0.429	-50	0	0
1	17	3	"Spotting Buffer Corning|Corning Pronto Universal Spotting Solution|C2"	"230135"	5250	19970	110	107	108	49	45	106	106	115	67	58	8	1	0	168	174	47	27	199	199	204	61	29	2	1	0	-0.032	-0.080	0.757	0.961	3.954	4.087	0.001	80	585	100	-30	-23	Error	1	-31	2	-25	8667	13933	-0.104	-0.492	-50	0	0
1	18	3	"Spotting Buffer Corning|Corning Pronto Universal Spotting Solution|C2"	"230155"	5450	19970	110	112	120	58	48	102	102	117	74	63	18	3	0	177	185	55	29	201	201	207	63	30	8	1	0	-0.417	-1.125	0.845	0.834	2.814	1.918	0.071	80	541	100	-14	2	Error	10	-24	18	-16	9624	14815	0.041	-0.349	-50	0	0
1	19	3	"Spotting Buffer Corning|Corning Pronto Universal Spotting Solution|C2"	"230175"	5650	19970	110	103	131	134	102	107	107	121	73	60	21	11	0	187	196	102	52	204	204	209	66	31	11	5	0	0.235	-3.000	0.766	0.931	5.375	1.653	0.084	80	512	100	-21	16	-2.087	-4	-17	24	-8	10502	15690	0.137	-0.197	-50	0	0
1	20	3	"Spotting Buffer Corning|Corning Pronto Universal Spotting Solution|C2"	"230195"	5850	19970	110	100	118	73	61	111	111	128	103	80	11	1	0	184	188	55	29	204	204	210	64	30	6	2	0	0.550	-0.437	1.042	1.047	2.928	4.853	0.060	80	495	100	-31	-9	-0.862	-11	-20	7	-16	9436	15071	-0.097	-0.344	-50	0	0
1	21	3	"Spotting Buffer Corning|Corning Pronto Universal Spotting Solution|C2"	"230215"	6050	19970	110	115	120	64	53	118	118	128	73	57	15	1	0	175	187	57	30	203	203	213	69	32	7	1	0	0.107	-0.125	0.977	0.921	3.876	1.033	0.020	80	503	100	-31	-14	-3.222	-3	-28	2	-16	9594	14925	-0.110	-0.377	-50	0	0
1	22	3	"Spotting Buffer Corning|Corning Pronto Universal Spotting Solution|C2"	"230235"	6250	19970	110	89	105	63	60	115	115	122	62	50	11	5	0	184	183	48	26	207	207	212	57	26	5	0	0	1.130	0.417	1.218	1.052	4.042	1.880	0.026	80	535	100	-49	-34	0.177	-26	-23	-10	-24	8364	14621	-0.274	-0.509	-50	0	0
1	1	4	"YPL104W_01 |YPL104W|MSD1|aspartyl-tRNA synthetase"	"229801"	2050	20160	70	209	217	89	41	110	110	129	82	63	68	21	0	156	180	91	50	170	170	179	61	34	21	12	0	-7.071	10.700	1.859	1.644	2.882	8.699	0.004	32	204	100	85	117	Error	99	-14	107	10	6953	5748	1.073	0.016	0	0	0
1	2	4	"YPL128C_01 |YPL128C|TBF1|TTAGGG repeat binding factor"	"229822"	2230	20160	110	120	132	70	53	107	107	129	201	155	2	0	0	156	164	62	37	185	185	188	63	33	8	1	0	-0.448	-1.190	0.759	0.695	5.125	-32.204	0.000	80	576	100	-16	4	Error	13	-29	25	-21	10577	13134	0.015	-0.381	-50	0	0
1	3	4	"YPL059W_01 |YPL059W|GRX5|glutaredoxin"	"229843"	2410	20170	80	196	214	117	54	125	125	140	85	60	44	23	0	224	233	76	32	183	183	197	95	48	28	3	0	1.732	1.780	1.115	1.350	4.239	5.609	0.018	52	334	100	112	139	0.792	71	41	89	50	11152	12105	0.871	0.379	0	0	0
1	4	4	"YPL082C_01 |YPL082C|MOT1|helicase (putative)"	"229864"	2660	20160	60	213	232	133	57	119	119	138	85	61	53	25	0	196	193	61	31	187	187	198	67	33	12	3	0	10.444	18.833	2.056	2.059	2.559	3.666	0.075	32	176	100	103	119	3.385	94	9	113	6	7424	6184	1.106	-0.075	0	0	0
1	5	4	"YPL106C_01 |YPL106C|SSE1|HSP70 family|SSA1 SSE2 homolog"	"229885"	2840	20200	140	710	756	318	42	101	101	115	118	102	98	92	0	576	599	236	39	188	188	201	146	72	90	63	0	1.570	1.594	1.572	1.702	1.944	1.421	0.655	156	813	100	997	1066	0.650	609	388	655	411	117977	93459	5.432	2.726	0	0	0
1	6	4	"YPL130W_01 |YPL130W|SPO19|meiosis-specific GPI-protein"	"229906"	3040	20180	110	92	108	59	54	100	100	112	64	57	17	3	0	111	118	49	41	190	190	195	74	37	2	0	0	0.101	-0.111	0.462	0.346	3.293	0.283	0.020	80	543	100	-87	-64	-3.304	-8	-79	8	-72	8623	9441	-0.062	-1.041	-50	0	0
1	7	4	"YPL060W_01 |YPL060W|LPE10|mitochondrial protein with homology to MRS2"	"229927"	3240	20180	110	107	124	81	65	101	101	113	71	62	23	8	0	124	130	50	38	195	195	198	65	32	1	1	0	-0.085	-0.354	0.422	0.443	3.054	2.046	0.002	80	585	100	-65	-42	Error	6	-71	23	-65	9949	10431	0.155	-1.046	-50	0	0
1	8	4	"YPL084W_01 |YPL084W|BRO1|BCK1-like resistance to osmotic shock"	"229948"	3440	20180	110	147	166	96	57	105	105	122	105	86	25	6	0	157	174	94	54	195	195	200	68	34	8	2	0	-1.105	-2.905	1.100	1.005	6.476	5.219	0.010	80	575	100	4	40	Error	42	-38	61	-21	13284	13925	0.419	-0.382	-50	0	0
1	9	4	"YPL108W_01 |YPL108W||Hypothetical ORF"	"229969"	3640	20180	110	118	126	66	52	111	111	130	107	82	8	1	0	116	131	57	43	178	178	184	72	39	5	1	0	-0.113	-0.319	0.579	0.572	2.578	-7.085	0.001	80	599	100	-55	-32	Error	7	-62	15	-47	10118	10450	-0.037	-0.736	-50	0	0
1	10	4	"YPL132W_01 |YPL132W|COX11|Mitochondrial membrane protein required for assembly of active cytochrome c oxidase, probably involved in insertion of Cu(B) and magnesium"	"229990"	3890	20170	110	205	221	118	53	121	121	144	94	65	45	21	0	220	228	78	34	194	194	215	320	148	0	0	0	3.231	2.941	1.582	1.899	4.474	4.243	0.037	80	558	100	110	134	1.692	84	26	100	34	17668	18226	0.819	0.041	0	0	0
1	11	4	"YPR143W_01 |YPR143W||Protein required for cell viability"	"230011"	4050	20200	120	532	566	224	39	102	102	113	68	60	99	95	0	429	452	170	37	197	197	215	321	149	30	2	0	1.853	1.820	1.896	2.036	2.331	1.938	0.493	120	553	100	662	719	0.890	430	232	464	255	67883	54195	6.662	0.738	0	0	0
1	12	4	"YPR163C_01 |YPR163C|TIF3|translation initiation factor eIF-4B"	"230032"	4250	20200	140	430	483	216	44	100	100	109	61	55	98	92	0	534	540	217	40	205	205	209	59	28	92	85	0	1.003	1.143	1.151	1.197	2.273	1.111	0.583	156	690	100	659	718	0.004	330	329	383	335	75292	84211	6.131	5.610	0	0	0
1	13	4	"YPR187W_01 |YPR187W|RPO26|RNA polymerases I, II, and III subunit"	"230053"	4440	20200	140	539	563	239	42	96	96	106	59	55	96	92	0	416	454	188	41	205	205	210	59	28	89	72	0	2.100	1.876	1.927	2.032	2.360	1.830	0.533	156	671	100	654	716	1.070	443	211	467	249	87835	70859	7.746	4.136	0	0	0
1	14	4	"Spotting Buffer Corning|Corning Pronto Universal Spotting Solution|C2"	"230074"	4640	20200	110	87	101	54	53	96	96	109	63	57	15	2	0	194	195	53	27	211	211	213	60	28	7	1	0	0.529	-0.312	1.009	1.147	3.690	12.527	0.000	80	526	100	-26	-11	-0.918	-9	-17	5	-16	8043	15565	-0.127	-0.300	-50	0	0
1	15	4	"YPR145W_01 |YPR145W|ASN1|asparagine synthetase"	"230095"	4850	20200	120	2489	2572	898	34	107	107	118	68	57	100	100	0	2476	2551	973	38	212	212	216	66	30	99	99	0	1.052	1.054	1.044	1.131	1.663	1.025	0.927	120	630	100	4646	4804	0.073	2382	2264	2465	2339	308644	306171	36.088	35.379	0	0	0
1	16	4	"YPR165W_01 |YPR165W|RHO1|GTP-binding protein|rho subfamily"	"230116"	5040	20200	150	714	737	294	39	102	102	113	59	52	98	98	0	731	767	311	40	200	200	204	58	28	97	95	0	1.153	1.120	1.122	1.157	1.876	1.071	0.784	156	774	100	1143	1202	0.205	612	531	635	567	115039	119714	10.576	9.707	0	0	0
1	17	4	"YPR189W_01 |YPR189W|SKI3|antiviral protein that blocks translation of un-polyadenylated mRNAs"	"230136"	5240	20190	130	210	238	122	51	106	106	115	64	55	65	42	0	204	215	77	35	200	200	206	61	29	27	10	0	26.000	8.800	1.833	1.585	4.725	4.969	0.035	120	687	100	108	147	4.700	104	4	132	15	28568	25808	1.922	0.148	0	0	0
1	18	4	"Spotting Buffer Corning|Corning Pronto Universal Spotting Solution|C2"	"230156"	5430	20160	110	94	100	51	51	105	105	114	64	56	8	1	0	194	187	55	29	199	199	205	57	27	8	1	0	2.200	0.417	0.955	0.968	3.463	1.541	0.033	80	573	100	-16	-17	1.138	-11	-5	-5	-12	7963	14923	-0.219	-0.316	-50	0	0
1	19	4	"YPR147C_01 |YPR147C||Hypothetical ORF"	"230176"	5620	20140	40	338	356	97	27	152	152	168	99	58	91	41	0	232	268	149	55	198	198	195	66	33	41	25	0	5.471	2.914	1.422	1.659	2.283	2.704	0.065	12	68	100	220	274	2.452	186	34	204	70	4269	3220	1.899	1.106	0	0	0
1	20	4	"YPR167C_01 |YPR167C|MET16|3'phosphoadenylylsulfate reductase"	"230196"	5830	20160	110	192	218	123	56	123	123	146	109	74	42	13	0	178	195	92	47	199	199	205	67	32	8	5	0	-3.286	-23.750	1.582	1.636	4.717	-11.958	0.008	80	596	100	48	91	Error	69	-21	95	-4	17405	15599	0.661	-0.149	-50	0	0
1	21	4	"YPR191W_01 |YPR191W|QCR2|40 kDa ubiquinol cytochrome-c reductase core protein 2"	"230216"	6050	20190	150	1379	1498	646	43	114	114	129	89	68	100	100	0	1075	1164	478	41	199	199	209	62	29	100	98	0	1.444	1.434	1.426	1.478	1.413	1.450	0.906	156	850	100	2141	2349	0.530	1265	876	1384	965	233717	181520	15.382	15.403	0	0	0
1	22	4	"Spotting Buffer Corning|Corning Pronto Universal Spotting Solution|C2"	"230236"	6250	20180	110	111	116	58	50	110	110	119	62	52	16	3	0	195	192	47	24	210	210	218	63	28	5	0	0	-0.067	-0.333	1.629	1.228	4.225	1.334	0.015	80	571	100	-14	-12	Error	1	-15	6	-18	9293	15390	-0.048	-0.413	-50	0	0
1	1	5	"YOR077W_01 |YOR077W|RTS2|similar to mouse KIN7 protein"	"229802"	2050	20400	160	294	304	130	42	95	95	112	146	130	67	25	0	282	287	122	42	192	192	195	59	30	60	39	0	2.211	2.200	1.954	1.956	2.815	2.408	0.112	208	1201	100	289	304	1.145	199	90	209	95	63128	59754	1.315	1.559	0	0	0
1	2	5	"YOR101W_01 |YOR101W|RAS1|ras homolog"	"229823"	2250	20390	120	246	257	119	46	95	95	108	69	63	74	54	0	222	288	636	220	193	193	197	87	44	24	5	0	5.207	1.705	2.834	2.762	4.638	0.023	0.004	120	635	100	180	257	2.380	151	29	162	95	30873	34617	2.159	1.046	0	0	0
1	3	5	"YOR125C_01 |YOR125C|CAT5|may encode a protein involved in one or more monoxygenase or hydroxylase steps of ubiquinone biosynthesis"	"229844"	2440	20390	110	240	238	109	45	99	99	114	75	65	71	47	0	213	224	84	37	198	198	221	441	199	0	0	0	9.400	5.346	2.398	2.295	3.783	0.078	0.002	80	545	100	156	165	3.233	141	15	139	26	19041	17958	1.653	0.007	0	0	0
1	4	5	"YOR147W_01 |YOR147W|MDM32|Mitochondrial Distribution and Morphology"	"229865"	2650	20400	130	606	592	209	35	99	99	112	71	63	100	95	0	465	464	142	30	198	198	215	394	183	18	0	0	1.899	1.853	1.799	1.909	2.150	1.952	0.517	120	676	100	774	759	0.925	507	267	493	266	71027	55692	6.761	0.632	0	0	0
1	5	5	"YOR079C_01 |YOR079C|ATX2|manganese-trafficking protein"	"229886"	2840	20410	150	331	386	433	112	100	100	120	87	72	90	66	0	314	320	128	40	197	197	205	78	38	60	31	0	1.974	2.325	1.943	2.161	3.397	4.431	0.250	156	737	100	348	409	0.981	231	117	286	123	60283	49962	3.057	1.474	0	0	0
1	6	5	"YOR103C_01 |YOR103C|OST2|40% identical to vertebrate DAD1 protein|oligosaccharyltransferase complex 16 kDa epsilon subunit"	"229907"	3060	20360	110	258	281	146	51	114	114	140	106	75	62	33	0	224	238	90	37	192	192	201	78	38	25	8	0	4.500	3.630	2.263	2.050	3.782	3.275	0.073	80	549	100	176	213	2.170	144	32	167	46	22449	19040	1.330	0.474	0	0	0
1	7	5	"YOR127W_01 |YOR127W|RGA1|rho GTPase activating protein (GAP)"	"229928"	3240	20380	90	300	304	146	48	119	119	143	109	76	67	32	0	243	256	92	35	193	193	199	67	33	46	26	0	3.620	2.937	1.907	2.372	4.622	5.512	0.043	52	408	100	231	248	1.856	181	50	185	63	15796	13327	1.477	0.851	0	0	0
1	8	5	"YOR149C_01 |YOR149C|SMP3|alpha 1,2 mannosyltransferase"	"229949"	3450	20390	120	238	265	119	44	106	106	125	106	84	63	31	0	226	222	68	30	194	194	201	67	33	31	5	0	4.125	5.679	2.963	2.708	4.572	7.024	0.027	120	665	100	164	187	2.044	132	32	159	28	31807	26691	1.321	0.313	0	0	0
1	9	5	"YPL051W_01 |YPL051W|ARL3|Similar to ADP-ribosylation factor. Part of the carboxypeptidase Y pathway."	"229970"	3640	20380	110	109	118	56	47	103	103	118	100	84	7	0	0	133	162	210	129	180	180	184	68	36	7	2	0	-0.128	-0.833	0.415	0.427	4.228	-0.041	0.002	80	539	100	-41	-3	Error	6	-47	15	-18	9421	12964	0.000	-0.324	-50	0	0
1	10	5	"YPL074W_01 |YPL074W|YTA6|AAA ATPase"	"229991"	3840	20380	110	116	131	75	57	109	109	123	73	59	22	8	0	148	153	51	33	189	189	196	63	32	5	1	0	-0.171	-0.611	0.806	0.934	5.698	190.229	0.000	80	598	100	-34	-14	Error	7	-41	22	-36	10478	12204	0.110	-0.683	-50	0	0
1	11	5	"YPL098C_01 |YPL098C||Hypothetical ORF"	"230012"	4050	20380	100	201	209	105	50	108	108	124	80	64	53	27	0	246	243	90	37	206	206	212	83	39	30	7	0	2.325	2.730	1.246	1.269	4.910	1.560	0.060	80	469	100	133	138	1.217	93	40	101	37	16729	19425	1.063	0.373	0	0	0
1	12	5	"YPL122C_01 |YPL122C|TFB2|TFIIH subunit"	"230033"	4250	20380	110	155	191	107	56	106	106	123	80	65	38	22	0	163	170	72	42	204	204	208	75	36	5	1	0	-1.195	-2.500	1.026	1.053	3.833	500.435	0.000	80	494	100	8	51	Error	49	-41	85	-34	15243	13577	0.850	-0.507	-50	0	0
1	13	5	"YPL053C_01 |YPL053C|KTR6|mannosylphosphate transferase"	"230054"	4450	20380	130	293	334	178	53	104	104	120	75	62	82	58	0	243	253	117	46	202	202	208	77	37	36	17	0	4.610	4.510	2.507	2.422	2.740	3.206	0.154	120	586	100	230	281	2.205	189	41	230	51	40069	30320	2.853	0.584	0	0	0
1	14	5	"YPL076W_01 |YPL076W|GPI2|Protein involved in the synthesis of N-acetylglucosaminyl phosphatidylinositol (GlcNAc-PI), the first intermediate in the synthesis of glycosylphosphatidylinositol (GPI) anchors; homologous to the human PIG-C protein"	"230075"	4620	20370	110	145	149	81	54	109	109	121	95	78	26	5	0	152	161	64	39	200	200	199	64	32	8	1	0	-0.750	-1.026	1.000	1.092	4.506	7.510	0.002	80	500	100	-12	1	Error	36	-48	40	-39	11926	12840	0.295	-0.594	-50	0	0
1	15	5	"YPL100W_01 |YPL100W|ATG21|Maturation of pro-AmInopeptidase I (proAPI) defective; protein similar to Aut10p and YGR223Cp with three putative WD repeats"	"230096"	4800	20370	50	252	300	182	60	121	121	144	90	62	66	33	0	209	217	74	34	202	202	210	72	34	16	16	0	18.714	11.933	8.333	4.443	2.881	5.348	0.034	12	104	100	138	194	4.226	131	7	179	15	3598	2601	1.733	0.097	0	0	0
1	16	5	"YPL124W_01 |YPL124W|SPC29|spindle pole body component"	"230117"	5010	20360	110	126	137	81	59	116	116	128	71	55	17	11	0	161	160	63	39	189	189	192	64	33	7	1	0	-0.357	-0.724	0.900	0.875	4.270	-35.752	0.000	80	538	100	-18	-8	Error	10	-28	21	-29	10950	12798	0.127	-0.500	-50	0	0
1	17	5	"YPL055C_01 |YPL055C|LGE1|large cell size mutant"	"230137"	5220	20350	40	316	300	127	42	147	147	151	81	53	75	58	0	195	208	76	36	176	176	185	61	32	25	8	0	8.895	4.781	2.662	4.934	5.548	70.448	0.001	12	68	100	188	185	3.153	169	19	153	32	3595	2490	1.840	0.377	0	0	0
1	18	5	"YPL078C_01 |YPL078C|ATP4|F(1)F(0)-ATPase complex subunit b"	"230157"	5430	20400	130	757	764	276	36	111	111	125	88	70	99	97	0	532	558	196	35	193	193	201	80	39	92	86	0	1.906	1.789	1.802	1.965	1.879	1.852	0.677	120	778	100	985	1018	0.930	646	339	653	365	91659	66970	7.261	4.463	0	0	0
1	19	5	"YPL102C_01 |YPL102C||Hypothetical ORF"	"230177"	5630	20400	110	93	106	58	54	108	108	117	66	56	11	2	0	116	123	48	39	191	191	194	58	29	2	1	0	0.200	0.029	0.482	0.431	3.090	0.644	0.012	80	518	100	-90	-70	-2.322	-15	-75	-2	-68	8454	9843	-0.167	-1.224	-50	0	0
1	20	5	"YPL126W_01 |YPL126W|NAN1|U3 snoRNP protein"	"230197"	5840	20400	150	446	480	207	43	109	109	127	78	61	95	89	0	342	363	142	39	195	195	199	63	31	75	58	0	2.293	2.208	2.115	2.314	2.934	2.203	0.387	156	760	100	484	539	1.197	337	147	371	168	74823	56603	4.526	2.603	0	0	0
1	21	5	"YPL057C_01 |YPL057C|SUR1|integral membrane protein"	"230217"	6040	20390	150	290	312	157	50	107	107	122	72	59	80	60	0	221	245	117	47	200	200	208	61	29	38	25	0	8.714	4.556	1.777	1.821	4.574	4.409	0.065	156	689	100	204	250	3.123	183	21	205	45	48601	38234	2.639	0.607	0	0	0
1	22	5	"YPL080C_01 |YPL080C||Hypothetical ORF"	"230237"	6240	20380	110	138	147	63	42	110	110	121	70	57	26	6	0	139	145	56	38	204	204	211	65	30	5	0	0	-0.431	-0.627	0.415	0.521	3.774	-2.195	0.004	80	561	100	-37	-22	Error	28	-65	37	-59	11796	11602	0.371	-1.015	-50	0	0
1	1	6	"YNL329C_01 |YNL329C|PEX6|AAA ATPase"	"229803"	2020	20580	70	144	161	97	60	107	107	114	63	55	34	21	0	140	147	49	33	171	171	172	66	38	6	0	0	-1.194	-2.250	1.011	1.223	4.432	6.045	0.007	32	226	100	6	30	Error	37	-31	54	-24	5162	4704	0.746	-0.379	0	0	0
1	2	6	"YNR014W_01 |YNR014W||Hypothetical ORF"	"229824"	2210	20600	60	217	228	90	39	129	129	143	85	59	50	18	0	192	192	54	28	189	189	200	65	32	12	0	0	29.333	33.000	2.481	2.471	4.030	-6.992	0.012	32	176	100	91	102	4.874	88	3	99	3	7287	6130	1.000	-0.123	0	0	0
1	3	6	"YNL284CA01 |YNL284C-A||TyA Gag protein; the main structural constituent of virus-like particles (VLPs)"	"229845"	2450	20610	170	15377	14924	4502	30	103	103	118	74	62	100	100	0	10387	10236	3237	31	189	189	205	342	166	100	98	0	1.498	1.475	1.488	1.514	1.220	1.460	0.979	208	938	100	25472	24868	0.583	15274	10198	14821	10047	3104136	2129058	200.081	29.330	0	0	0
1	4	6	"YNL307C_01 |YNL307C|MCK1|43.1 kDa serine/threonine/tyrosine protein kinase"	"229866"	2640	20600	140	458	472	191	40	90	90	103	62	60	97	91	0	355	365	120	32	199	199	219	422	192	3	0	0	2.359	2.301	2.314	2.465	2.425	2.226	0.383	156	595	100	524	548	1.238	368	156	382	166	73699	56982	5.952	0.346	0	0	0
1	5	6	"YNL331C_01 |YNL331C|AAD14|aryl-alcohol dehydrogenase (putative)"	"229887"	2840	20590	110	125	137	83	60	95	95	108	63	58	31	16	0	182	181	84	46	199	199	206	80	38	10	2	0	-1.765	-2.333	0.871	1.028	5.214	0.175	0.002	80	478	100	13	24	Error	30	-17	42	-18	10941	14492	0.460	-0.312	-50	0	0
1	6	6	"YNR016C_01 |YNR016C|ACC1|acetyl CoA carboxylase"	"229908"	3050	20590	150	333	351	147	41	117	117	136	93	68	80	57	0	404	405	152	37	192	192	201	70	34	80	65	0	1.019	1.099	1.134	1.132	3.349	1.206	0.265	156	1004	100	428	447	0.027	216	212	234	213	54679	63171	2.312	2.914	0	0	0
1	7	6	"YOR069W_01 |YOR069W|VPS5|simialr to sorting nexin I"	"229929"	3250	20570	90	193	228	105	46	114	114	137	97	70	44	23	0	217	209	72	34	194	194	202	69	34	17	1	0	3.435	7.600	3.143	1.748	4.443	3.850	0.038	52	407	100	102	129	1.780	79	23	114	15	11849	10862	0.938	0.101	0	0	0
1	8	6	"YOR093C_01 |YOR093C||Hypothetical ORF"	"229950"	3460	20570	60	200	238	187	78	129	129	149	91	61	37	18	0	182	252	382	151	183	183	183	63	34	21	6	0	-71.000	1.580	2.219	1.399	4.708	0.521	0.364	32	176	100	70	178	Error	71	-1	109	69	7601	8051	0.978	1.095	0	0	0
1	9	6	"YOR117W_01 |YOR117W|RPT5|Probable 26S protease subunit and member of the CDC48/PAS1/SEC18 family of ATPases"	"229971"	3650	20590	130	364	381	150	39	101	101	113	66	58	91	83	0	294	318	124	38	192	192	195	60	30	68	44	0	2.578	2.222	2.265	2.374	2.829	2.386	0.229	120	729	100	365	406	1.366	263	102	280	126	45773	38217	4.061	2.050	0	0	0
1	10	6	"YOR141C_01 |YOR141C|ARP8|actin-related protein"	"229992"	3850	20600	130	218	249	128	51	103	103	140	610	435	0	0	0	232	238	79	33	196	196	222	541	243	0	0	0	3.194	3.476	1.766	1.668	3.457	5.163	0.033	120	700	100	151	188	1.676	115	36	146	42	29832	28565	0.179	0.030	0	0	0
1	11	6	"YOR071C_01 |YOR071C||Hypothetical ORF"	"230013"	4030	20560	80	222	241	128	53	117	117	145	96	66	53	21	0	158	179	83	46	190	190	200	99	49	11	1	0	-3.281	-11.273	1.465	1.536	2.712	1.482	0.573	52	325	100	73	113	Error	105	-32	124	-11	12518	9307	1.000	-0.212	0	0	0
1	12	6	"YOR095C_01 |YOR095C|RKI1|ribose-5-phosphate ketol-isomerase"	"230034"	4250	20600	140	427	453	202	44	108	108	131	132	100	87	58	0	362	395	146	36	196	196	207	147	71	56	23	0	1.922	1.734	1.734	1.845	2.645	1.204	0.458	156	845	100	485	544	0.942	319	166	345	199	70638	61688	2.439	1.279	0	0	0
1	13	6	"YOR119C_01 |YOR119C|RIO1|Protein serine kinase"	"230055"	4450	20600	130	508	516	195	37	108	108	130	145	111	92	72	0	413	426	133	31	204	204	219	165	75	64	20	0	1.914	1.838	1.930	1.910	2.658	1.153	0.491	120	622	100	609	630	0.936	400	209	408	222	61870	51074	2.662	1.255	0	0	0
1	14	6	"YOR142WA01 |YOR142W-A||TyA Gag protein; the main structural constituent of virus-like particles (VLPs)"	"230076"	4650	20600	150	43880	43815	12968	29	112	112	129	96	74	100	100	5	27071	27284	9388	34	200	200	207	83	40	100	100	0	1.629	1.614	1.623	1.659	1.157	1.586	0.987	156	779	100	70639	70787	0.704	43768	26871	43703	27084	6835196	4256315	455.063	326.229	0	0	0
1	15	6	"YOR073W_01 |YOR073W||Protein required for accurate chromosomal segregation at meiosis II and for mitotic chromosome stability; protects centromeric Spo69p"	"230097"	4850	20600	160	454	466	177	37	114	114	130	92	70	95	81	0	328	340	117	34	198	198	205	70	34	70	45	0	2.615	2.479	2.226	2.645	2.720	2.880	0.285	208	958	100	470	494	1.387	340	130	352	142	97023	70693	3.652	1.929	0	0	0
1	16	6	"YOR097C_01 |YOR097C||Hypothetical ORF"	"230118"	5040	20590	110	153	166	83	50	108	108	115	64	55	38	21	0	150	159	59	37	194	194	196	58	29	10	1	0	-1.023	-1.657	1.098	1.568	6.508	-6.669	0.004	80	537	100	1	23	Error	45	-44	58	-35	13315	12706	0.797	-0.638	-50	0	0
1	17	6	"YOR121C_01 |YOR121C||Hypothetical ORF"	"230138"	5240	20590	110	198	200	97	48	113	113	123	80	65	51	15	0	162	177	114	64	188	188	193	58	30	10	5	0	-3.269	-7.909	1.633	2.152	5.273	4.562	0.009	80	546	100	59	76	Error	85	-26	87	-11	16023	14199	0.963	-0.276	-50	0	0
1	18	6	"YOR143C_01 |YOR143C|THI80|thiamin pyrophosphokinase"	"230158"	5440	20600	130	1919	1942	384	19	107	107	116	79	68	100	100	0	1298	1345	421	31	195	195	202	81	40	100	100	0	1.643	1.596	1.651	1.636	1.335	1.534	0.845	120	631	100	2915	2985	0.716	1812	1103	1835	1150	233015	161397	23.114	14.111	0	0	0
1	19	6	"YOR075W_01 |YOR075W|UFE1|t-SNARE (ER)"	"230178"	5650	20600	160	291	313	147	46	103	103	114	108	94	74	42	0	275	284	92	32	198	198	203	95	46	40	12	0	2.442	2.442	1.958	1.983	3.236	2.783	0.182	208	707	100	265	296	1.288	188	77	210	86	65189	59134	1.843	0.853	0	0	0
1	20	6	"YOR099W_01 |YOR099W|KTR1|type II transmembrane protein"	"230198"	5850	20600	140	793	809	260	32	105	105	121	120	99	99	95	0	556	571	193	33	209	209	218	134	61	87	73	0	1.983	1.945	1.835	2.120	2.084	1.775	0.697	156	577	100	1035	1066	0.987	688	347	704	362	126266	89141	5.733	2.634	0	0	0
1	21	6	"YOR123C_01 |YOR123C|LEO1|member of the RNA polymerase II-associated Paf1 complex"	"230218"	6050	20580	130	389	400	159	39	107	107	124	85	68	91	75	0	423	439	136	30	207	207	222	158	71	66	26	0	1.306	1.263	1.174	1.273	2.216	0.863	0.395	120	567	100	498	525	0.385	282	216	293	232	47974	52654	3.247	1.373	0	0	0
1	22	6	"YOR145C_01 |YOR145C|PNO1|Associated with Nob1"	"230238"	6250	20600	140	1434	1382	417	30	121	121	138	87	63	99	98	0	1039	1023	313	30	209	209	216	76	35	97	95	0	1.582	1.549	1.551	1.655	1.720	1.559	0.850	156	939	100	2143	2075	0.662	1313	830	1261	814	215653	159598	14.299	10.618	0	0	0
1	1	7	"YMR234W_01 |YMR234W|RNH1|ribonuclease H"	"229804"	2040	20800	110	94	105	57	54	95	95	106	65	61	17	3	0	122	131	52	39	182	182	215	712	331	0	0	0	0.017	-0.196	0.542	0.570	4.458	0.065	0.003	80	566	100	-61	-41	-5.907	-1	-60	10	-51	8423	10464	-0.015	-0.118	-50	0	0
1	2	7	"YMR258C_01 |YMR258C||Hypothetical ORF"	"229825"	2240	20800	110	114	123	65	52	100	100	113	68	60	21	6	0	109	121	48	39	175	175	187	126	67	1	0	0	-0.212	-0.426	0.505	0.630	3.920	-0.029	0.003	80	557	100	-52	-31	Error	14	-66	23	-54	9877	9716	0.147	-0.524	-50	0	0
1	3	7	"YMR282C_01 |YMR282C|AEP2|basic hydrophilic 67.5 kDa protein"	"229846"	2440	20800	110	122	135	82	60	99	99	112	64	57	27	10	0	136	146	50	34	182	182	192	117	60	0	0	0	-0.500	-1.000	1.098	1.188	4.893	-0.012	0.000	80	466	100	-23	0	Error	23	-46	36	-36	10821	11699	0.359	-0.393	-50	0	0
1	4	7	"YMR304CA01 |YMR304C-A||Hypothetical ORF"	"229867"	2650	20810	160	638	657	285	43	92	92	106	61	57	95	94	0	515	518	219	42	199	199	206	124	60	78	61	0	1.728	1.771	1.799	1.858	2.150	1.537	0.532	208	747	100	862	884	0.789	546	316	565	319	136575	107728	9.033	2.516	0	0	0
1	5	7	"YNL275W_01 |YNL275W||transporter"	"229888"	2860	20810	120	266	273	129	47	96	96	109	63	57	79	63	0	413	414	117	28	204	204	212	104	49	80	50	0	0.813	0.843	0.862	0.746	2.731	0.471	0.154	120	583	100	379	387	-0.298	170	209	177	210	32794	49680	2.603	1.942	0	0	0
1	6	7	"YNL297C_01 |YNL297C|MON2|Peripheral membrane protein with a role in endocytosis and vacuole integrity, interacts with Arl1p and localizes to the endosome; member of the Sec7p family of proteins"	"229909"	3030	20840	50	228	265	135	50	132	132	144	86	59	58	25	0	175	196	95	48	188	188	185	66	35	25	16	0	-7.385	16.625	1.787	1.077	4.615	9.354	0.013	12	104	100	83	141	Error	96	-13	133	8	3179	2349	1.407	0.167	0	0	0
1	7	7	"YNL321W_01 |YNL321W||not essential for vegetative growth"	"229930"	3250	20800	110	150	170	87	51	104	104	116	70	60	42	22	0	153	154	58	37	195	195	202	69	34	3	0	0	-1.095	-1.610	1.019	1.032	4.852	-5.088	0.007	80	544	100	4	25	Error	46	-42	66	-41	13622	12332	0.771	-0.696	-50	0	0
1	8	7	"YNR006W_01 |YNR006W|VPS27|cysteine rich putative zinc finger essential for function|hydrophilic protein"	"229951"	3450	20800	110	126	139	72	51	101	101	114	71	62	30	11	0	139	137	53	38	194	194	200	71	35	1	0	0	-0.455	-0.667	0.647	0.803	6.290	1.171	0.056	80	580	100	-30	-19	Error	25	-55	38	-57	11119	10928	0.352	-0.887	-50	0	0
1	9	7	"YNL277W_01 |YNL277W|MET2|homoserine O-trans-acetylase"	"229972"	3650	20800	110	142	157	82	52	102	102	112	66	58	37	16	0	142	153	59	38	195	195	198	59	29	6	1	0	-0.755	-1.310	0.826	0.807	4.835	-6.062	0.003	80	556	100	-13	13	Error	40	-53	55	-42	12589	12214	0.682	-0.763	-50	0	0
1	10	7	"YNL299W_01 |YNL299W|TRF5|DNA polymerase sigma"	"229993"	3850	20800	110	101	112	60	53	103	103	149	714	479	0	0	0	128	133	46	34	197	197	228	632	277	0	0	0	0.029	-0.141	0.471	0.588	3.307	1.051	0.109	80	510	100	-71	-55	-5.109	-2	-69	9	-64	8948	10629	-0.052	-0.150	-50	0	0
1	11	7	"YNL323W_01 |YNL323W|LEM3|membrane glycoprotein"	"230014"	4060	20810	120	182	203	115	56	107	107	151	632	418	0	0	0	179	186	76	40	198	198	225	560	248	0	0	0	-3.947	-8.000	1.072	1.343	3.622	1.130	0.977	120	654	100	56	84	Error	75	-19	96	-12	24312	22260	0.082	-0.070	0	0	0
1	12	7	"YNR008W_01 |YNR008W|LRO1|phospholipid:diacylglycerol acyltransferase E.C. 2.3.1.158"	"230035"	4250	20810	110	156	183	136	74	107	107	119	71	59	36	20	0	184	194	87	44	199	199	207	58	28	13	5	0	-3.267	-15.200	1.667	1.305	4.103	2.538	0.128	80	463	100	34	71	Error	49	-15	76	-5	14648	15534	0.901	-0.224	-50	0	0
1	13	7	"YNL279W_01 |YNL279W|PRM1|Pheromone-regulated multispanning membrane protein involved in membrane fusion during mating; predicted to have 5 transmembrane segments and a coiled coil domain; localizes to the shmoo tip; regulated by Ste12p"	"230056"	4440	20810	130	368	367	141	38	111	111	127	96	75	86	66	0	211	226	78	34	201	201	209	85	40	20	5	0	25.700	10.240	3.462	4.267	3.402	4.852	0.090	120	598	100	267	281	4.684	257	10	256	25	44017	27164	2.500	0.200	0	0	0
1	14	7	"YNL301C_01 |YNL301C|RPL18B|ribosomal protein L18B (rp28B)"	"230077"	4650	20810	120	8465	8596	2177	25	114	114	134	100	74	100	100	0	5966	6208	1858	29	198	198	211	92	43	100	100	0	1.448	1.411	1.414	1.452	1.252	1.386	0.971	120	594	100	14119	14492	0.534	8351	5768	8482	6010	1031523	744964	84.620	65.185	0	0	0
1	15	7	"YNL325C_01 |YNL325C|FIG4|Protein required for efficient mating, member of a family of eukaryotic proteins that contain a domain homologous to Sac1p"	"230098"	4850	20800	110	183	199	123	61	109	109	123	72	58	51	23	0	177	195	63	32	198	198	209	79	37	11	0	0	-3.524	-30.000	1.290	1.319	3.518	2.652	0.043	80	440	100	53	87	Error	74	-21	90	-3	15916	15570	1.056	-0.177	-50	0	0
1	16	7	"YNR010W_01 |YNR010W|CSE2|RNA polymerase II mediator subcomplex component"	"230119"	5050	20800	110	163	170	91	53	110	110	119	71	59	38	20	0	137	149	53	35	192	192	204	123	60	0	0	0	-0.964	-1.395	0.769	0.964	6.675	-0.084	0.004	80	493	100	-2	17	Error	53	-55	60	-43	13588	11933	0.718	-0.447	-50	0	0
1	17	7	"YNL281W_01 |YNL281W|HCH1|Heat shock protein regulator that binds to Hsp90p and may stimulate ATPase activity; originally identified as a high-copy number suppressor of a HSP90 loss-of-function mutation; GFP-fusion protein localizes to the cytoplasm and nucleus"	"230139"	5240	20800	160	334	363	165	45	109	109	123	76	61	86	71	0	277	299	128	42	195	195	201	103	51	40	17	0	2.744	2.442	2.142	2.313	2.900	1.495	0.137	208	816	100	307	358	1.456	225	82	254	104	75593	62144	3.158	0.951	0	0	0
1	18	7	"YNL303W_01 |YNL303W||Hypothetical ORF"	"230159"	5440	20800	110	147	172	93	54	103	103	114	60	52	43	21	0	162	166	65	39	193	193	197	55	27	12	5	0	-1.419	-2.556	1.062	0.979	6.149	25.815	0.001	80	452	100	13	42	Error	44	-31	69	-27	13750	13300	0.967	-0.564	-50	0	0
1	19	7	"YNL327W_01 |YNL327W|EGT2|cell-cycle regulation protein, may be involved in the correct timing of cell separation after cytokinesis"	"230179"	5650	20800	140	840	922	339	36	107	107	122	115	94	100	98	0	674	710	245	34	196	196	202	98	48	97	92	0	1.533	1.586	1.638	1.664	1.619	1.593	0.793	156	653	100	1211	1329	0.617	733	478	815	514	143904	110683	6.957	5.184	0	0	0
1	20	7	"YNR012W_01 |YNR012W|URK1|uridine kinase"	"230199"	5840	20770	100	272	284	126	44	107	107	124	133	107	53	22	0	199	211	80	37	205	205	214	114	53	12	0	0	-27.500	29.500	2.375	3.317	5.997	1.547	0.470	80	429	100	159	183	Error	165	-6	177	6	22759	16908	1.203	-0.026	0	0	0
1	21	7	"YNL283C_01 |YNL283C|WSC2|contains novel cysteine motif|integral membrane protein (putative)|similar to SLG1 (WSC1), WSC3 and WSC4"	"230219"	6070	20770	90	208	228	109	47	126	126	146	99	67	42	23	0	224	230	87	37	197	197	218	185	84	3	0	0	3.037	3.091	2.203	1.622	5.096	0.271	0.169	52	407	100	109	135	1.603	82	27	102	33	11856	11972	0.828	0.065	0	0	0
1	22	7	"YNL305C_01 |YNL305C||Hypothetical ORF"	"230239"	6300	20820	50	191	220	106	48	158	158	166	88	53	25	16	0	222	217	61	28	199	199	205	61	29	16	8	0	1.435	3.444	2.615	1.999	2.867	2.225	0.086	12	104	100	56	80	0.521	33	23	62	18	2644	2608	0.614	0.197	0	0	0
1	1	8	"YML052W_01 |YML052W|SUR7|integral membrane protein (putative)"	"229805"	2040	21000	160	244	254	116	45	91	91	103	61	59	77	60	0	245	254	87	34	191	191	215	535	248	0	0	0	2.833	2.587	2.013	2.078	4.244	-0.001	0.000	208	1013	100	207	226	1.503	153	54	163	63	52790	52903	2.475	0.073	0	0	0
1	2	8	"YML074C_01 |YML074C|FPR3|peptidyl-prolyl cis-trans isomerase (PPIase)"	"229826"	2250	21010	160	259	267	115	43	93	93	104	58	55	83	64	0	330	343	125	36	184	184	213	605	284	0	0	0	1.137	1.094	1.017	1.117	2.834	0.527	0.149	208	796	100	312	333	0.185	166	146	174	159	55473	71366	2.810	0.215	0	0	0
1	3	8	"YMR224C_01 |YMR224C|MRE11|Disp. for premeiotic DNA synthesis, but required for both double strand break formation & resection, synaptonemal complexes, meiotic recombination & viable spores. Localizes to discrete sites in rad50 mutants"	"229847"	2440	20990	110	100	116	72	62	90	90	105	59	56	27	13	0	112	120	40	33	193	193	201	107	53	0	0	0	-0.123	-0.356	0.558	0.519	3.218	0.052	0.000	80	487	100	-71	-47	Error	10	-81	26	-73	9247	9632	0.186	-0.757	-50	0	0
1	4	8	"YMR247C_01 |YMR247C||Hypothetical ORF"	"229868"	2640	20990	110	133	146	93	63	96	96	109	61	55	37	22	0	128	145	63	43	195	195	200	70	35	3	1	0	-0.552	-1.000	0.667	0.891	4.134	-2.636	0.005	80	475	100	-30	0	Error	37	-67	50	-50	11699	11591	0.607	-0.786	-50	0	0
1	5	8	"YMR272C_01 |YMR272C|SCS7|desaturase|hydroxylase"	"229889"	2840	21000	150	331	375	206	54	98	98	108	58	53	86	73	0	253	285	146	51	203	203	208	99	47	37	21	0	4.660	3.378	2.284	2.484	3.201	2.566	0.294	156	709	100	283	359	2.220	233	50	277	82	58566	44525	4.603	0.778	0	0	0
1	6	8	"YMR294WA01 |YMR294W-A||Hypothetical ORF"	"229910"	3040	21000	110	85	100	62	62	100	100	112	63	56	13	3	0	101	101	39	38	199	199	202	60	29	0	0	0	0.153	0.000	0.373	0.314	3.136	0.323	0.010	80	487	100	-113	-98	-2.708	-15	-98	0	-98	8020	8118	-0.190	-1.683	-50	0	0
1	7	8	"YMR226C_01 |YMR226C||NADP(+)-dependent dehydrogenase; acts on serine, L-allo-threonine, and other 3-hydroxy acids"	"229931"	3250	21000	180	309	354	202	57	101	101	113	67	59	83	67	0	226	258	120	46	197	197	199	68	34	39	23	0	7.172	4.148	2.689	2.885	3.627	0.796	0.067	256	994	100	237	314	2.842	208	29	253	61	90594	65945	3.597	0.868	0	0	0
1	8	8	"YMR251W_01 |YMR251W||Hypothetical ORF"	"229952"	3440	20990	110	111	134	95	70	88	88	102	61	59	35	13	0	104	125	67	53	197	197	202	63	31	2	2	0	-0.247	-0.639	0.370	0.416	5.617	0.508	0.002	80	472	100	-70	-26	Error	23	-93	46	-72	10692	10032	0.525	-1.222	-50	0	0
1	9	8	"YMR274C_01 |YMR274C|RCE1|protease"	"229973"	3640	20990	110	118	130	63	48	99	99	203	1367	673	0	0	0	138	142	50	35	188	188	214	441	206	0	0	0	-0.380	-0.674	0.567	0.651	3.683	23.717	0.000	80	530	100	-31	-15	Error	19	-50	31	-46	10381	11351	-0.053	-0.163	-50	0	0
1	10	8	"YMR296C_01 |YMR296C|LCB1|serine palmitoyltransferase component"	"229994"	3840	20990	150	243	579	2881	497	102	102	116	77	66	66	46	0	235	330	860	260	191	191	197	70	35	40	26	0	3.205	3.432	1.623	1.532	4.919	3.436	0.917	156	823	100	185	616	1.680	141	44	477	139	90326	51414	6.013	1.900	0	0	0
1	11	8	"YMR228W_01 |YMR228W|MTF1|mitochondrial RNA polymerase specificity factor"	"230015"	4040	20990	110	183	186	96	51	108	108	125	87	69	42	11	0	158	165	59	35	202	202	207	86	41	3	1	0	-1.705	-2.108	1.086	1.277	4.756	1.351	0.122	80	519	100	31	41	Error	75	-44	78	-37	14856	13181	0.701	-0.488	-50	0	0
1	12	8	"YMR252C_01 |YMR252C||Hypothetical ORF"	"230036"	4240	20980	110	147	148	73	49	102	102	118	80	67	28	7	0	150	159	49	30	190	190	198	73	36	2	0	0	-1.125	-1.484	1.179	1.197	6.238	-6.891	0.001	80	519	100	5	15	Error	45	-40	46	-31	11872	12753	0.375	-0.534	-50	0	0
1	13	8	"YMR276W_01 |YMR276W|DSK2|ubiquitin-like protein"	"230057"	4450	20990	150	261	279	131	46	112	112	139	182	130	37	10	0	275	291	117	40	195	195	209	132	63	33	8	0	1.862	1.740	1.476	1.507	2.981	1.514	0.654	156	767	100	229	263	0.897	149	80	167	96	43498	45443	0.769	0.621	0	0	0
1	14	8	"YMR298W_01 |YMR298W||Protein required for cell viability"	"230078"	4630	20950	40	302	329	97	29	173	173	191	110	57	58	33	0	311	330	103	31	191	191	195	64	32	83	41	0	1.075	1.122	1.684	1.095	2.369	1.676	0.254	12	68	100	249	295	0.104	129	120	156	139	3950	3955	1.255	2.109	0	0	0
1	15	8	"YMR230W_01 |YMR230W|RPS10B|ribosomal protein S10B"	"230099"	4850	21000	180	6493	6531	2745	42	117	117	137	91	66	100	100	0	4484	4659	2216	47	186	186	192	67	34	98	96	0	1.483	1.434	1.449	1.583	1.495	1.390	0.969	256	1110	100	10674	10887	0.569	6376	4298	6414	4473	1672063	1192603	70.264	66.672	0	0	0
1	16	8	"YMR254C_01 |YMR254C||Hypothetical ORF"	"230120"	5060	20980	110	85	98	60	61	114	114	129	87	67	5	2	0	116	152	343	225	191	191	197	123	62	1	1	0	0.387	0.410	0.632	0.519	2.254	-0.005	0.000	80	519	100	-104	-55	-1.371	-29	-75	-16	-39	7828	12176	-0.356	-0.366	-50	0	0
1	17	8	"YMR278W_01 |YMR278W||Hypothetical ORF"	"230140"	5270	20970	110	215	225	105	46	107	107	132	97	73	51	18	0	217	220	67	30	205	205	212	70	33	23	3	0	9.000	7.867	2.270	2.059	4.437	3.979	0.083	80	450	100	120	133	3.170	108	12	118	15	18009	17614	0.959	0.114	0	0	0
1	18	8	"YMR300C_01 |YMR300C|ADE4|phosphoribosylpyrophosphate amidotransferase"	"230160"	5450	20990	140	486	507	217	42	112	112	132	83	62	93	84	0	325	344	202	58	202	202	205	69	33	62	45	0	3.041	2.782	2.727	2.900	2.773	2.284	0.273	156	795	100	497	537	1.604	374	123	395	142	79020	53692	4.518	2.014	0	0	0
1	19	8	"YMR232W_01 |YMR232W|FUS2|Involved in cell fusion during mating, also required for the alignment of parental nuclei before nuclear fusion"	"230180"	5650	20980	110	161	166	78	46	114	114	132	80	60	27	7	0	137	145	52	35	184	184	187	62	33	6	0	0	-1.000	-1.333	1.096	1.442	4.872	-13.906	0.005	80	505	100	0	13	Error	47	-47	52	-39	13252	11601	0.425	-0.677	-50	0	0
1	20	8	"YMR256C_01 |YMR256C|COX7|cytochrome c oxidase subunit VII"	"230200"	5850	20980	110	102	115	68	59	104	104	120	85	70	16	2	0	193	190	52	27	195	195	199	69	34	7	0	0	1.000	-2.200	1.342	1.345	4.175	1.048	0.049	80	575	100	-4	6	0.000	-2	-2	11	-5	9165	15169	-0.059	-0.130	-50	0	0
1	21	8	"YMR280C_01 |YMR280C|CAT8|zinc-cluster protein involved in activating gluconeogenic genes; related to Gal4p"	"230220"	6050	20980	110	122	125	59	47	111	111	128	91	71	12	0	0	114	125	46	36	199	199	205	76	37	0	0	0	-0.129	-0.189	0.577	0.630	4.661	0.293	0.002	80	556	100	-74	-60	Error	11	-85	14	-74	9962	10000	-0.033	-1.053	-50	0	0
1	22	8	"YMR302C_01 |YMR302C|PRP12|integral membrane protein"	"230240"	6250	20990	150	305	333	147	44	115	115	154	726	471	0	0	0	275	290	115	39	198	198	236	1035	438	0	0	0	2.468	2.370	1.763	1.987	2.989	2.563	0.192	156	1002	100	267	310	1.303	190	77	218	92	51885	45280	0.247	0.052	0	0	0
1	1	9	"YLR465C_01 |YLR465C|BSC3|Bypass of Stop Codon transcript encoded by this ORF shows a high level of stop codon bypass"	"229806"	2040	21200	110	140	159	82	51	92	92	104	56	53	46	28	0	140	156	62	39	192	192	196	57	29	10	2	0	-0.923	-1.861	1.070	1.020	3.251	-4.040	0.025	80	561	100	-4	31	Error	48	-52	67	-36	12737	12465	0.982	-0.702	-50	0	0
1	2	9	"YML019W_01 |YML019W|OST6|N-oligosaccharyltransferase complex 37kDa subunit (putative)"	"229827"	2250	21200	100	189	227	127	55	93	93	101	57	56	71	43	0	245	238	83	34	194	194	197	71	36	38	12	0	1.882	3.045	1.429	1.693	4.192	3.529	0.043	80	430	100	147	178	0.913	96	51	134	44	18194	19060	2.211	0.577	0	0	0
1	3	9	"YML043C_01 |YML043C|RRN11|rDNA transcription factor component"	"229848"	2430	21180	110	111	133	72	54	92	92	105	61	58	31	13	0	151	160	67	41	195	195	197	74	37	6	1	0	-0.432	-1.171	0.782	0.841	5.951	5.301	0.000	80	564	100	-25	6	Error	19	-44	41	-35	10676	12775	0.459	-0.500	-50	0	0
1	4	9	"YML064C_01 |YML064C|TEM1|GTP-binding protein|ras family"	"229869"	2620	21170	50	175	189	113	59	106	106	124	75	60	50	33	0	172	181	60	33	162	162	170	59	34	25	8	0	6.900	4.368	2.533	2.284	5.034	10.114	0.012	12	104	100	79	102	2.787	69	10	83	19	2270	2171	0.867	0.186	0	0	0
1	5	9	"YLR467W_01 |YLR467W|YRF1-5|Y'-helicase protein 1"	"229890"	2850	21200	150	818	776	318	40	105	105	115	64	55	96	94	0	826	822	375	45	196	196	201	66	32	89	86	0	1.132	1.072	1.042	1.110	1.648	0.993	0.788	156	841	100	1343	1297	0.179	713	630	671	626	121128	128163	10.328	9.409	0	0	0
1	6	9	"YML021C_01 |YML021C|UNG1|uracil DNA glycosylase"	"229911"	3050	21200	110	125	125	69	55	102	102	116	64	55	25	6	0	153	159	60	37	208	208	212	67	31	3	1	0	-0.418	-0.469	0.840	0.995	3.799	0.274	0.001	80	490	100	-32	-26	Error	23	-55	23	-49	9976	12682	0.141	-0.791	-50	0	0
1	7	9	"YML045WA01 |YML045W-A||TyA Gag protein; the main structural constituent of virus-like particles (VLPs)"	"229932"	3250	21200	140	27452	27122	11193	41	104	104	114	64	56	100	100	0	16681	16894	7528	44	209	209	221	173	78	100	100	0	1.660	1.619	1.642	1.690	1.229	1.592	0.986	156	618	100	43820	43703	0.731	27348	16472	27018	16685	4231020	2635455	422.000	96.376	0	0	0
1	8	9	"YML066C_01 |YML066C|SMA2|Spore Membrane Assembly"	"229953"	3430	21190	110	108	119	70	58	91	91	278	2072	745	0	0	0	126	132	51	38	203	203	297	1542	519	0	0	0	-0.221	-0.394	0.383	0.554	4.816	-0.413	0.018	80	503	100	-60	-43	Error	17	-77	28	-71	9545	10527	-0.077	-0.107	-50	0	0
1	9	9	"YML002W_01 |YML002W||Hypothetical ORF"	"229974"	3630	21190	110	130	146	110	75	96	96	262	1954	745	0	0	0	109	132	104	78	181	181	271	1453	536	0	0	0	-0.472	-1.020	0.703	0.766	3.664	1.428	0.667	80	566	100	-38	1	Error	34	-72	50	-49	11676	10595	-0.059	-0.096	-50	0	0
1	10	9	"YML023C_01 |YML023C||Protein required for cell viability"	"229995"	3840	21190	110	163	163	83	50	101	101	111	64	57	46	20	0	135	142	56	39	186	186	202	156	77	0	0	0	-1.216	-1.409	1.175	1.200	4.733	-0.019	0.000	80	543	100	11	18	Error	62	-51	62	-44	13054	11339	0.813	-0.385	-50	0	0
1	11	9	"YML047C_01 |YML047C|PRM6|Pheromone-regulated protein, predicted to have 2 transmembrane segments; regulated by Ste12p during mating"	"230016"	4010	21180	40	277	268	117	43	128	128	151	94	62	66	25	0	146	161	86	53	165	165	173	65	37	16	8	0	-7.842	-35.000	5.197	2.924	4.397	26.849	0.002	12	68	100	130	136	Error	149	-19	140	-4	3218	1931	1.245	-0.185	0	0	0
1	12	9	"YML068W_01 |YML068W|ITT1|Inhibitor of Translation Termination"	"230037"	4230	21180	110	133	146	89	60	106	106	128	91	71	27	7	0	150	155	64	41	190	190	205	144	70	2	0	0	-0.675	-1.143	1.143	1.039	6.128	0.148	0.042	80	620	100	-13	5	Error	27	-40	40	-35	11686	12401	0.198	-0.347	-50	0	0
1	13	9	"YML004C_01 |YML004C|GLO1|lactoylglutathione lyase (glyoxalase I)"	"230058"	4450	21180	130	253	277	127	45	105	105	126	182	144	36	6	0	242	253	113	44	195	195	211	175	82	8	2	0	3.149	2.966	2.197	1.955	4.101	1.555	0.603	120	642	100	195	230	1.655	148	47	172	58	33190	30327	0.830	0.240	0	0	0
1	14	9	"YML025C_01 |YML025C|YML6|Mitochondrial ribosomal protein of the large subunit"	"230079"	4640	21190	130	271	293	139	47	116	116	136	91	66	70	42	0	270	288	107	37	193	193	203	66	32	55	31	0	2.013	1.863	1.728	1.795	2.976	2.203	0.180	120	692	100	232	272	1.009	155	77	177	95	35101	34574	1.725	1.288	0	0	0
1	15	9	"YML048WA01 |YML047W-A||Hypothetical ORF"	"230100"	4820	21180	110	99	113	67	59	100	100	111	60	54	18	8	0	109	116	44	37	186	186	188	61	32	2	1	0	0.013	-0.186	0.560	0.524	3.042	13.436	0.008	80	413	100	-78	-57	-6.267	-1	-77	13	-70	9014	9295	0.033	-1.180	-50	0	0
1	16	9	"YML070W_01 |YML070W|DAK1|dihydroxyacetone kinase (putative)"	"230121"	5010	21170	70	225	262	145	55	136	136	161	115	71	46	21	0	217	228	109	47	187	187	195	65	33	34	21	0	2.967	3.073	0.978	1.357	3.416	15.425	0.004	32	236	100	119	167	1.569	89	30	126	41	8386	7303	0.878	0.508	0	0	0
1	17	9	"YML006C_01 |YML006C|GIS4|CAAX box containing protein"	"230141"	5240	21210	110	156	177	91	51	106	106	132	93	70	32	11	0	154	158	73	46	199	199	208	106	50	3	1	0	-1.111	-1.732	1.259	1.265	5.706	-0.010	0.000	80	631	100	5	30	Error	50	-45	71	-41	14182	12608	0.484	-0.472	-50	0	0
1	18	9	"YML027W_01 |YML027W|YOX1|homeobox-domain containing protein"	"230161"	5480	21250	50	222	227	99	43	125	125	145	98	67	41	16	0	203	205	52	25	210	210	221	73	33	8	0	0	-13.857	-20.400	2.970	2.431	2.408	-10.505	0.007	12	101	100	90	97	Error	97	-7	102	-5	2726	2458	0.837	-0.219	0	0	0
1	19	9	"YML050W_01 |YML050W||Hypothetical ORF"	"230181"	5660	21220	110	126	123	66	53	111	111	124	75	60	13	3	0	141	148	53	35	195	195	199	68	34	2	0	0	-0.278	-0.255	0.654	0.741	3.423	-3.027	0.005	80	499	100	-39	-35	Error	15	-54	12	-47	9877	11871	-0.013	-0.750	-50	0	0
1	20	9	"YML072C_01 |YML072C||Protein of unknown function; green fluorescent protein (GFP)-fusion protein localizes to the cell periphery"	"230201"	5840	21200	150	403	425	176	41	104	104	118	82	69	94	81	0	295	314	123	39	194	194	199	68	34	66	35	0	2.960	2.675	2.804	2.885	2.916	2.803	0.266	156	769	100	400	441	1.566	299	101	321	120	66283	48932	3.744	1.691	0	0	0
1	21	9	"YML008C_01 |YML008C|ERG6|Delta(24)-sterol C-methyltransferase, converts zymosterol to fecosterol in the ergosterol biosynthetic pathway by methylating position C-24"	"230221"	6050	21200	150	516	538	227	42	106	106	155	843	543	4	0	0	617	653	210	32	197	197	246	1202	488	1	0	0	0.976	0.947	0.930	0.907	1.791	0.704	0.969	156	743	100	830	888	-0.035	410	420	432	456	83991	101898	0.454	0.339	0	0	0
1	22	9	"YML029W_01 |YML029W|USA1|pre-mRNA splicing factor (putative)"	"230241"	6250	21190	110	134	139	77	55	110	110	176	1020	579	0	0	0	132	140	49	35	200	200	274	1465	534	0	0	0	-0.353	-0.483	0.719	0.676	3.879	-2.782	0.003	80	505	100	-44	-31	Error	24	-68	29	-60	11148	11232	-0.036	-0.091	-50	0	0
1	1	10	"YLR140W_01 |YLR140W||Protein required for cell viability"	"229807"	2030	21410	110	69	87	59	67	92	92	103	64	62	11	2	0	104	110	45	40	194	194	194	59	30	1	0	0	0.256	0.060	0.528	0.474	2.605	0.378	0.005	80	575	100	-113	-89	-1.968	-23	-90	-5	-84	6943	8762	-0.250	-1.424	-50	0	0
1	2	10	"YLR162W_01 |YLR162W||Hypothetical ORF"	"229828"	2240	21410	150	304	327	137	41	93	93	105	64	60	92	77	0	277	293	91	31	194	194	195	66	33	58	31	0	2.542	2.364	2.340	2.369	2.669	2.437	0.236	156	847	100	294	333	1.346	211	83	234	99	50961	45705	3.469	1.485	0	0	0
1	3	10	"YLR094C_01 |YLR094C|GIS3|GIG3 suppressor"	"229849"	2430	21400	110	108	130	82	63	104	104	115	73	63	22	10	0	120	128	48	37	187	187	193	74	38	1	1	0	-0.060	-0.441	0.534	0.626	3.793	-5.033	0.009	80	515	100	-63	-33	Error	4	-67	26	-59	10388	10274	0.205	-0.878	-50	0	0
1	4	10	"YLR118C_01 |YLR118C||"	"229870"	2620	21400	120	228	253	129	50	104	104	120	77	64	67	44	0	221	235	96	40	186	186	193	79	40	27	10	0	3.543	3.041	2.112	2.150	4.141	5.371	0.032	120	658	100	159	198	1.825	124	35	149	49	30308	28149	1.727	0.532	0	0	0
1	5	10	"YLR142W_01 |YLR142W|PUT1|proline oxidase"	"229891"	2840	21380	110	81	90	44	48	101	101	114	74	64	7	0	0	114	129	157	121	195	195	209	232	111	1	1	0	0.247	0.167	0.489	0.420	2.630	0.188	0.034	80	535	100	-101	-77	-2.018	-20	-81	-11	-66	7208	10282	-0.324	-0.345	-50	0	0
1	6	10	"YLR164W_01 |YLR164W||YLR164Wp is homologous to TIM18p"	"229912"	3040	21380	110	109	122	87	71	102	102	117	84	71	13	3	0	125	129	51	39	194	194	199	84	42	1	0	0	-0.101	-0.308	0.603	0.589	3.494	1.618	0.006	80	568	100	-62	-45	Error	7	-69	20	-65	9777	10318	0.060	-0.833	-50	0	0
1	7	10	"YLR096W_01 |YLR096W|KIN2|Serine/threonine protein kinase"	"229933"	3240	21380	110	130	157	82	52	104	104	123	89	72	30	7	0	141	149	75	50	185	185	207	207	100	1	1	0	-0.591	-1.472	0.875	0.706	4.883	0.145	0.002	80	514	100	-18	17	Error	26	-44	53	-36	12580	11895	0.382	-0.280	-50	0	0
1	8	10	"YLR120C_01 |YLR120C|YPS1|GPI-anchored aspartic protease"	"229954"	3450	21410	140	367	385	170	44	95	95	113	80	70	92	79	0	244	259	108	41	192	192	207	177	85	16	0	0	5.231	4.328	2.762	3.611	3.174	0.666	0.028	156	738	100	324	357	2.387	272	52	290	67	60095	40448	3.400	0.294	0	0	0
1	9	10	"YLR144C_01 |YLR144C|ACF2|glucan-hydrolyzing protein that specifically acts on 1,3-beta linkages, with an endolytic mode of action. necessary for actin polymerization in permeabilized cells."	"229975"	3640	21380	110	136	154	97	62	100	100	117	78	66	32	15	0	127	139	59	42	185	185	194	140	72	1	0	0	-0.621	-1.174	0.742	0.833	3.457	-4.336	0.003	80	528	100	-22	8	Error	36	-58	54	-46	12342	11124	0.474	-0.393	-50	0	0
1	10	10	"YLR166C_01 |YLR166C|SEC10|exocyst complex 100 kDa component"	"229996"	3840	21380	110	88	102	55	53	100	100	112	72	64	11	1	0	192	191	51	26	191	191	196	69	35	11	0	0	-12.000	100000.000	0.960	1.045	3.702	0.962	0.011	80	580	100	-11	2	Error	-12	1	2	0	8199	15259	-0.139	-0.072	-50	0	0
1	11	10	"YLR098C_01 |YLR098C|CHA4|DNA binding transcriptional activator of CHA1"	"230017"	4040	21380	110	118	128	67	52	97	97	112	72	64	23	5	0	120	129	55	42	181	181	187	73	39	2	0	0	-0.344	-0.596	0.595	0.656	5.388	-0.311	0.024	80	621	100	-40	-21	Error	21	-61	31	-52	10226	10319	0.222	-0.795	-50	0	0
1	12	10	"YLR122C_01 |YLR122C||Hypothetical ORF"	"230038"	4240	21380	40	282	282	133	47	131	131	147	111	75	58	33	0	214	250	140	56	136	136	145	64	44	50	33	0	1.936	1.325	1.373	1.383	3.702	1.120	0.345	12	68	100	229	265	0.953	151	78	151	114	3384	3001	1.216	1.641	0	0	0
1	13	10	"YLR146C_01 |YLR146C|SPE4|spermine synthase"	"230059"	4460	21360	60	207	228	108	47	136	136	151	94	62	34	18	0	223	227	85	37	181	181	190	71	37	34	12	0	1.690	2.000	1.258	1.272	3.437	3.701	0.039	32	176	100	113	138	0.757	71	42	92	46	7281	7279	0.819	0.521	0	0	0
1	14	10	"YLR168C_01 |YLR168C||possibly involved in intramitochondrial sorting"	"230080"	4680	21340	40	221	295	199	67	132	132	156	104	66	41	25	0	281	270	107	39	210	210	212	73	34	41	16	0	1.254	2.717	1.800	1.357	7.110	4.032	0.039	12	68	100	160	223	0.326	89	71	163	60	3545	3239	1.337	0.795	0	0	0
1	15	10	"YLR100W_01 |YLR100W|ERG27|3-keto sterol reductase"	"230101"	4850	21380	140	317	369	224	60	116	116	140	105	75	71	46	0	255	312	210	67	188	188	198	80	40	48	31	0	3.000	2.040	1.707	1.760	3.104	1.555	0.386	156	785	100	268	377	1.585	201	67	253	124	57573	48685	2.181	1.425	0	0	0
1	16	10	"YLR124W_01 |YLR124W||Hypothetical ORF"	"230122"	5050	21380	110	110	132	113	85	109	109	131	86	65	16	6	0	123	137	68	49	189	189	194	67	34	6	2	0	-0.015	-0.442	0.774	0.678	5.264	1.190	0.057	80	592	100	-65	-29	Error	1	-66	23	-52	10563	10928	0.012	-0.851	-50	0	0
1	17	10	"YLR148W_01 |YLR148W|PEP3|vacuolar membrane protein"	"230142"	5250	21370	50	189	214	119	55	117	117	144	87	60	41	25	0	146	184	89	48	167	167	171	64	37	25	25	0	-3.429	5.706	2.138	2.192	4.842	0.215	0.152	12	104	100	51	114	Error	72	-21	97	17	2573	2208	0.805	0.203	0	0	0
1	18	10	"YLR170C_01 |YLR170C|APS1|clathrin associated protein complex small subunit"	"230162"	5450	21380	110	106	122	74	60	116	116	128	82	64	11	2	0	204	206	74	35	206	206	238	623	261	0	0	0	5.000	100000.000	1.100	1.169	4.045	0.683	0.035	80	588	100	-12	6	2.322	-10	-2	6	0	9769	16487	-0.073	-0.051	-50	0	0
1	19	10	"YLR102C_01 |YLR102C|APC9|anaphase promoting complex (APC) subunit"	"230182"	5650	21380	110	145	150	69	46	116	116	128	74	57	25	7	0	140	152	62	40	194	194	226	650	287	0	0	0	-0.537	-0.810	0.586	0.691	5.971	0.002	0.001	80	540	100	-25	-8	Error	29	-54	34	-42	11972	12154	0.297	-0.114	-50	0	0
1	20	10	"YLR126C_01 |YLR126C||Hypothetical ORF"	"230202"	5850	21380	110	134	146	70	47	110	110	122	69	56	30	6	0	140	142	47	33	188	188	191	65	34	1	0	0	-0.500	-0.783	0.477	0.587	5.005	-8.569	0.002	80	504	100	-24	-10	Error	24	-48	36	-46	11669	11379	0.348	-0.754	-50	0	0
1	21	10	"YLR150W_01 |YLR150W|STM1|purine motif triplex-binding protein"	"230222"	6050	21400	150	4143	4315	1342	31	108	108	121	66	54	100	100	0	3533	3832	1214	31	196	196	198	60	30	100	100	0	1.209	1.157	1.160	1.169	1.198	1.148	0.962	156	629	100	7372	7843	0.274	4035	3337	4207	3636	673088	597738	63.545	60.567	0	0	0
1	22	10	"YLR172C_01 |YLR172C|DPH5|Methyltransferase required for diphthamide biosynthesis, not essential for viability; green fluorescent protein (GFP)-fusion protein localizes to the cytoplasm"	"230242"	6250	21400	160	252	279	135	48	106	106	115	63	54	78	58	0	323	343	144	41	204	204	210	127	60	47	19	0	1.227	1.245	1.204	1.236	2.984	0.412	0.144	208	903	100	265	312	0.295	146	119	173	139	58076	71367	2.603	1.047	0	0	0
1	1	11	"YKL111C_01 |YKL111C||Protein required for cell viability"	"229808"	2050	21600	110	94	108	73	67	93	93	103	62	60	18	5	0	113	119	43	36	194	194	198	60	30	1	0	0	-0.012	-0.200	0.517	0.484	3.482	-0.996	0.005	80	566	100	-80	-60	Error	1	-81	15	-75	8604	9506	0.081	-1.317	-50	0	0
1	2	11	"YKL135C_01 |YKL135C|APL2|beta-adaptin|clathrin associated protein complex large subunit"	"229829"	2250	21600	110	152	174	95	54	97	97	115	80	69	38	15	0	128	137	61	44	193	193	196	62	31	5	2	0	-0.846	-1.375	0.513	0.594	8.749	-4.270	0.011	80	512	100	-10	21	Error	55	-65	77	-56	13919	10931	0.738	-0.952	-50	0	0
1	3	11	"YKL159C_01 |YKL159C|RCN1|calcineurin inhibitor"	"229850"	2450	21600	110	117	122	70	57	97	97	108	66	61	20	7	0	124	133	46	34	186	186	192	80	41	1	0	0	-0.323	-0.472	0.476	0.429	4.572	0.034	0.001	80	529	100	-42	-28	Error	20	-62	25	-53	9794	10674	0.212	-0.737	-50	0	0
1	4	11	"YKL182W_01 |YKL182W|FAS1|acetyl transferase|dehydratase|enoyl reductase|malonyl/palmityl transferase|pentafunctional enzyme"	"229871"	2660	21610	170	560	575	296	51	99	99	119	80	67	91	83	0	481	490	237	48	185	185	199	197	98	66	29	0	1.557	1.561	1.512	1.579	2.771	1.025	0.262	208	948	100	757	781	0.639	461	296	476	305	119701	102017	5.700	1.477	0	0	0
1	5	11	"YKL113C_01 |YKL113C|RAD27|42 kDa 5' to 3' exonuclease required for Okazaki fragment processing"	"229892"	2840	21600	110	143	144	68	47	101	101	121	81	66	26	2	0	154	157	53	33	184	184	204	237	116	0	0	0	-1.400	-1.593	0.904	1.039	3.399	0.028	0.006	80	506	100	12	16	Error	42	-30	43	-27	11515	12550	0.284	-0.198	-50	0	0
1	6	11	"YKL137W_01 |YKL137W||Hypothetical ORF"	"229913"	3030	21590	70	167	191	123	64	114	114	128	79	61	31	18	0	161	185	86	46	184	184	189	71	37	25	6	0	-2.304	77.000	0.734	1.147	3.209	2.287	0.099	32	236	100	30	78	Error	53	-23	77	1	6099	5926	0.797	-0.056	0	0	0
1	7	11	"YKL161C_01 |YKL161C||Mpk1-like protein kinase; associates with Rlm1p"	"229934"	3240	21600	110	128	133	71	53	103	103	160	850	531	0	0	0	124	128	54	42	184	184	213	400	187	0	0	0	-0.417	-0.536	0.423	0.426	5.141	2.295	0.909	80	566	100	-35	-26	Error	25	-60	30	-56	10672	10242	-0.032	-0.212	-50	0	0
1	8	11	"YKL184W_01 |YKL184W|SPE1|ornithine decarboxylase"	"229955"	3450	21610	160	283	321	170	52	102	102	151	710	470	0	0	0	204	227	99	43	181	181	208	373	179	0	0	0	7.870	4.761	2.580	2.466	3.428	3.602	0.127	208	836	100	204	265	2.976	181	23	219	46	66820	47231	0.239	0.051	0	0	0
1	9	11	"YKL115C_01 |YKL115C||Hypothetical ORF"	"229976"	3650	21590	110	125	130	67	51	107	107	127	158	124	1	1	0	122	127	49	38	183	183	212	457	215	0	0	0	-0.295	-0.411	0.613	0.526	3.674	0.155	0.176	80	521	100	-43	-33	Error	18	-61	23	-56	10410	10163	0.019	-0.186	-50	0	0
1	10	11	"YKL139W_01 |YKL139W|CTK1|kinase subunit of RNA polymerase II carboxy-terminal domain kinase I"	"229997"	3800	21590	40	199	233	131	56	116	116	138	79	57	50	41	0	172	172	55	31	160	160	171	62	36	16	0	0	6.917	9.750	6.733	4.319	2.953	0.002	0.000	12	68	100	95	129	2.790	83	12	117	12	2792	2066	1.203	0.016	0	0	0
1	11	11	"YKL162CA01 |YKL162C-A||Similar to PIR1, PIR2 and PIR3 proteins"	"230018"	4050	21590	110	88	98	44	44	99	99	111	68	61	6	1	0	108	110	39	35	183	183	182	63	34	0	0	0	0.147	0.014	0.407	0.330	2.913	0.507	0.024	80	565	100	-86	-74	-2.769	-11	-75	-1	-73	7805	8795	-0.191	-1.143	-50	0	0
1	12	11	"YKL186C_01 |YKL186C|MTR2|mRNA transport regulator"	"230039"	4210	21600	90	192	196	96	48	115	115	126	71	56	53	26	0	251	257	86	33	196	196	200	65	32	48	19	0	1.400	1.328	1.370	1.350	4.203	1.395	0.097	52	385	100	132	142	0.485	77	55	81	61	10192	13370	0.986	0.877	0	0	0
1	13	11	"YKL117W_01 |YKL117W|SBA1|HSP90 associated co-chaperone"	"230060"	4450	21610	180	480	517	234	45	119	119	139	93	66	94	82	0	368	395	160	40	189	189	198	74	37	78	58	0	2.017	1.932	1.995	2.038	2.681	1.953	0.529	256	1135	100	540	604	1.012	361	179	398	206	132312	101038	4.065	2.662	0	0	0
1	14	11	"YKL141W_01 |YKL141W|SDH3|succinate dehydrogenase cytochrome b"	"230081"	4660	21600	140	379	401	170	42	115	115	144	105	72	86	64	0	270	292	127	43	198	198	208	75	36	48	24	0	3.667	3.043	2.550	3.036	2.997	2.470	0.291	156	679	100	336	380	1.874	264	72	286	94	62569	45529	2.448	1.120	0	0	0
1	15	11	"YKL164C_01 |YKL164C|PIR1|Protein containing tandem internal repeats"	"230102"	4860	21600	160	554	568	270	47	115	115	141	114	80	91	79	0	620	652	280	42	193	193	205	85	41	89	84	0	1.028	0.987	0.998	0.988	1.959	1.001	0.681	208	777	100	866	912	0.040	439	427	453	459	118059	135687	3.746	5.259	0	0	0
1	16	11	"YKL188C_01 |YKL188C|PXA2|ABC transporter 2"	"230123"	5050	21590	110	131	139	75	53	109	109	129	101	78	15	3	0	126	141	56	39	184	184	193	85	44	2	1	0	-0.379	-0.698	0.557	0.656	3.164	2.966	0.012	80	512	100	-36	-13	Error	22	-58	30	-43	11150	11264	0.099	-0.612	-50	0	0
1	17	11	"YKL119C_01 |YKL119C|VPH2|25.2 kDa protein involved in assembly of vacuolar H(+) ATPase"	"230143"	5250	21590	110	174	182	88	48	118	118	138	95	68	35	3	0	134	148	94	63	183	183	189	99	52	3	1	0	-1.143	-1.829	1.624	1.662	5.067	1.288	0.091	80	612	100	7	29	Error	56	-49	64	-35	14560	11829	0.463	-0.414	-50	0	0
1	18	11	"YKL143W_01 |YKL143W|LTV1|Protein required for viability at low temperature"	"230163"	5470	21620	40	311	287	100	34	189	189	202	95	47	66	16	0	197	206	61	29	205	205	207	70	33	8	8	0	-15.250	98.000	2.348	1.247	12.523	5.514	0.002	12	68	100	114	99	Error	122	-8	98	1	3448	2474	0.895	-0.014	0	0	0
1	19	11	"YKL166C_01 |YKL166C|TPK3|cAMP-dependent protein kinase catalytic subunit"	"230183"	5700	21570	40	267	297	166	55	200	200	207	105	50	41	25	0	224	206	47	22	206	206	223	85	38	0	0	0	3.722	100000.000	4.885	3.052	4.527	-15.768	0.005	12	68	100	85	97	1.896	67	18	97	0	3562	2471	0.857	-0.200	0	0	0
1	20	11	"YKL190W_01 |YKL190W|CNB1|calcineurin regulatory B subunit|type 2B protein phosphatase"	"230203"	5900	21590	90	258	277	132	47	142	142	162	97	59	53	38	0	241	264	98	37	195	195	202	73	36	38	28	0	2.522	1.957	1.444	1.565	4.786	2.361	0.149	52	383	100	162	204	1.334	116	46	135	69	14428	13751	1.186	0.849	0	0	0
1	21	11	"YLR092W_01 |YLR092W|SUL2|high affinity sulfate permease"	"230223"	6070	21580	110	170	179	84	46	107	107	124	75	60	47	16	0	137	143	53	37	196	196	202	63	31	2	1	0	-1.068	-1.358	1.259	1.198	5.772	-4.601	0.011	80	422	100	4	19	Error	63	-59	72	-53	14323	11423	0.733	-0.937	-50	0	0
1	22	11	"YLR116W_01 |YLR116W|MSL5|branchpoint bridging protein -- component of the splicing commitment complex"	"230243"	6250	21570	130	245	267	129	48	109	109	125	77	61	75	42	0	207	226	86	38	208	208	215	72	33	23	8	0	-136.000	8.778	2.382	2.522	3.261	5.340	0.027	120	588	100	135	176	Error	136	-1	158	18	32011	27122	1.844	0.153	0	0	0
1	1	12	"YJL167W_01 |YJL167W|ERG20|farnesyl diphosphate synthetase (FPP synthetase)"	"229809"	2050	21810	150	457	469	201	42	90	90	102	60	58	96	91	0	393	407	160	39	196	196	200	59	29	83	70	0	1.863	1.796	1.902	1.986	2.748	1.724	0.504	156	861	100	564	590	0.898	367	197	379	211	73236	63428	6.117	3.508	0	0	0
1	2	12	"YJL191W_01 |YJL191W|RPS14B|ribosomal protein S14B (rp59B)"	"229830"	2240	21810	150	1532	1615	733	45	98	98	117	100	85	100	98	0	1869	1919	988	51	190	190	199	95	47	95	93	0	0.854	0.877	0.870	0.949	1.669	0.822	0.895	156	764	100	3113	3246	-0.228	1434	1679	1517	1729	251880	299427	14.980	18.105	0	0	0
1	3	12	"YJL121C_01 |YJL121C|RPE1|D-ribulose-5-Phosphate 3-epimerase"	"229851"	2440	21790	110	175	200	111	55	99	99	122	108	88	37	12	0	193	200	77	38	183	183	197	147	74	5	0	0	7.600	5.941	1.885	1.996	3.874	2.620	0.070	80	546	100	86	118	2.926	76	10	101	17	15998	15974	0.722	0.020	-50	0	0
1	4	12	"YJL145W_01 |YJL145W|SFH5|Sec14p homolog"	"229872"	2640	21790	110	152	166	90	54	104	104	120	77	64	36	15	0	170	177	63	35	181	181	190	122	64	3	0	0	-4.364	-15.500	1.360	1.932	4.911	0.082	0.005	80	496	100	37	58	Error	48	-11	62	-4	13288	14135	0.597	-0.107	-50	0	0
1	5	12	"YJL169W_01 |YJL169W||Hypothetical ORF"	"229893"	2850	21790	110	78	95	53	55	109	109	125	81	64	3	0	0	102	108	44	40	183	183	189	66	34	1	0	0	0.383	0.187	0.523	0.552	3.495	0.426	0.001	80	575	100	-112	-89	-1.386	-31	-81	-14	-75	7583	8660	-0.370	-1.227	-50	0	0
1	6	12	"YJL193W_01 |YJL193W||Hypothetical ORF"	"229914"	3050	21790	110	140	166	112	67	109	109	125	78	62	33	16	0	139	146	58	39	187	187	196	70	35	3	1	0	-0.646	-1.390	1.240	1.232	4.444	3.704	0.030	80	571	100	-17	16	Error	31	-48	57	-41	13278	11658	0.526	-0.714	-50	0	0
1	7	12	"YJL123C_01 |YJL123C||Hypothetical ORF"	"229935"	3250	21790	110	160	176	89	50	103	103	161	857	532	0	0	0	171	192	80	41	198	198	219	393	179	0	0	0	-2.111	-12.167	1.145	0.939	4.495	1.216	0.071	80	556	100	30	67	Error	57	-27	73	-6	14102	15331	0.018	-0.069	-50	0	0
1	8	12	"YJL147C_01 |YJL147C||Hypothetical ORF"	"229956"	3450	21790	110	164	168	72	42	102	102	117	73	62	41	13	0	128	139	57	41	186	186	192	64	33	5	0	0	-1.069	-1.404	0.621	1.167	8.058	4.376	0.010	80	478	100	4	19	Error	62	-58	66	-47	13477	11106	0.699	-0.828	-50	0	0
1	9	12	"YJL171C_01 |YJL171C||Hypothetical ORF"	"229977"	3640	21790	110	205	224	120	53	111	111	129	154	119	27	8	0	174	194	93	47	182	182	211	439	208	0	0	0	-11.750	9.417	1.000	1.368	5.329	0.676	0.656	80	566	100	86	125	Error	94	-8	113	12	17903	15481	0.617	-0.039	0	0	0
1	10	12	"YJL195C_01 |YJL195C||Protein required for cell viability"	"229998"	3850	21790	110	116	150	131	87	101	101	112	66	58	30	15	0	125	154	138	89	180	180	197	276	140	2	2	0	-0.273	-1.885	0.669	0.808	2.554	0.853	0.153	80	598	100	-40	23	Error	15	-55	49	-26	11988	12326	0.576	-0.156	-50	0	0
1	11	12	"YJL125C_01 |YJL125C|GCD14|subunit of tRNA(1-methyladenosine) methyltransferase, along with Gcd10p"	"230019"	4050	21790	110	141	152	81	53	109	109	121	72	59	31	15	0	146	156	58	37	174	174	195	282	144	0	0	0	-1.143	-2.389	0.926	1.254	8.167	0.080	0.009	80	576	100	4	25	Error	32	-28	43	-18	12197	12470	0.431	-0.138	-50	0	0
1	12	12	"YJL149W_01 |YJL149W||Hypothetical ORF; has similarity to F-box proteins"	"230040"	4250	21790	110	149	158	73	46	113	113	124	71	57	35	8	0	136	143	53	37	181	181	183	62	33	5	0	0	-0.800	-1.184	1.224	1.238	4.417	135.915	0.000	80	524	100	-9	7	Error	36	-45	45	-38	12638	11444	0.479	-0.645	-50	0	0
1	13	12	"YJL173C_01 |YJL173C|RFA3|replication factor-A subunit 3"	"230061"	4450	21800	160	257	281	159	56	119	119	136	89	65	62	37	0	226	252	147	58	188	188	196	69	35	37	20	0	3.632	2.531	1.560	1.687	4.119	1.872	0.204	208	772	100	176	226	1.861	138	38	162	64	58394	52400	1.629	0.812	0	0	0
1	14	12	"YJL197W_01 |YJL197W|UBP12|ubiquitin carboxyl-terminal hydrolase"	"230082"	4680	21770	80	206	231	126	54	123	123	144	97	67	46	21	0	198	204	74	36	200	200	202	65	32	25	3	0	-41.500	27.000	1.813	1.928	2.646	-0.008	0.001	52	306	100	81	112	Error	83	-2	108	4	12028	10622	0.897	0.031	0	0	0
1	15	12	"YJL127C_01 |YJL127C|SPT10|transcriptional regulator"	"230103"	4870	21780	110	111	117	57	48	113	113	129	87	67	8	1	0	148	156	60	38	194	194	200	72	36	6	0	0	0.043	-0.105	0.703	0.601	3.099	49.005	0.000	80	473	100	-48	-34	-4.524	-2	-46	4	-38	9353	12443	-0.138	-0.611	-50	0	0
1	16	12	"YJL151C_01 |YJL151C|SNA3|Integral membrane protein localized to vacuolar intralumenal vesicles, computational analysis of large-scale protein-protein interaction data suggests a possible role in either cell wall synthesis or protein-vacuolar targeting"	"230124"	5060	21800	130	510	544	225	41	110	110	131	149	113	94	69	0	435	441	142	32	194	194	200	70	35	90	74	0	1.660	1.757	1.757	1.845	2.491	1.802	0.573	120	666	100	641	681	0.731	400	241	434	247	65332	52899	2.772	3.443	0	0	0
1	17	12	"YJL175W_01 |YJL175W||Hypothetical ORF"	"230144"	5250	21790	110	97	105	54	51	106	106	119	72	60	10	1	0	98	105	36	34	190	190	196	78	39	0	0	0	0.098	0.012	0.411	0.413	2.582	0.265	0.004	80	527	100	-101	-86	-3.354	-9	-92	-1	-85	8384	8419	-0.194	-1.167	-50	0	0
1	18	12	"YJL199C_01 |YJL199C|MBB1|Hypothetical ORF"	"230164"	5450	21780	110	125	136	72	52	110	110	140	140	100	10	0	0	119	124	40	32	197	197	208	171	82	0	0	0	-0.192	-0.356	0.474	0.467	2.816	1.432	0.096	80	554	100	-63	-47	Error	15	-78	26	-73	10870	9908	-0.029	-0.491	-50	0	0
1	19	12	"YKL109W_01 |YKL109W|HAP4|transcriptional activator protein of CYC1 (component of HAP2/HAP3 heteromer)"	"230184"	5660	21800	120	755	763	252	33	109	109	128	97	75	99	97	0	523	562	167	29	196	196	197	57	28	98	94	0	1.976	1.787	1.786	1.880	1.743	1.970	0.626	120	659	100	973	1020	0.982	646	327	654	366	91523	67385	6.546	6.404	0	0	0
1	20	12	"YKL133C_01 |YKL133C||Hypothetical ORF"	"230204"	5850	21760	110	126	130	69	53	118	118	142	96	67	7	1	0	140	214	616	287	192	192	201	72	35	3	1	0	-0.154	0.545	0.653	0.561	4.081	0.010	0.001	80	545	100	-44	34	Error	8	-52	12	22	10399	17115	-0.125	0.181	-50	0	0
1	21	12	"YKL157W_01 |YKL157W|APE2|aminopeptidase yscII"	"230224"	6050	21730	60	203	225	140	62	134	134	165	115	69	28	9	0	237	248	94	37	205	205	210	80	38	37	6	0	2.156	2.116	1.179	1.432	2.709	2.678	0.145	32	172	100	101	134	1.109	69	32	91	43	7190	7949	0.522	0.475	0	0	0
1	22	12	"YKL180W_01 |YKL180W|RPL17A|ribosomal protein L17A (L20A) (YL17)"	"230244"	6260	21810	180	6007	6266	2516	40	115	115	132	84	63	100	100	0	6165	6240	2734	43	205	205	212	74	34	100	100	0	0.989	1.019	1.024	1.083	1.329	0.995	0.972	256	1383	100	11852	12186	-0.017	5892	5960	6151	6035	1603988	1597523	73.024	81.459	0	0	0
1	1	13	"YHR182W_01 |YHR182W||Protein of unknown function; green fluorescent protein (GFP)-fusion protein localizes to the cell periphery and cytoplasm"	"229810"	2040	21990	110	103	116	57	49	90	90	103	58	56	26	7	0	115	119	40	33	181	181	189	101	53	0	0	0	-0.197	-0.419	0.312	0.294	2.756	11.613	0.000	80	530	100	-53	-36	Error	13	-66	26	-62	9316	9551	0.224	-0.693	-50	0	0
1	2	13	"YHR206W_01 |YHR206W|SKN7|Protein with similarity to DNA-binding region of heat shock transcription factors"	"229831"	2240	21990	110	194	211	101	47	98	98	118	83	70	58	21	0	163	183	90	49	185	185	190	74	38	12	5	0	-4.364	-56.500	1.754	1.841	5.270	17.537	0.002	80	548	100	74	111	Error	96	-22	113	-2	16904	14600	1.120	-0.095	-50	0	0
1	3	13	"YIL008W_01 |YIL008W|URM1|ubiquitin-like protein"	"229852"	2480	21980	70	249	281	159	56	140	140	175	124	70	46	25	0	218	248	95	38	206	206	209	78	37	28	9	0	9.083	3.357	2.709	2.436	5.480	2.867	0.136	32	236	100	121	183	3.183	109	12	141	42	8998	7933	0.855	0.500	0	0	0
1	4	13	"YIL030C_01 |YIL030C|SSM4|integral membrane protein"	"229873"	2660	22000	120	222	240	122	50	102	102	121	81	66	60	38	0	202	212	86	40	188	188	193	97	50	17	3	0	8.571	5.750	1.882	1.995	3.615	0.576	0.004	120	644	100	134	162	3.100	120	14	138	24	28741	25486	1.469	0.196	0	0	0
1	5	13	"YHR184W_01 |YHR184W|SSP1|Involved in the control of meiotic nuclear divisions & spore formation; dispensable for mitosis, premeiotic DNA synthesis, recombination, meiosis I, meiosis II, & initiation of prospore walls; required for spore wall elongation"	"229894"	2860	22000	110	118	129	74	57	100	100	113	68	60	25	8	0	106	120	56	46	176	176	179	67	37	5	1	0	-0.257	-0.518	0.653	0.640	5.216	3.489	0.010	80	507	100	-52	-27	Error	18	-70	29	-56	10320	9636	0.235	-0.881	-50	0	0
1	6	13	"YHR208W_01 |YHR208W|BAT1|branched-chain amino acid transaminase|highly similar to mammalian ECA39, which is regulated by the oncogene myc"	"229915"	3060	22010	160	1693	1710	772	45	105	105	125	88	70	98	95	0	832	853	404	47	185	185	193	75	38	87	87	0	2.454	2.403	2.403	2.493	2.041	2.351	0.860	208	829	100	2235	2273	1.295	1588	647	1605	668	355711	177323	18.011	8.800	0	0	0
1	7	13	"YIL009W_01 |YIL009W|FAA3|acyl-CoA synthase"	"229936"	3260	22000	120	222	240	119	49	102	102	111	63	56	72	49	0	207	226	104	46	201	201	200	59	29	30	15	0	20.000	5.520	1.587	1.836	4.872	3.981	0.024	120	538	100	126	163	4.322	120	6	138	25	28745	27136	2.048	0.441	0	0	0
1	8	13	"YIL032C_01 |YIL032C||Hypothetical ORF"	"229957"	3450	21990	110	97	108	59	54	102	102	119	79	66	11	2	0	117	139	169	121	182	182	193	126	65	1	1	0	0.077	-0.140	0.373	0.353	4.272	0.112	0.005	80	539	100	-70	-37	-3.700	-5	-65	6	-43	8647	11089	-0.139	-0.429	-50	0	0
1	9	13	"YHR186C_01 |YHR186C|KOG1|Kontroller Of Growth"	"229978"	3650	21990	110	122	126	59	46	106	106	123	83	67	16	0	0	141	146	62	42	172	172	182	95	52	2	1	0	-0.516	-0.769	0.739	0.761	2.895	1.799	0.034	80	588	100	-15	-6	Error	16	-31	20	-26	10071	11666	0.036	-0.379	-50	0	0
1	10	13	"YHR210C_01 |YHR210C||Hypothetical ORF"	"229999"	3850	21990	110	88	99	57	57	93	93	101	58	57	13	6	0	108	124	77	62	172	172	188	270	143	1	0	0	0.078	-0.125	0.489	0.450	3.737	-0.030	0.001	80	552	100	-69	-42	-3.678	-5	-64	6	-48	7956	9918	-0.034	-0.237	-50	0	0
1	11	13	"YIL011W_01 |YIL011W|TIR3|cell wall mannoprotein"	"230020"	4060	22010	130	309	335	144	42	106	106	122	79	64	85	65	0	285	302	99	32	185	185	219	420	191	0	0	0	2.030	1.957	2.209	2.311	4.112	0.034	0.007	120	676	100	303	346	1.021	203	100	229	117	40242	36184	2.696	0.198	0	0	0
1	12	13	"YIL034C_01 |YIL034C|CAP2|capping protein beta subunit"	"230041"	4260	22010	150	351	368	153	41	120	120	135	84	62	86	62	0	272	275	97	35	184	184	192	70	36	54	25	0	2.625	2.725	2.383	2.545	3.354	3.120	0.176	156	830	100	319	339	1.392	231	88	248	91	57447	42919	2.774	1.186	0	0	0
1	13	13	"YHR188C_01 |YHR188C|GPI16|GPI transamidase component, human PIG-T homologue"	"230062"	4450	21960	100	230	257	148	57	129	129	149	99	66	50	25	0	189	207	89	42	183	183	191	77	40	23	10	0	16.833	5.333	2.281	2.542	5.841	7.549	0.014	80	396	100	107	152	4.073	101	6	128	24	20536	16597	1.091	0.208	0	0	0
1	14	13	"YHR212C_01 |YHR212C||Hypothetical ORF"	"230083"	4650	21990	110	123	137	79	57	117	117	135	88	65	18	5	0	122	126	53	42	181	181	188	79	42	2	0	0	-0.102	-0.364	0.628	0.748	3.218	0.252	0.021	80	577	100	-53	-35	Error	6	-59	20	-55	10967	10071	0.023	-0.785	-50	0	0
1	15	13	"YIL013C_01 |YIL013C|PDR11|ABC transporter (putative)"	"230104"	4850	21990	110	109	526	2910	553	101	101	250	2642	1056	2	1	0	113	119	40	33	173	173	254	1839	724	0	0	0	-0.133	-7.870	0.592	0.544	2.645	1.408	0.898	80	568	100	-52	371	Error	8	-60	425	-54	42045	9493	0.104	-0.073	-50	0	0
1	16	13	"YIL036W_01 |YIL036W|CST6|basic leucine zipper (bZIP) transcription factor"	"230125"	5030	21970	90	166	200	122	61	125	125	335	3250	970	0	0	0	195	210	73	34	180	180	299	2263	756	0	0	0	2.733	2.500	1.396	1.561	3.434	1.436	0.995	52	375	100	56	105	1.451	41	15	75	30	10391	10901	-0.042	-0.039	0	0	0
1	17	13	"YJL117W_01 |YJL117W|PHO86|inorganic phosphate transporter (putative)"	"230145"	5250	22000	150	344	353	164	46	102	102	117	73	62	87	67	0	251	267	111	41	190	190	192	60	31	50	31	0	3.967	3.260	2.280	2.793	3.297	3.112	0.205	156	903	100	303	328	1.988	242	61	251	77	55129	41702	3.233	1.250	0	0	0
1	18	13	"YJL141C_01 |YJL141C|YAK1|Serine-threonine protein kinase"	"230165"	5450	21970	100	210	227	136	59	111	111	128	75	58	57	30	0	186	194	64	32	190	190	192	60	31	15	5	0	-24.750	29.000	2.584	2.778	4.721	7.362	0.026	80	498	100	95	120	Error	99	-4	116	4	18162	15533	1.320	0.033	0	0	0
1	19	13	"YJL165C_01 |YJL165C|HAL5|Putative protein kinase; overexpression increases sodium and lithium tolerance, whereas gene disruption increases cation and low pH sensitivity and impairs potassium uptake, suggesting a role in regulation of Trk1p and/or Trk2p transporters"	"230185"	5650	21970	90	249	254	113	44	132	132	146	88	60	55	36	0	190	188	65	34	186	186	192	61	31	15	3	0	29.250	61.000	2.592	2.240	5.985	9.409	0.014	52	360	100	121	124	4.870	117	4	122	2	13222	9766	1.227	-0.066	0	0	0
1	20	13	"YJL189W_01 |YJL189W|RPL39|ribosomal protein L39 (L46) (YL40)"	"230205"	5860	22000	190	3471	3734	1419	38	118	118	135	87	64	100	100	0	3979	4396	1786	40	190	190	196	65	33	100	100	0	0.885	0.860	0.866	0.874	1.207	0.839	0.963	256	1290	100	7142	7822	-0.176	3353	3789	3616	4206	955778	1125257	41.368	64.615	0	0	0
1	21	13	"YJL119C_01 |YJL119C||Hypothetical ORF"	"230225"	6060	22000	110	103	116	63	54	112	112	122	70	57	15	3	0	115	120	41	34	201	201	206	60	29	0	0	0	0.105	-0.049	0.509	0.518	5.018	-0.357	0.000	80	498	100	-95	-77	-3.256	-9	-86	4	-81	9319	9602	-0.086	-1.433	-50	0	0
1	22	13	"YJL143W_01 |YJL143W|TIM17|16.5 kDa inner membrane protein required for import of mitochondrial precursor proteins"	"230245"	6260	22000	130	448	479	179	37	100	100	109	58	53	99	96	0	497	525	178	33	205	205	209	54	25	95	89	0	1.192	1.184	1.176	1.253	2.163	1.091	0.571	120	630	100	640	699	0.253	348	292	379	320	57509	63038	6.379	5.852	0	0	0
1	1	14	"YGR204W_01 |YGR204W|ADE3|C1-tetrahydrofolate synthase"	"229811"	2050	22210	150	337	368	183	49	93	93	109	72	66	85	74	0	316	322	136	42	191	191	198	93	46	54	35	0	1.952	2.099	1.743	2.049	3.295	1.710	0.237	156	979	100	369	406	0.965	244	125	275	131	57341	50192	3.597	1.333	0	0	0
1	2	14	"YGR228W_01 |YGR228W||Hypothetical ORF"	"229832"	2250	22210	110	72	84	52	61	95	95	112	75	66	7	1	0	105	108	43	39	194	194	199	79	39	1	0	0	0.258	0.128	0.361	0.382	2.754	0.327	0.011	80	472	100	-112	-97	-1.952	-23	-89	-11	-86	6748	8671	-0.373	-1.152	-50	0	0
1	3	14	"YGR161CC01 |YGR161C-C||TyA Gag protein; the main structural constituent of virus-like particles (VLPs)"	"229853"	2460	22210	180	12828	13728	4948	36	112	112	137	95	69	100	100	0	7863	8457	3314	39	196	196	200	91	45	100	100	0	1.659	1.648	1.660	1.689	1.173	1.619	0.986	256	1127	100	20383	21877	0.730	12716	7667	13616	8261	3514477	2164918	143.063	90.736	0	0	0
1	4	14	"YGR182C_01 |YGR182C||Hypothetical ORF"	"229874"	2650	22190	110	239	243	103	42	112	112	134	88	65	63	31	0	203	206	75	36	188	188	192	109	56	10	2	0	8.467	7.278	3.780	3.434	3.494	0.043	0.000	80	458	100	142	149	3.082	127	15	131	18	19440	16502	1.239	0.128	-50	0	0
1	5	14	"YGR206W_01 |YGR206W||Hypothetical ORF"	"229895"	2850	22190	110	126	143	85	59	101	101	119	75	63	27	7	0	142	160	132	82	164	164	174	74	42	7	5	0	-1.136	-10.500	0.886	1.038	3.227	0.670	0.061	80	554	100	3	38	Error	25	-22	42	-4	11471	12771	0.320	-0.189	-50	0	0
1	6	14	"YGR230W_01 |YGR230W|BNS1|bypasses need for SPO12"	"229916"	3050	22210	150	174	181	82	45	110	110	128	90	70	37	10	0	385	389	108	27	181	181	193	80	41	88	65	0	0.314	0.341	0.393	0.382	3.239	0.460	0.092	156	758	100	268	279	-1.672	64	204	71	208	28307	60610	0.589	2.450	0	0	0
1	7	14	"YGR161WA01 |YGR161W-A||TyA Gag protein; the main structural constituent of virus-like particles (VLPs)"	"229937"	3270	22210	160	4353	4212	1524	36	111	111	164	204	124	99	98	0	2390	2259	875	38	201	201	241	198	82	93	92	0	1.938	1.993	1.992	2.119	1.489	1.958	0.948	208	653	100	6431	6159	0.954	4242	2189	4101	2058	876125	469902	19.843	10.192	0	0	0
1	8	14	"YGR184C_01 |YGR184C|UBR1|ubiquitin-protein ligase"	"229958"	3470	22200	120	1218	1224	375	30	124	124	190	220	115	100	98	0	1116	1131	281	24	197	197	244	208	85	99	97	0	1.190	1.178	1.180	1.174	1.478	1.301	0.657	120	598	100	2013	2034	0.251	1094	919	1100	934	146886	135719	4.700	4.264	0	0	0
1	9	14	"YGR208W_01 |YGR208W|SER2|phosphoserine phosphatase"	"229979"	3690	22180	40	263	267	138	51	177	177	207	130	62	25	16	0	175	208	107	51	162	162	187	85	45	16	16	0	6.615	1.957	1.062	1.127	3.278	0.989	0.535	12	68	100	99	136	2.726	86	13	90	46	3203	2496	0.462	0.247	0	0	0
1	10	14	"YGR232W_01 |YGR232W|NAS6|26S proteasome interacting protein"	"230000"	3840	22200	150	334	335	159	47	122	122	155	135	87	66	32	0	327	342	156	45	177	177	197	163	82	48	14	0	1.413	1.291	1.111	1.164	3.191	0.840	0.440	156	871	100	362	378	0.499	212	150	213	165	52185	53409	1.333	0.890	0	0	0
1	11	14	"YGR162W_01 |YGR162W|TIF4631|150 kDa subunit|Tif4632p and mammalian p220 homolog|mRNA cap binding protein eIF-4F"	"230021"	4060	22220	150	412	432	162	37	121	121	148	107	72	91	69	0	360	377	128	33	198	198	227	334	147	12	0	0	1.796	1.737	1.837	1.719	2.860	0.131	0.038	156	708	100	453	490	0.845	291	162	311	179	67366	58740	2.654	0.449	0	0	0
1	12	14	"YGR186W_01 |YGR186W|TFG1|transcription factor TFIIF large subunit"	"230042"	4230	22160	40	373	338	161	47	146	146	161	93	57	66	58	0	310	295	63	21	195	195	212	85	40	58	8	0	1.974	1.920	2.618	1.786	7.096	4.153	0.051	12	68	100	342	292	0.981	227	115	192	100	4053	3542	1.903	0.976	0	0	0
1	13	14	"YGR210C_01 |YGR210C||Hypothetical ORF"	"230063"	4430	22180	90	288	274	111	40	139	139	166	110	66	61	21	0	291	314	110	35	198	198	218	96	44	48	23	0	1.602	1.164	1.253	1.161	3.458	1.296	0.137	52	420	100	242	251	0.680	149	93	135	116	14245	16347	0.982	1.000	0	0	0
1	14	14	"YGR234W_01 |YGR234W|YHB1|flavohemoglobin"	"230084"	4660	22210	170	5788	5875	1905	32	114	114	136	95	69	100	100	0	3821	3855	1352	35	184	184	196	123	62	99	98	0	1.560	1.569	1.603	1.648	1.344	1.552	0.943	208	1038	100	9311	9432	0.642	5674	3637	5761	3671	1222039	801805	60.411	29.748	0	0	0
1	15	14	"YHR178W_01 |YHR178W|STB5|binds Sin3p in two-hybrid assay"	"230105"	4850	22190	110	125	139	86	61	101	101	118	74	62	27	8	0	128	134	45	33	173	173	179	72	40	1	0	0	-0.533	-0.974	0.939	0.945	4.923	4.674	0.022	80	505	100	-21	-1	Error	24	-45	38	-39	11133	10748	0.284	-0.625	-50	0	0
1	16	14	"YHR202W_01 |YHR202W||Hypothetical ORF"	"230126"	5050	22190	110	170	177	81	45	108	108	120	66	55	47	20	0	139	145	55	37	182	182	188	65	34	1	0	0	-1.442	-1.865	2.387	2.362	4.646	-23.753	0.000	80	614	100	19	32	Error	62	-43	69	-37	14158	11587	0.864	-0.662	-50	0	0
1	17	14	"YIL004C_01 |YIL004C|BET1|Type II membrane protein required for vesicular transport between the endoplasmic reticulum and Golgi complex; v-SNARE with similarity to synaptobrevins"	"230146"	5260	22190	80	178	205	131	63	103	103	122	89	72	42	17	0	188	206	102	49	177	177	184	61	33	23	15	0	6.818	3.517	1.122	1.249	3.571	2.491	0.148	52	326	100	86	131	2.769	75	11	102	29	10660	10720	0.933	0.361	0	0	0
1	18	14	"YIL026C_01 |YIL026C|IRR1|cohesin complex subunit"	"230166"	5460	22200	130	280	285	127	44	104	104	122	83	68	74	50	0	225	237	88	37	186	186	190	58	30	40	23	0	4.513	3.549	2.169	2.523	3.997	4.513	0.077	120	667	100	215	232	2.174	176	39	181	51	34247	28393	1.964	0.810	0	0	0
1	19	14	"YHR180W_01 |YHR180W||Hypothetical ORF"	"230186"	5650	22200	110	118	125	63	50	106	106	120	70	58	20	3	0	129	136	44	32	177	177	183	62	33	0	0	0	-0.250	-0.463	0.643	0.788	4.293	11.706	0.000	80	535	100	-36	-22	Error	12	-48	19	-41	10005	10902	0.071	-0.758	-50	0	0
1	20	14	"YHR204W_01 |YHR204W|MNL1|mannosidase like"	"230206"	5850	22200	110	250	258	93	36	110	110	119	65	54	77	53	0	245	248	85	34	189	189	193	64	33	43	16	0	2.500	2.508	2.029	1.830	3.215	2.080	0.144	80	500	100	196	207	1.322	140	56	148	59	20675	19810	2.138	0.859	0	0	0
1	21	14	"YIL006W_01 |YIL006W||Pvruvate transporter of the mitochondrial inner membrane, member of the mitochondrial carrier family; has putative mouse and human orthologs"	"230226"	6060	22190	110	118	130	69	53	112	112	118	63	53	21	5	0	132	136	45	33	190	190	194	64	32	1	0	0	-0.103	-0.333	0.674	0.541	4.186	-144.110	0.000	80	567	100	-52	-36	Error	6	-58	18	-54	10386	10849	0.190	-0.906	-50	0	0
1	22	14	"YIL028W_01 |YIL028W||Hypothetical ORF"	"230246"	6260	22190	110	119	135	73	54	105	105	115	65	56	25	10	0	127	128	43	33	198	198	203	84	41	0	0	0	-0.197	-0.429	0.476	0.490	3.509	0.229	0.012	80	528	100	-57	-40	Error	14	-71	30	-70	10777	10268	0.308	-0.893	-50	0	0
1	1	15	"YGL049C_01 |YGL049C|TIF4632|150 kDa|eIF-4F mRNA cap-binding complex subunit|eIF-4G homolog"	"229812"	2020	22370	70	171	179	93	51	120	120	136	94	69	34	12	0	220	238	98	41	189	189	196	90	45	21	6	0	1.645	1.204	1.023	1.002	3.253	3.374	0.011	32	217	100	82	108	0.718	51	31	59	49	5722	7619	0.457	0.467	0	0	0
1	2	15	"YGL073W_01 |YGL073W|HSF1|heat shock transcription factor"	"229833"	2230	22380	110	104	113	73	64	104	104	113	67	59	15	6	0	145	158	63	39	183	183	192	71	36	10	0	0	0.000	-0.360	1.000	1.075	4.267	-2.132	0.003	80	568	100	-38	-16	Error	0	-38	9	-25	9040	12631	0.000	-0.479	-50	0	0
1	3	15	"YGL097W_01 |YGL097W|SRM1|pheromone response pathway suppressor"	"229854"	2440	22390	130	175	203	114	56	103	103	117	73	62	49	30	0	217	232	104	44	193	193	198	73	36	31	15	0	3.000	2.564	0.962	1.089	3.384	1.344	0.113	120	615	100	96	139	1.585	72	24	100	39	24418	27847	1.178	0.466	0	0	0
1	4	15	"YGL121C_01 |YGL121C|GPG1|Heterotrimeric G protein gamma subunit mimic"	"229875"	2670	22390	110	132	145	77	53	109	109	127	81	63	25	5	0	115	129	69	53	181	181	183	65	35	3	1	0	-0.348	-0.692	0.434	0.424	3.150	-7.763	0.003	80	624	100	-43	-16	Error	23	-66	36	-52	11619	10339	0.222	-0.831	-50	0	0
1	5	15	"YGL051W_01 |YGL051W|MST27|protein with COPI and COPII bindng motifs"	"229896"	2910	22400	40	251	277	160	57	90	90	107	74	69	75	50	0	269	290	175	60	149	149	149	65	43	58	50	0	1.342	1.326	1.117	1.055	3.429	1.115	0.342	12	68	100	281	328	0.424	161	120	187	141	3323	3480	2.297	2.169	0	0	0
1	6	15	"YGL075C_01 |YGL075C|MPS2|Essential membrane protein localized at the nuclear envelope and spindle pole body (SPB), required for insertion of the newly duplicated SPB into the nuclear envelope; potentially phosphorylated by Cdc28p"	"229917"	3050	22420	50	203	241	116	48	167	167	170	92	54	41	25	0	284	308	139	45	181	181	201	79	39	58	41	0	0.350	0.583	0.687	0.636	1.936	1.009	0.117	12	104	100	139	201	-1.517	36	103	74	127	2890	3690	0.772	1.354	0	0	0
1	7	15	"YGL099W_01 |YGL099W|LSG1|Killer toxin REsistant"	"229938"	3260	22420	180	1239	1202	535	44	137	137	188	211	112	91	89	0	1088	1092	483	44	197	197	239	181	75	89	86	0	1.237	1.190	1.192	1.301	1.780	1.178	0.838	256	986	100	1993	1960	0.307	1102	891	1065	895	307719	279525	4.806	4.713	0	0	0
1	8	15	"YGL123W_01 |YGL123W|RPS2|ribosomal protein S2 (S4) (rp12) (YS5)"	"229959"	3460	22410	170	1509	1517	399	26	134	134	203	239	117	98	98	0	1369	1395	364	26	195	195	242	194	80	98	98	0	1.171	1.153	1.150	1.154	1.336	1.161	0.841	208	812	100	2549	2583	0.228	1375	1174	1383	1200	315441	290155	5.498	5.943	0	0	0
1	9	15	"YGL053W_01 |YGL053W|PRM8|Pheromone-regulated protein with 2 predicted transmembrane segments and an FF sequence, a motif involved in COPII binding; forms a complex with Prp9p in the ER"	"229980"	3660	22390	110	181	191	108	56	121	121	149	134	89	25	3	0	141	150	63	42	168	168	184	173	94	0	0	0	-2.222	-3.889	0.822	0.990	5.547	13.710	0.006	80	564	100	33	52	Error	60	-27	70	-18	15272	11987	0.313	-0.197	-50	0	0
1	10	15	"YGL077C_01 |YGL077C|HNM1|transporter (permease) for choline and nitrogen mustard; share homology with UGA4"	"230001"	3870	22370	80	248	275	158	57	130	130	167	172	102	34	11	0	206	225	97	43	183	183	201	232	115	3	0	0	5.130	3.452	1.748	1.485	3.903	6.652	0.028	52	298	100	141	187	2.359	118	23	145	42	14281	11714	0.628	0.103	0	0	0
1	11	15	"YGL101W_01 |YGL101W||Hypothetical ORF"	"230022"	4060	22410	150	566	577	184	31	111	111	140	104	74	97	92	0	482	493	140	28	190	190	196	73	37	96	89	0	1.558	1.538	1.489	1.597	2.081	1.620	0.591	156	626	100	747	769	0.640	455	292	466	303	90025	76981	4.202	4.068	0	0	0
1	12	15	"YGL125W_01 |YGL125W|MET13|methylenetetrahydrofolate reductase (mthfr) (putative)"	"230043"	4230	22390	120	294	314	146	46	121	121	152	114	75	70	36	0	165	173	67	38	191	191	202	92	45	5	0	0	-6.654	-10.722	5.786	5.145	6.194	9.572	0.028	120	589	100	147	175	Error	173	-26	193	-18	37637	20788	1.421	-0.315	0	0	0
1	13	15	"YGR156W_01 |YGR156W|PTI1|Pta1p Interacting protein"	"230064"	4460	22410	130	290	319	166	52	110	110	141	109	77	72	40	0	274	285	120	42	201	201	218	148	67	20	1	0	2.466	2.488	2.068	2.146	3.379	2.123	0.270	120	740	100	253	293	1.302	180	73	209	84	38304	34158	1.633	0.453	0	0	0
1	14	15	"YGR176W_01 |YGR176W||Hypothetical ORF"	"230085"	4660	22410	110	128	145	96	66	101	101	111	70	63	32	11	0	123	131	65	49	202	202	213	150	70	2	0	0	-0.342	-0.620	0.598	0.666	3.208	1.071	0.073	80	476	100	-52	-27	Error	27	-79	44	-71	11639	10500	0.486	-0.547	-50	0	0
1	15	15	"YGR200C_01 |YGR200C|ELP2|RNA polymerase II Elongator subunit"	"230106"	4860	22410	150	275	289	148	51	104	104	122	91	74	75	44	0	263	275	105	38	190	190	200	88	44	39	16	0	2.342	2.176	2.109	1.940	3.071	1.778	0.318	156	750	100	244	270	1.228	171	73	185	85	45079	42970	1.835	0.852	0	0	0
1	16	15	"YGR224W_01 |YGR224W|AZR1|MFS-MDR"	"230127"	5060	22410	120	99	116	62	53	104	104	118	83	70	15	1	0	529	551	185	33	201	201	206	69	33	97	94	0	-0.015	0.034	0.184	0.149	3.289	0.016	0.002	120	545	100	323	362	Error	-5	328	12	350	13863	66153	-0.024	5.000	0	0	0
1	17	15	"YGR158C_01 |YGR158C|MTR3|Involved in mRNA transport"	"230147"	5260	22410	150	473	497	191	38	111	111	125	76	60	96	91	0	449	454	150	33	188	188	196	98	50	87	62	0	1.387	1.451	1.398	1.476	2.194	1.549	0.511	156	864	100	623	652	0.472	362	261	386	266	77496	70850	4.895	2.633	0	0	0
1	18	15	"YGR178C_01 |YGR178C|PBP1|Poly(A)-binding protein binding protein"	"230167"	5460	22370	130	175	198	103	52	112	112	128	79	61	45	25	0	248	299	411	137	193	193	201	71	35	44	22	0	1.145	0.811	1.032	1.148	4.153	0.077	0.019	120	581	100	118	192	0.196	63	55	86	106	23759	35832	0.886	1.380	0	0	0
1	19	15	"YGR202C_01 |YGR202C|PCT1|cholinephosphate cytidylyltransferase|phosphorylcholine transferase"	"230187"	5660	22400	150	243	269	133	49	110	110	120	69	57	73	48	0	229	255	95	37	190	190	197	71	36	42	15	0	3.410	2.446	1.966	2.140	4.024	2.232	0.123	156	794	100	172	224	1.770	133	39	159	65	42008	39800	2.159	0.817	0	0	0
1	20	15	"YGR226C_01 |YGR226C||"	"230207"	5860	22390	110	106	121	64	52	111	111	116	62	53	17	7	0	120	128	54	42	190	190	193	63	32	2	1	0	0.071	-0.161	0.524	0.565	3.808	0.534	0.018	80	540	100	-75	-52	-3.807	-5	-70	10	-62	9701	10208	0.081	-1.032	-50	0	0
1	21	15	"YGR160W_01 |YGR160W||Hypothetical ORF"	"230227"	6060	22390	110	137	142	73	51	118	118	125	67	53	21	8	0	141	155	69	44	182	182	188	67	35	8	2	0	-0.463	-0.889	0.936	0.900	3.874	-5.718	0.001	80	504	100	-22	-3	Error	19	-41	24	-27	11327	12427	0.254	-0.493	-50	0	0
1	22	15	"YGR180C_01 |YGR180C|RNR4|ribonucleotide reductase, small (R2) subunit"	"230247"	6260	22410	180	705	719	241	33	114	114	129	127	98	98	94	0	570	590	202	34	192	192	201	118	58	92	79	0	1.563	1.520	1.528	1.571	1.746	1.474	0.648	256	1481	100	969	1003	0.645	591	378	605	398	183988	151048	4.646	3.297	0	0	0
1	1	16	"YER048C_01 |YER048C|CAJ1|Homologous to E. coli DnaJ; contains leucine zipper-like motif"	"229813"	2050	22560	110	132	145	75	51	109	109	122	75	61	27	6	0	167	179	69	38	183	183	187	64	34	13	3	0	-1.437	-9.000	1.337	1.386	5.434	4.550	0.009	80	633	100	7	32	Error	23	-16	36	-4	11594	14316	0.307	-0.125	-50	0	0
1	2	16	"YER068W_01 |YER068W|MOT2|zinc finger protein (putative)"	"229834"	2260	22560	40	195	200	80	40	116	116	141	89	63	41	16	0	196	198	60	30	185	185	184	66	35	25	0	0	7.182	6.462	1.106	1.045	2.721	5.843	0.043	12	68	100	90	97	2.844	79	11	84	13	2403	2377	0.663	0.212	0	0	0
1	3	16	"YER006W_01 |YER006W|NUG1|Nuclear GTPase involved in Ribosome biogenesis"	"229855"	2460	22610	140	389	399	167	41	99	99	114	70	61	93	84	0	339	352	131	37	197	197	202	76	37	71	47	0	2.042	1.935	1.755	1.803	2.801	2.032	0.219	156	793	100	432	455	1.030	290	142	300	155	62211	54853	4.071	1.974	0	0	0
1	4	16	"YER028C_01 |YER028C||DNA binding transcription co-repressor"	"229876"	2650	22610	110	106	130	76	58	98	98	109	66	60	28	11	0	121	132	49	37	193	193	198	85	42	1	0	0	-0.111	-0.525	0.560	0.575	3.367	4.552	0.000	80	515	100	-64	-29	Error	8	-72	32	-61	10428	10591	0.318	-0.776	-50	0	0
1	5	16	"YER049W_01 |YER049W||Hypothetical ORF"	"229897"	2850	22610	140	286	310	148	47	103	103	204	928	454	0	0	0	270	285	132	46	188	188	253	711	281	0	0	0	2.232	2.134	1.851	2.025	3.485	1.231	0.936	156	818	100	265	304	1.158	183	82	207	97	48343	44505	0.114	0.045	0	0	0
1	6	16	"YER070W_01 |YER070W|RNR1|ribonucleotide reductase, large (R1) subunit"	"229918"	3040	22580	90	267	287	115	40	123	123	149	105	70	69	30	0	329	339	103	30	192	192	207	76	36	71	42	0	1.051	1.116	1.206	1.038	3.396	1.377	0.251	52	395	100	281	311	0.072	144	137	164	147	14936	17624	1.314	1.737	0	0	0
1	7	16	"YER007W_01 |YER007W|PAC2|tubulin folding cofactor E"	"229939"	3270	22580	110	180	202	166	82	137	137	171	181	105	10	1	0	166	178	99	55	192	192	217	146	67	3	1	0	-1.654	-4.643	1.000	1.210	5.815	0.991	0.336	80	471	100	17	51	Error	43	-26	65	-14	16130	14276	0.171	-0.267	-50	0	0
1	8	16	"YER030W_01 |YER030W||Hypothetical ORF"	"229960"	3500	22580	60	257	264	131	49	147	147	184	124	67	40	12	0	274	308	106	34	208	208	224	92	41	40	25	0	1.667	1.170	1.538	1.699	3.615	1.063	0.080	32	168	100	176	217	0.737	110	66	117	100	8460	9855	0.645	0.913	0	0	0
1	9	16	"YER051W_01 |YER051W||Hypothetical ORF"	"229981"	3680	22590	110	115	126	72	57	102	102	121	81	66	21	5	0	123	159	240	150	176	176	182	67	36	3	2	0	-0.245	-1.412	1.145	0.954	3.749	-0.073	0.006	80	514	100	-40	7	Error	13	-53	24	-17	10083	12757	0.062	-0.343	-50	0	0
1	10	16	"YER072W_01 |YER072W|VTC1|S. pombe Nrf1p homolog (97% identical in predicted amino acid sequence)"	"230002"	3860	22600	150	232	265	128	48	115	115	137	92	67	58	35	0	237	243	88	36	181	181	186	66	35	44	19	0	2.089	2.419	1.690	1.680	3.877	2.776	0.125	156	858	100	173	212	1.063	117	56	150	62	41302	37923	1.391	0.864	0	0	0
1	11	16	"YGL043W_01 |YGL043W|DST1|RNA polymerase II elongation factor|transcription elongation factor|Transcription elongation factor S-II (TFIIS)"	"230023"	4060	22570	100	233	238	130	54	111	111	127	88	69	58	32	0	243	257	104	40	193	193	199	63	31	42	23	0	2.440	1.984	1.783	1.849	3.247	2.328	0.178	80	396	100	172	191	1.287	122	50	127	64	19068	20582	1.261	0.921	0	0	0
1	12	16	"YGL067W_01 |YGL067W|NPY1|NADH pyrophosphatase 1"	"230044"	4250	22600	120	260	269	111	41	106	106	125	82	65	75	45	0	216	226	90	39	196	196	206	88	42	21	4	0	7.700	5.433	2.101	2.353	4.095	0.070	0.004	120	609	100	174	193	2.945	154	20	163	30	32245	27158	1.756	0.227	0	0	0
1	13	16	"YGL091C_01 |YGL091C|NBP35|35 kDa nucleotide binding protein"	"230065"	4470	22590	110	123	127	65	51	103	103	122	85	69	16	2	0	147	153	65	42	196	196	208	91	43	2	1	0	-0.408	-0.558	0.767	0.725	4.088	0.147	0.016	80	555	100	-29	-19	Error	20	-49	24	-43	10172	12241	0.059	-0.604	-50	0	0
1	14	16	"YGL115W_01 |YGL115W|SNF4|associates with Snf1p"	"230086"	4690	22580	70	259	257	109	42	136	136	161	116	72	56	15	0	204	211	92	43	187	187	201	79	39	12	3	0	7.235	5.042	2.978	2.729	4.597	4.106	0.035	32	236	100	140	145	2.855	123	17	121	24	8217	6751	0.828	0.127	0	0	0
1	15	16	"YGL045W_01 |YGL045W|RIM8|Regulator of IME2 (RIM) Involved in proteolytic processing of Rim1p"	"230107"	4860	22580	110	136	142	73	51	106	106	120	74	61	31	6	0	124	134	47	35	188	188	195	83	42	1	0	0	-0.469	-0.667	0.605	0.628	3.244	-0.212	0.007	80	504	100	-34	-18	Error	30	-64	36	-54	11323	10718	0.297	-0.735	-50	0	0
1	16	16	"YGL069C_01 |YGL069C||Small hydrophobic protein"	"230128"	5060	22580	110	102	108	60	55	101	101	114	68	59	12	1	0	111	114	35	30	188	188	200	93	46	0	0	0	-0.013	-0.095	0.591	0.459	2.821	0.545	0.012	80	540	100	-76	-67	Error	1	-77	7	-74	8640	9087	-0.088	-0.925	-50	0	0
1	17	16	"YGL093W_01 |YGL093W|SPC105|spindle pole component"	"230148"	5250	22550	50	204	247	158	63	129	129	145	97	66	41	16	0	161	172	50	29	170	170	176	55	31	8	0	0	-8.333	59.000	1.814	1.806	8.939	10.742	0.017	12	92	100	66	120	Error	75	-9	118	2	2969	2064	1.052	-0.073	0	0	0
1	18	16	"YGL117W_01 |YGL117W||Hypothetical ORF"	"230168"	5460	22600	130	633	674	234	34	109	109	124	75	60	100	99	0	323	343	104	30	194	194	204	105	51	60	25	0	4.062	3.792	3.732	3.890	2.125	3.973	0.375	120	761	100	653	714	2.022	524	129	565	149	80904	41142	7.333	1.324	0	0	0
1	19	16	"YGL047W_01 |YGL047W||Protein required for cell viability"	"230188"	5660	22590	110	135	138	67	48	109	109	121	73	60	26	6	0	153	152	46	30	196	196	203	96	47	0	0	0	-0.605	-0.659	0.882	1.278	5.517	-0.139	0.016	80	528	100	-17	-15	Error	26	-43	29	-44	11005	12120	0.233	-0.531	-50	0	0
1	20	16	"YGL071W_01 |YGL071W|RCS1|binds the consensus site PyPuCACCCPu"	"230208"	5870	22590	80	342	347	155	44	113	113	137	97	70	82	57	0	200	209	75	35	192	192	197	56	28	32	11	0	28.625	13.765	3.358	4.068	2.821	6.007	0.086	52	340	100	237	251	4.839	229	8	234	17	18055	10860	2.165	0.214	0	0	0
1	21	16	"YGL095C_01 |YGL095C|VPS45|Protein of the Sec1p family essential for vacuolar protein sorting; required for the function of both Pep12p and the early endosome/late Golgi SNARE Tlg2p ."	"230228"	6060	22570	70	280	325	142	43	130	130	159	106	66	68	43	0	231	229	70	30	195	195	203	70	34	31	9	0	4.167	5.735	3.035	3.427	4.650	15.114	0.007	32	236	100	186	229	2.059	150	36	195	34	10386	7336	1.566	0.371	0	0	0
1	22	16	"YGL119W_01 |YGL119W|ABC1|Protein required for ubiquinone (coenzyme Q) biosynthesis, which in turn is required for respiratory growth; has similarity to prokaryotic proteins involved in early steps of ubiquinone biosynthesis"	"230248"	6250	22560	40	221	243	97	39	166	166	172	80	46	41	25	0	224	199	98	49	171	171	171	49	28	50	16	0	1.038	2.750	1.588	1.287	1.996	6.467	0.007	12	55	100	108	105	0.053	55	53	77	28	2914	2392	0.888	0.571	0	0	0
1	1	17	"YDR260C_01 |YDR260C|SWM1|Spore Wall Maturation 1"	"229814"	2050	22760	90	186	195	90	46	119	119	164	510	310	0	0	0	184	194	83	42	180	180	238	1066	447	0	0	0	16.750	5.429	1.534	1.722	4.726	7.069	0.007	52	407	100	71	90	4.066	67	4	76	14	10133	10104	0.061	-0.041	0	0	0
1	2	17	"YDR280W_01 |YDR280W|RRP45|3'->5' exoribonuclease"	"229835"	2230	22770	110	166	191	113	59	117	117	150	418	278	0	0	0	191	196	66	33	178	178	216	869	402	0	0	0	3.769	4.111	1.424	1.400	4.731	0.474	0.967	80	613	100	62	92	1.914	49	13	74	18	15300	15667	0.098	-0.023	0	0	0
1	3	17	"YDR304C_01 |YDR304C|CPR5|cyclophilin D|peptidyl-prolyl cis-trans isomerase (PPIase)"	"229856"	2460	22810	140	277	291	126	43	104	104	115	71	61	80	59	0	278	294	123	41	185	185	188	75	39	58	33	0	1.860	1.716	1.429	1.520	3.484	1.725	0.155	156	767	100	266	296	0.895	173	93	187	109	45364	45886	2.479	1.413	0	0	0
1	4	17	"YDR325W_01 |YDR325W|YCG1|Yeast Condensin G"	"229877"	2660	22810	110	156	170	82	48	105	105	119	75	63	38	16	0	148	165	70	42	185	185	191	59	30	13	5	0	-1.378	-3.250	0.833	1.041	6.738	-150.775	0.000	80	502	100	14	45	Error	51	-37	65	-20	13565	13200	0.680	-0.441	-50	0	0
1	5	17	"YDR261CC01 |YDR261C-C||TyA Gag protein; the main structural constituent of virus-like particles (VLPs)"	"229898"	2860	22810	150	7321	7180	2941	40	111	111	270	1083	401	100	100	0	4778	4609	2019	43	184	184	272	782	287	100	92	0	1.569	1.598	1.618	1.633	1.166	1.506	0.967	156	766	100	11804	11494	0.650	7210	4594	7069	4425	1120069	718991	6.380	5.546	0	0	0
1	6	17	"YDR282C_01 |YDR282C||Hypothetical ORF"	"229919"	3070	22810	110	147	160	87	54	138	138	261	980	375	0	0	0	159	164	62	37	189	189	274	716	261	0	0	0	-0.300	-0.880	1.547	1.321	3.243	3.973	0.026	80	441	100	-21	-3	Error	9	-30	22	-25	12831	13097	-0.103	-0.154	-50	0	0
1	7	17	"YDR306C_01 |YDR306C||Hypothetical ORF"	"229940"	3270	22820	180	738	981	625	63	150	150	229	255	111	89	58	0	497	670	666	99	200	200	242	156	64	80	45	0	1.980	1.768	1.938	2.010	2.015	1.333	0.510	256	984	100	885	1301	0.985	588	297	831	470	251197	171621	2.949	2.744	0	0	0
1	8	17	"YDR327W_01 |YDR327W||Protein required for cell viability"	"229961"	3460	22810	150	790	791	265	33	123	123	170	200	117	98	78	0	507	525	186	35	200	200	221	116	52	87	69	0	2.173	2.055	2.183	2.309	2.161	2.485	0.622	156	714	100	974	993	1.119	667	307	668	325	123342	81834	3.105	2.621	0	0	0
1	9	17	"YEL076CA01 |YEL076C-A||Hypothetical ORF"	"229982"	3650	22810	140	407	435	178	40	106	106	122	80	65	96	79	0	406	424	149	35	185	185	190	66	34	87	76	0	1.362	1.377	1.373	1.440	2.263	1.488	0.421	156	754	100	522	568	0.446	301	221	329	239	67841	66112	3.913	3.545	0	0	0
1	10	17	"YER020W_01 |YER020W|GPA2|nucleotide binding regulatory protein"	"230003"	3850	22810	110	140	147	75	51	108	108	124	77	62	28	5	0	151	155	60	38	182	182	186	62	33	10	1	0	-1.032	-1.444	0.782	0.808	4.408	3.794	0.017	80	502	100	1	12	Error	32	-31	39	-27	11742	12421	0.299	-0.500	-50	0	0
1	11	17	"YER043C_01 |YER043C|SAH1|S-adenosyl-L-homocysteine hydrolase (putative)"	"230024"	4060	22810	150	1575	1534	484	31	116	116	133	121	90	100	99	0	1018	1048	394	37	194	194	198	69	34	99	98	0	1.771	1.660	1.711	1.734	1.501	1.607	0.817	156	808	100	2283	2272	0.824	1459	824	1418	854	239311	163537	11.579	12.319	0	0	0
1	12	17	"YER063W_01 |YER063W|THO1|Suppressor of the Transcriptional (T) defect of Hpr1 (H) by Overexpression (O)"	"230045"	4250	22800	140	315	336	162	48	105	105	115	64	55	83	71	0	313	326	127	38	197	197	200	61	30	65	46	0	1.810	1.791	1.801	1.669	3.518	1.317	0.369	156	644	100	326	360	0.856	210	116	231	129	52392	50852	3.453	2.066	0	0	0
1	13	17	"YEL077C_01 |YEL077C||Hypothetical ORF"	"230066"	4450	22810	150	638	700	243	34	107	107	120	68	56	100	100	0	686	727	255	35	195	195	199	65	32	99	98	0	1.081	1.115	1.195	1.140	1.585	1.075	0.721	156	748	100	1022	1125	0.113	531	491	593	532	109124	113395	8.529	8.123	0	0	0
1	14	17	"YER022W_01 |YER022W|SRB4|RNA polymerase II holoenzyme/mediator subunit"	"230087"	4650	22800	110	128	144	83	57	118	118	132	77	58	21	7	0	141	149	58	38	188	188	194	65	33	6	0	0	-0.213	-0.667	0.688	0.886	4.213	6.268	0.007	80	563	100	-37	-13	Error	10	-47	26	-39	11533	11943	0.156	-0.692	-50	0	0
1	15	17	"YER044CA01 |YER044C-A|MEI4|88 bp intron at 5' end spliced independently of MER1|meiosis-specific protein"	"230108"	4850	22800	110	100	114	73	64	104	104	116	69	59	16	5	0	113	132	86	65	176	176	179	65	36	5	3	0	0.063	-0.227	0.543	0.491	3.089	2.387	0.156	80	584	100	-67	-34	-3.977	-4	-63	10	-44	9102	10544	-0.029	-0.723	-50	0	0
1	16	17	"YER065C_01 |YER065C|ICL1|isocitrate lyase"	"230129"	5050	22790	110	118	124	61	49	99	99	110	64	58	20	6	0	125	134	52	38	177	177	180	82	45	3	0	0	-0.365	-0.581	0.583	0.551	3.308	3.749	0.002	80	517	100	-33	-18	Error	19	-52	25	-43	9889	10715	0.219	-0.561	-50	0	0
1	17	17	"YER002W_01 |YER002W|NOP16|ribosome biogenesis"	"230149"	5250	22810	140	263	280	124	44	105	105	118	70	59	80	55	0	365	374	137	36	187	187	193	74	38	80	55	0	0.888	0.936	0.845	0.906	2.521	0.890	0.370	156	780	100	336	362	-0.172	158	178	175	187	43630	58309	2.314	2.446	0	0	0
1	18	17	"YER024W_01 |YER024W|YAT2|carnitine acetyltransferase"	"230169"	5460	22790	110	192	192	88	45	108	108	117	66	56	55	28	0	146	160	131	81	185	185	190	61	32	3	1	0	-2.154	-3.360	1.615	1.367	6.863	-1.848	0.002	80	497	100	45	59	Error	84	-39	84	-25	15383	12821	1.136	-0.492	-50	0	0
1	19	17	"YER046W_01 |YER046W|SPO73|Meiosis-specific protein of unknown function, required for spore wall formation during sporulation; dispensible for both nuclear divisions during meiosis"	"230189"	5660	22790	110	120	129	74	57	106	106	113	61	53	25	12	0	114	121	42	34	185	185	189	98	51	0	0	0	-0.197	-0.359	0.675	0.531	2.967	-7.657	0.001	80	538	100	-57	-41	Error	14	-71	23	-64	10344	9714	0.262	-0.694	-50	0	0
1	20	17	"YER066W_01 |YER066W||Hypothetical ORF"	"230209"	5860	22790	110	119	134	69	51	108	108	122	77	63	17	3	0	133	137	56	40	192	192	194	59	30	6	0	0	-0.186	-0.473	0.483	0.602	3.844	-5.809	0.001	80	587	100	-48	-29	Error	11	-59	26	-55	10721	10933	0.156	-0.966	-50	0	0
1	21	17	"YER004W_01 |YER004W||The authentic, non-tagged protein was localized to the mitochondria"	"230229"	6060	22790	110	166	177	78	44	117	117	132	79	59	37	8	0	205	215	67	31	198	198	204	63	30	20	8	0	7.000	3.529	1.351	1.582	4.347	2.035	0.041	80	570	100	56	77	2.807	49	7	60	17	14189	17186	0.570	0.175	-50	0	0
1	22	17	"YER026C_01 |YER026C|CHO1|phosphatidylserine synthase"	"230249"	6250	22800	140	464	490	177	36	114	114	126	68	53	99	95	0	381	393	146	37	195	195	199	62	31	83	67	0	1.882	1.899	1.797	1.997	2.499	1.954	0.401	156	948	100	536	574	0.912	350	186	376	198	76402	61327	5.353	3.129	0	0	0
1	1	18	"YDL184C_01 |YDL184C|RPL41A|ribosomal protein L41A (YL41) (L47A)"	"229815"	2050	23010	170	1346	1314	409	31	100	100	117	81	69	100	99	0	2175	2114	547	25	185	185	193	83	43	100	100	0	0.626	0.629	0.621	0.614	1.370	0.626	0.894	208	1245	100	3236	3143	-0.675	1246	1990	1214	1929	273329	439763	14.778	23.145	0	0	0
1	2	18	"YDL208W_01 |YDL208W|NHP2|HMG-like protein"	"229836"	2250	23000	110	142	150	76	50	104	104	116	80	68	35	6	0	188	193	57	29	179	179	182	59	32	22	5	0	4.222	3.286	1.806	1.677	4.414	4.031	0.009	80	562	100	47	60	2.078	38	9	46	14	11980	15400	0.425	0.186	-50	0	0
1	3	18	"YDL138W_01 |YDL138W|RGT2|glucose receptor"	"229857"	2450	23000	110	112	113	58	51	97	97	103	57	55	22	6	0	146	155	49	31	165	165	170	54	31	8	1	0	-0.789	-1.600	1.130	1.115	3.335	237.203	0.000	80	526	100	-4	6	Error	15	-19	16	-10	9029	12390	0.175	-0.278	-50	0	0
1	4	18	"YDL162C_01 |YDL162C||Hypothetical ORF"	"229878"	2650	23000	110	75	89	58	65	96	96	108	65	60	11	1	0	123	130	41	31	164	164	168	57	33	2	0	0	0.512	0.206	0.833	0.817	4.023	1.265	0.012	80	580	100	-62	-41	-0.965	-21	-41	-7	-34	7118	10396	-0.292	-0.667	-50	0	0
1	5	18	"YDL186W_01 |YDL186W||Hypothetical ORF"	"229899"	2850	23000	110	87	104	69	66	98	98	176	638	362	0	0	0	151	150	46	30	166	166	193	336	174	0	0	0	0.733	-0.375	1.160	1.409	3.442	8.708	0.079	80	478	100	-26	-10	-0.447	-11	-15	6	-16	8316	11982	-0.113	-0.128	-50	0	0
1	6	18	"YDL210W_01 |YDL210W|UGA4|GABA-specific transport protein"	"229920"	3070	23010	190	572	659	371	56	116	116	257	607	236	41	5	0	395	430	225	52	182	182	252	389	154	27	1	0	2.141	2.190	2.211	2.387	2.401	1.827	0.617	256	955	100	669	791	1.098	456	213	543	248	168711	110020	0.662	0.458	0	0	0
1	7	18	"YDR252W_01 |YDR252W|BTT1|beta subunit of the nascent-polypeptide-associated complex (NAC); homologous to human BTF3b; Negative effect on expression of several genes transcribed by RNA polymerase II"	"229941"	3260	23000	110	270	284	147	51	174	174	371	394	106	6	0	0	230	237	82	34	242	242	331	225	67	0	0	0	-8.000	-22.000	1.593	1.685	4.088	1.880	0.588	80	357	100	84	105	Error	96	-12	110	-5	22697	18923	-0.221	-0.418	-50	0	0
1	8	18	"YDR272W_01 |YDR272W|GLO2|glyoxylase-II"	"229962"	3450	23000	110	334	352	132	37	109	109	200	287	143	36	0	0	335	338	100	29	197	197	241	163	67	38	5	0	1.630	1.723	1.528	1.544	2.362	2.019	0.542	80	511	100	363	384	0.705	225	138	243	141	28143	27064	0.530	0.595	0	0	0
1	9	18	"YDR296W_01 |YDR296W|MHR1|Involved in mitochondrial homologous DNA recombination. Binds to activation domains of acidic activators. Presence in RNA pol II holoenzyme may help recruit an Ssn3-active form of the holoenzyme to target promoters."	"229983"	3670	23010	100	174	194	128	65	97	97	113	72	63	55	25	0	225	240	183	76	179	179	185	66	35	33	12	0	1.674	1.590	1.495	1.298	4.697	0.796	0.255	80	435	100	123	158	0.743	77	46	97	61	15539	19203	1.125	0.833	0	0	0
1	10	18	"YDR318W_01 |YDR318W|MCM21|Involved in minichromosome maintenance"	"230004"	3860	23000	110	134	147	83	56	101	101	115	70	60	36	11	0	134	138	53	38	184	184	189	63	33	2	0	0	-0.660	-1.000	0.919	1.194	4.606	-14.194	0.001	80	538	100	-17	0	Error	33	-50	46	-46	11750	11079	0.457	-0.810	-50	0	0
1	11	18	"YDR254W_01 |YDR254W|CHL4|Protein necessary for stability of ARS-CEN plasmids; suggested to be required for kinetochore function"	"230025"	4060	23000	110	128	157	118	75	110	110	126	133	105	17	2	0	138	141	60	42	183	183	189	66	34	3	2	0	-0.400	-1.119	0.863	1.057	3.241	3.550	0.204	80	516	100	-27	5	Error	18	-45	47	-42	12559	11301	0.233	-0.727	-50	0	0
1	12	18	"YDR274C_01 |YDR274C||Hypothetical ORF"	"230046"	4260	23000	110	101	106	57	53	102	102	113	65	57	11	3	0	101	120	123	102	176	176	181	91	50	1	1	0	0.013	-0.071	0.520	0.459	2.682	0.085	0.002	80	503	100	-76	-52	-6.229	-1	-75	4	-56	8503	9581	-0.108	-0.670	-50	0	0
1	13	18	"YDR298C_01 |YDR298C|ATP5|ATP synthase subunit 5|oligomycin sensitivity-conferring protein"	"230067"	4460	23000	140	478	496	218	43	104	104	122	124	101	92	75	0	384	391	141	36	185	185	192	88	45	78	53	0	1.879	1.903	2.009	1.997	2.308	2.067	0.448	156	602	100	573	598	0.910	374	199	392	206	77306	60953	3.016	2.261	0	0	0
1	14	18	"YDR320C_01 |YDR320C|SWA2|auxilin-like protein"	"230088"	4660	23000	110	132	133	70	52	111	111	127	131	103	8	0	0	125	130	44	33	176	176	185	90	48	0	0	0	-0.412	-0.478	0.983	0.902	3.064	2.298	0.262	80	530	100	-30	-24	Error	21	-51	22	-46	10632	10436	0.046	-0.611	-50	0	0
1	15	18	"YDR256C_01 |YDR256C|CTA1|catalase A"	"230109"	4860	23000	110	110	119	71	59	104	104	114	64	56	22	8	0	117	128	49	38	181	181	188	145	77	0	0	0	-0.094	-0.283	0.625	0.632	3.350	0.000	0.000	80	503	100	-58	-38	Error	6	-64	15	-53	9530	10272	0.078	-0.414	-50	0	0
1	16	18	"YDR276C_01 |YDR276C|PMP3|hypothetical transmembrane protein"	"230130"	5060	23010	180	1201	1192	457	38	104	104	114	66	57	99	99	0	719	731	261	35	181	181	187	112	59	94	89	0	2.039	1.978	2.006	2.019	1.484	1.965	0.732	256	982	100	1635	1638	1.028	1097	538	1088	550	305143	187053	16.333	4.857	0	0	0
1	17	18	"YDR300C_01 |YDR300C|PRO1|gamma-glutamyl kinase"	"230150"	5260	23000	130	270	293	150	51	100	100	108	64	59	83	59	0	245	258	102	39	193	193	198	59	29	45	24	0	3.269	2.969	1.833	1.978	3.355	2.694	0.164	120	470	100	222	258	1.709	170	52	193	65	35135	30926	2.891	1.017	0	0	0
1	18	18	"YDR322CA01 |YDR322C-A|TIM11|mitochondrial F1F0-ATPase subunit e"	"230170"	5460	23000	170	1161	1198	649	54	103	103	113	65	57	100	98	0	1076	1214	772	63	178	178	182	63	34	95	91	0	1.178	1.057	1.129	1.263	1.859	0.943	0.869	208	797	100	1956	2131	0.237	1058	898	1095	1036	249195	252455	16.692	16.381	0	0	0
1	19	18	"YDR258C_01 |YDR258C|HSP78|heat shock protein 78"	"230190"	5660	23000	170	376	396	174	43	107	107	115	62	53	92	82	0	240	256	108	42	175	175	178	61	34	50	27	0	4.138	3.568	2.882	2.972	3.112	3.909	0.159	208	869	100	334	370	2.049	269	65	289	81	82283	53246	4.532	1.279	0	0	0
1	20	18	"YDR278C_01 |YDR278C||Hypothetical ORF"	"230210"	5880	23000	110	110	116	50	43	112	112	121	66	54	12	1	0	136	135	50	37	185	185	191	57	29	2	0	0	0.041	-0.080	0.604	0.528	2.808	-1.891	0.018	80	585	100	-51	-46	-4.615	-2	-49	4	-50	9245	10815	-0.076	-0.982	-50	0	0
1	21	18	"YDR302W_01 |YDR302W|GPI11|ER membrane protein involved in a late step of glycosylphosphatidylinositol (GPI) anchor assembly; involved in the addition of phosphoethanolamine to the multiply mannosylated GPI intermediate; human PIG-Fp is a functional homolog"	"230230"	6110	23010	80	176	190	104	54	125	125	142	81	57	38	13	0	207	206	96	46	185	185	189	63	33	26	11	0	2.318	3.095	0.886	1.164	3.564	1.359	0.071	52	332	100	73	86	1.213	51	22	65	21	9901	10705	0.593	0.270	0	0	0
1	22	18	"YDR323C_01 |YDR323C|PEP7|three zinc fingers; cysteine rich regions of amino acids are essential for function"	"230250"	6310	23000	110	127	145	77	53	113	113	126	67	53	31	10	0	169	171	57	33	191	191	195	57	29	8	2	0	-0.636	-1.600	0.921	0.887	5.772	-3.915	0.017	80	579	100	-8	12	Error	14	-22	32	-20	11631	13677	0.284	-0.421	-50	0	0
1	1	19	"YBR233W_01 |YBR233W|PBP2|Overexpression confers resistance to the antimalarial drug mefloquine"	"229816"	1980	23180	110	113	117	60	51	93	93	101	54	53	28	10	0	171	173	50	28	176	176	181	57	31	15	1	0	-4.000	-8.000	1.071	1.121	3.522	-3.544	0.004	80	546	100	15	21	Error	20	-5	24	-3	9388	13861	0.296	-0.140	-50	0	0
1	2	19	"YBR257W_01 |YBR257W|POP4|Required for normal 5.8S rRNA processing and for tRNA processing; associated with RNase MRP and RNase P"	"229837"	2190	23180	50	251	242	55	22	103	103	129	88	68	75	25	0	191	207	77	37	174	174	179	56	31	33	8	0	8.706	4.212	2.194	2.573	2.849	-20.582	0.001	12	104	100	165	172	3.122	148	17	139	33	2908	2484	1.284	0.500	0	0	0
1	3	19	"YBR281C_01 |YBR281C||Hypothetical ORF"	"229858"	2440	23200	110	127	136	73	53	99	99	108	61	56	26	13	0	153	157	53	33	167	167	173	53	30	13	3	0	-2.000	-3.700	1.000	1.132	6.128	-39.816	0.000	80	568	100	14	27	Error	28	-14	37	-10	10905	12546	0.459	-0.302	-50	0	0
1	4	19	"YCL002C_01 |YCL002C||Hypothetical ORF"	"229879"	2610	23250	60	147	151	69	45	114	114	129	75	58	25	6	0	182	195	90	46	161	161	166	64	38	34	15	0	1.571	1.088	0.996	0.868	5.593	0.731	0.051	32	148	100	54	71	0.652	33	21	37	34	4847	6236	0.293	0.453	0	0	0
1	5	19	"YDL130W_01 |YDL130W|RPP1B|ribosomal protein P1B (L44') (YP1beta) (Ax)"	"229900"	2860	23210	150	627	628	227	36	96	96	109	68	62	99	96	0	849	866	286	33	168	168	171	60	35	100	100	0	0.780	0.762	0.780	0.727	1.663	0.739	0.693	156	850	100	1212	1230	-0.359	531	681	532	698	97922	135168	7.632	11.583	0	0	0
1	6	19	"YDL152W_01 |YDL152W||Protein required for cell viability"	"229921"	3040	23200	110	89	95	58	61	88	88	99	55	55	18	6	0	137	142	44	30	168	168	173	59	34	2	0	0	-0.032	-0.269	0.873	0.886	2.809	3.314	0.003	80	446	100	-30	-19	Error	1	-31	7	-26	7617	11335	-0.073	-0.525	-50	0	0
1	7	19	"YDL176W_01 |YDL176W||Hypothetical ORF"	"229942"	3240	23190	110	112	114	72	63	107	107	191	255	133	0	0	0	133	143	50	34	174	174	217	154	70	0	0	0	-0.122	-0.226	1.036	1.272	3.319	1.647	0.616	80	547	100	-36	-24	Error	5	-41	7	-31	9136	11447	-0.302	-0.481	-50	0	0
1	8	19	"YDL200C_01 |YDL200C|MGT1|6-O-methylguanine-DNA methylase"	"229963"	3440	23190	110	100	114	62	54	101	101	112	64	57	22	6	0	145	146	46	31	170	170	177	59	33	3	0	0	0.040	-0.542	0.781	0.896	2.898	-17.671	0.000	80	542	100	-26	-11	-4.644	-1	-25	13	-24	9083	11711	0.031	-0.525	-50	0	0
1	9	19	"YDL131W_01 |YDL131W|LYS21|YDL182W (LYS20) homolog|homocitrate synthase"	"229984"	3670	23200	160	254	262	115	43	101	101	113	68	60	78	56	0	222	229	71	31	169	169	177	60	33	45	17	0	2.887	2.683	2.237	2.331	3.902	4.162	0.070	208	847	100	206	221	1.529	153	53	161	60	54592	47543	2.191	0.867	0	0	0
1	10	19	"YDL154W_01 |YDL154W|MSH5|mutS homolog"	"230005"	3850	23190	110	84	103	65	63	95	95	106	61	57	17	3	0	146	151	46	30	178	178	182	57	31	3	2	0	0.344	-0.296	0.839	0.803	3.576	6.031	0.001	80	457	100	-43	-19	-1.541	-11	-32	8	-27	8234	12094	-0.049	-0.544	-50	0	0
1	11	19	"YDL178W_01 |YDL178W|DLD2|D-lactate dehydrogenase, located in the mitochondrial matrix"	"230026"	4050	23190	110	166	189	99	52	122	122	139	85	61	41	13	0	204	206	73	35	177	177	186	66	35	27	6	0	1.630	2.310	1.331	1.294	4.009	-0.003	0.000	80	558	100	71	96	0.705	44	27	67	29	15121	16497	0.588	0.303	-50	0	0
1	12	19	"YDL202W_01 |YDL202W|MRPL11|Mitochondrial ribosomal protein of the large subunit"	"230047"	4250	23190	110	117	126	71	56	121	121	128	74	57	12	3	0	180	258	620	240	166	166	179	93	51	18	1	0	-0.286	0.054	1.129	1.314	6.561	0.029	0.015	80	485	100	10	97	Error	-4	14	5	92	10058	20614	-0.027	0.849	-50	0	0
1	13	19	"YDL133CA01 |YDL133C-A|RPL41B|ribosomal protein L41B (YL41) (L47B)"	"230068"	4460	23210	200	2157	2111	714	33	107	107	123	100	81	100	100	0	3604	3524	1103	31	174	174	184	84	45	100	100	0	0.598	0.598	0.592	0.592	1.226	0.599	0.949	316	1277	100	5480	5354	-0.743	2050	3430	2004	3350	667110	1113435	19.880	39.762	0	0	0
1	14	19	"YDL156W_01 |YDL156W||Hypothetical ORF"	"230089"	4660	23190	110	114	115	59	51	105	105	127	144	113	1	1	0	164	165	55	33	181	181	192	92	47	2	0	0	-0.529	-0.625	1.373	1.013	5.710	3.823	0.014	80	440	100	-8	-6	Error	9	-17	10	-16	9213	13197	-0.083	-0.293	-50	0	0
1	15	19	"YDL180W_01 |YDL180W||Hypothetical ORF"	"230110"	4860	23180	70	220	224	111	49	132	132	155	96	61	43	15	0	207	211	75	35	183	183	186	56	30	37	9	0	3.667	3.286	1.272	0.871	4.022	19.245	0.004	32	236	100	112	120	1.874	88	24	92	28	7169	6742	0.719	0.446	0	0	0
1	16	19	"YDL204W_01 |YDL204W|RTN2|reticulon gene member of the RTNLA (reticulon-like A) subfamily"	"230131"	5050	23190	110	100	115	59	51	107	107	118	68	57	20	2	0	162	167	46	27	186	186	190	56	29	5	1	0	0.292	-0.421	1.299	1.537	3.925	-27.270	0.000	80	496	100	-31	-11	-1.778	-7	-24	8	-19	9238	13377	-0.044	-0.411	-50	0	0
1	17	19	"YDL134C_01 |YDL134C|PPH21|serine-threonine protein phosphatase 2A"	"230151"	5250	23190	110	125	149	83	55	103	103	109	56	51	33	18	0	192	199	58	29	184	184	186	59	31	18	5	0	2.750	3.067	1.095	1.280	5.048	-2.799	0.010	80	526	100	30	61	1.459	22	8	46	15	11958	15902	0.714	0.220	-50	0	0
1	18	19	"YDL158C_01 |YDL158C||Hypothetical ORF"	"230171"	5450	23190	110	97	103	50	48	96	96	108	60	55	16	0	0	140	151	91	60	161	161	167	54	32	7	1	0	-0.048	-0.700	1.091	0.952	4.019	0.668	0.002	80	489	100	-20	-3	Error	1	-21	7	-10	8277	12069	-0.083	-0.296	-50	0	0
1	19	19	"YDL182W_01 |YDL182W|LYS20|YDL131W (LYS21) homolog|homocitrate synthase"	"230191"	5670	23210	140	301	312	128	41	104	104	112	59	52	90	73	0	277	292	86	29	172	172	176	54	30	77	48	0	1.876	1.733	1.788	1.749	3.105	2.265	0.233	156	733	100	302	328	0.908	197	105	208	120	48595	45504	3.390	2.148	0	0	0
1	20	19	"YDL206W_01 |YDL206W||Hypothetical ORF"	"230211"	5860	23200	110	97	115	100	86	107	107	115	62	53	12	3	0	161	163	48	29	184	184	187	66	35	3	1	0	0.435	-0.381	1.192	1.034	3.997	1.061	0.023	80	481	100	-33	-13	-1.202	-10	-23	8	-21	9223	13075	0.000	-0.364	-50	0	0
1	21	19	"YDL136W_01 |YDL136W|RPL35B|ribosomal protein L35B"	"230231"	6060	23200	140	647	664	249	37	108	108	119	66	55	98	96	0	820	875	288	32	190	190	194	64	32	100	98	0	0.856	0.812	0.800	0.779	1.702	0.797	0.763	156	718	100	1169	1241	-0.225	539	630	556	685	103541	136537	8.258	10.641	0	0	0
1	22	19	"YDL160C_01 |YDL160C|DHH1|Cytoplasmic DExD/H-box helicase, stimulates mRNA decapping, coordinates distinct steps in mRNA function and decay, interacts with both the decapping and deadenylase complexes, may have a role in mRNA export and translation"	"230251"	6260	23190	110	164	171	79	46	115	115	129	68	52	38	15	0	197	199	63	31	190	190	196	59	30	20	5	0	7.000	6.222	1.321	1.331	5.784	8.412	0.002	80	529	100	56	65	2.807	49	7	56	9	13665	15934	0.618	0.051	-50	0	0
1	1	20	"YBL019W_01 |YBL019W|APN2|AP endonuclease"	"229817"	2030	23380	110	99	107	64	59	93	93	103	60	58	17	6	0	139	146	72	49	172	172	178	62	34	7	1	0	-0.182	-0.538	0.772	1.045	4.502	0.035	0.000	80	612	100	-27	-12	Error	6	-33	14	-26	8592	11654	0.067	-0.516	-50	0	0
1	2	20	"YBL043W_01 |YBL043W|ECM13|ExtraCellular Mutant"	"229838"	2230	23380	110	174	181	89	49	99	99	117	74	63	50	21	0	146	148	56	37	175	175	176	56	31	7	1	0	-2.586	-3.037	1.692	1.270	4.370	-8.063	0.007	80	606	100	46	55	Error	75	-29	82	-27	14467	11822	0.865	-0.500	-50	0	0
1	3	20	"YBR223C_01 |YBR223C|TDP1|Tyrosine-DNA Phosphodiesterase"	"229859"	2430	23380	110	100	109	59	54	90	90	101	59	58	18	7	0	150	165	83	50	166	166	171	51	29	15	3	0	-0.625	-19.000	0.741	0.788	3.255	0.678	0.006	80	554	100	-6	18	Error	10	-16	19	-1	8744	13228	0.136	-0.118	-50	0	0
1	4	20	"YBR247C_01 |YBR247C|ENP1|57 kDa protein with an apparent MW of 70 kDa by SDS-PAGE (putative)"	"229880"	2640	23390	150	180	201	133	66	93	93	107	67	62	55	33	0	192	200	84	42	170	170	174	55	31	37	14	0	3.955	3.600	1.305	1.459	4.655	3.350	0.076	156	926	100	109	138	1.984	87	22	108	30	31383	31242	1.403	0.473	0	0	0
1	5	20	"YBR271W_01 |YBR271W||Putative S-adenosylmethionine-dependent methyltransferase of the seven beta-strand family"	"229901"	2840	23390	110	122	138	79	57	95	95	105	64	60	32	17	0	159	163	54	33	176	176	181	75	41	8	1	0	-1.588	-3.308	1.175	1.252	4.771	0.402	0.006	80	511	100	10	30	Error	27	-17	43	-13	11015	13012	0.516	-0.240	-50	0	0
1	6	20	"YBR295W_01 |YBR295W|PCA1|P-type ATPase Cu(2+)-transporting (putative)"	"229922"	3040	23400	70	119	129	83	64	99	99	111	70	63	21	9	0	134	151	61	40	163	163	167	53	31	12	6	0	-0.690	-2.500	0.800	1.274	3.719	6.905	0.007	32	236	100	-9	18	Error	20	-29	30	-12	4120	4828	0.257	-0.302	0	0	0
1	7	20	"YBR225W_01 |YBR225W||Hypothetical ORF"	"229943"	3240	23400	110	115	119	65	54	100	100	113	70	61	21	2	0	166	162	50	30	166	166	202	733	362	0	0	0	100000.000	-4.750	1.410	1.488	3.857	0.008	0.007	80	562	100	15	15	16.610	15	0	19	-4	9503	12934	0.086	-0.055	-50	0	0
1	8	20	"YBR249C_01 |YBR249C|ARO4|3-deoxy-D-arabino-heptulosonate 7-phosphate (DAHP) synthase isoenzyme"	"229964"	3440	23400	140	836	891	383	42	101	101	114	75	65	100	100	0	820	837	277	33	168	168	198	622	314	52	3	0	1.127	1.181	1.145	1.166	1.596	0.252	0.140	156	784	100	1387	1459	0.173	735	652	790	669	139058	130500	10.360	1.027	0	0	0
1	9	20	"YBR273C_01 |YBR273C||Hypothetical ORF"	"229985"	3640	23370	110	140	154	92	59	99	99	109	68	62	40	12	0	152	158	57	36	166	166	172	65	37	12	0	0	-2.929	-6.875	1.394	1.392	4.594	2.188	0.030	80	466	100	27	47	Error	41	-14	55	-8	12308	12625	0.662	-0.215	-50	0	0
1	10	20	"YBR297W_01 |YBR297W|MAL33|MAL-activator protein"	"230006"	3840	23370	110	128	141	65	46	99	99	112	67	59	32	10	0	157	162	62	38	166	166	172	71	41	8	1	0	-3.222	-10.500	0.773	0.961	3.552	0.511	0.543	80	533	100	20	38	Error	29	-9	42	-4	11252	12994	0.433	-0.141	-50	0	0
1	11	20	"YBR227C_01 |YBR227C|MCX1|ATP-binding protein|similar to ClpX"	"230027"	4000	23360	60	254	268	193	72	123	123	147	98	66	56	37	0	183	205	83	40	165	165	181	66	36	28	25	0	7.278	3.625	2.000	2.424	2.177	5.354	0.089	32	176	100	149	185	2.863	131	18	145	40	8585	6567	1.235	0.364	0	0	0
1	12	20	"YBR251W_01 |YBR251W|MRPS5|ribosomal protein S5 (putative)"	"230048"	4260	23360	70	209	236	116	49	138	138	149	85	57	46	28	0	270	280	139	49	195	195	201	68	33	56	18	0	0.947	1.153	1.092	1.155	2.469	0.888	0.030	32	236	100	146	183	-0.079	71	75	98	85	7548	8975	1.024	1.162	0	0	0
1	13	20	"YBR275C_01 |YBR275C|RIF1|RAP1-interacting factor"	"230069"	4470	23370	110	190	195	104	53	108	108	124	76	61	53	21	0	215	221	87	39	180	180	188	60	31	37	12	0	2.343	2.122	1.371	1.285	3.677	0.548	0.571	80	449	100	117	128	1.228	82	35	87	41	15629	17675	0.934	0.550	0	0	0
1	14	20	"YBR299W_01 |YBR299W|MAL32|maltase"	"230090"	4660	23350	110	91	105	58	55	105	105	123	83	67	7	1	0	131	137	51	37	170	170	179	64	35	5	0	0	0.359	0.000	0.769	0.892	2.590	14.002	0.000	80	514	100	-53	-33	-1.478	-14	-39	0	-33	8370	10932	-0.217	-0.656	-50	0	0
1	15	20	"YBR229C_01 |YBR229C|ROT2|glucosidase II"	"230111"	4850	23330	50	288	304	134	44	128	128	174	126	72	58	25	0	238	254	76	29	170	170	184	71	38	50	25	0	2.353	2.095	2.200	1.875	2.538	3.815	0.214	12	104	100	228	260	1.234	160	68	176	84	3649	3044	1.032	0.986	0	0	0
1	16	20	"YBR253W_01 |YBR253W|SRB6|part of Srb/Mediator complex|transcription factor"	"230132"	5070	23420	110	202	204	80	39	106	106	121	126	104	37	5	0	223	231	70	30	182	182	192	182	94	5	0	0	2.341	2.000	1.753	1.785	3.533	0.679	0.657	80	574	100	137	147	1.227	96	41	98	49	16329	18455	0.659	0.214	0	0	0
1	17	20	"YBR277C_01 |YBR277C||Hypothetical ORF"	"230152"	5270	23380	110	94	113	65	57	110	110	131	172	131	2	0	0	128	174	420	241	175	175	195	200	102	1	1	0	0.340	-3.000	0.650	0.688	4.182	0.595	0.341	80	579	100	-63	2	-1.555	-16	-47	3	-1	9025	13889	-0.105	-0.105	-50	0	0
1	18	20	"YBR301W_01 |YBR301W|DAN3|putative cell wall protein"	"230172"	5470	23350	60	182	204	110	53	134	134	147	90	61	40	21	0	189	199	83	41	172	172	183	87	47	18	12	0	2.824	2.593	1.219	2.099	4.649	1.186	0.152	32	176	100	65	97	1.497	48	17	70	27	6524	6379	0.633	0.184	0	0	0
1	19	20	"YBR231C_01 |YBR231C||Protein of unknown function, localizes to the nucleus"	"230192"	5620	23400	50	151	237	215	90	115	115	124	60	48	41	33	0	256	2131	6106	286	159	159	168	62	36	58	41	0	0.371	0.062	0.737	0.498	6.643	0.024	0.289	12	104	100	133	2094	-1.430	36	97	122	1972	2839	25571	1.883	31.661	0	0	0
1	20	20	"YBR255W_01 |YBR255W||Protein of unknown function, required for normal growth rate at 15 degrees C; green fluorescent protein (GFP)-fusion protein localizes to the cytoplasm in a punctate pattern"	"230212"	5810	23350	70	189	213	105	49	108	108	125	77	61	50	25	0	200	218	72	33	169	169	174	58	33	34	15	0	2.613	2.143	1.305	1.375	4.065	0.585	0.236	32	231	100	112	154	1.386	81	31	105	49	6811	6984	1.143	0.759	0	0	0
1	21	20	"YBR279W_01 |YBR279W|PAF1|RNA polymerase II-associated, nuclear protein that may serve as both a positive and negative regulator of a subset of genes, perhaps operating in parallel with Gal11p"	"230232"	6050	23400	150	246	260	119	45	109	109	122	74	60	71	45	0	323	332	104	31	182	182	185	62	33	78	53	0	0.972	1.007	1.042	1.008	3.394	1.271	0.237	156	730	100	278	301	-0.042	137	141	151	150	40598	51769	1.865	2.371	0	0	0
1	22	20	"YCL001W_01 |YCL001W|RER1|Protein involved in retention of membrane proteins, including Sec12p, in the ER; localized to Golgi, where it may function in returning membrane proteins to the ER"	"230252"	6250	23400	160	368	397	199	50	104	104	113	61	53	89	78	0	319	334	135	40	191	191	196	70	35	65	45	0	2.063	2.049	1.941	1.992	2.761	2.130	0.363	208	958	100	392	436	1.044	264	128	293	143	82604	69475	4.656	1.971	0	0	0
1	1	21	"YAL068C_01 |YAL068C||Hypothetical ORF"	"229818"	2030	23600	110	153	154	74	48	93	93	103	67	65	46	15	0	150	156	55	35	189	189	191	58	30	6	1	0	-1.538	-1.848	0.882	1.124	5.518	-3.817	0.012	80	628	100	21	28	Error	60	-39	61	-33	12285	12508	0.761	-0.603	-50	0	0
1	2	21	"YAR047C_01 |YAR047C||Hypothetical ORF"	"229839"	2230	23600	110	74	87	59	67	95	95	108	73	67	7	2	0	116	124	45	36	185	185	186	58	31	0	0	0	0.304	0.131	0.674	0.542	3.269	0.531	0.002	80	611	100	-90	-69	-1.716	-21	-69	-8	-61	6945	9937	-0.288	-1.069	-50	0	0
1	3	21	"YBL009W_01 |YBL009W||haspin"	"229860"	2400	23590	50	208	198	53	26	98	98	125	79	63	66	8	0	199	204	53	25	187	187	181	59	32	33	0	0	9.167	5.882	1.663	1.189	3.672	43.422	0.000	12	104	100	122	117	3.196	110	12	100	17	2380	2450	0.924	0.390	0	0	0
1	4	21	"YBL033C_01 |YBL033C|RIB1|GTP cyclohydrolase II"	"229881"	2620	23580	50	179	159	101	63	116	116	127	78	61	50	16	0	196	196	71	36	184	184	181	59	32	33	8	0	5.250	3.583	1.602	1.726	1.930	-14.687	0.001	12	104	100	75	55	2.392	63	12	43	12	1912	2347	0.410	0.254	0	0	0
1	5	21	"YAR002CA01 |YAR002C-A|ERP1|p24 protein involved in membrane trafficking"	"229902"	2860	23610	120	229	250	123	49	92	92	102	62	60	75	55	0	244	260	93	35	188	188	193	72	37	39	19	0	2.446	2.194	1.842	1.946	3.761	2.718	0.092	120	712	100	193	230	1.291	137	56	158	72	30055	31213	2.387	0.931	0	0	0
1	6	21	"YAR053W_01 |YAR053W||Hypothetical ORF"	"229923"	3030	23590	110	101	113	56	49	90	90	102	60	58	21	3	0	122	125	42	33	180	180	182	55	30	0	0	0	-0.190	-0.418	0.367	0.474	4.042	-1.004	0.002	80	550	100	-47	-32	Error	11	-58	23	-55	9015	10002	0.183	-1.036	-50	0	0
1	7	21	"YBL011W_01 |YBL011W|SCT1|High copy suppresor of choline-transport mutants"	"229944"	3210	23570	60	132	134	73	54	104	104	118	77	65	25	6	0	202	188	86	45	170	170	180	66	36	21	9	0	0.875	1.667	0.930	0.789	2.930	1.664	0.013	32	176	100	60	48	-0.193	28	32	30	18	4294	6026	0.208	0.121	0	0	0
1	8	21	"YBL035C_01 |YBL035C|POL12|DNA polymerase alpha-primase complex B subunit"	"229965"	3430	23590	110	136	149	82	55	101	101	119	82	68	27	11	0	151	159	59	37	181	181	188	64	34	8	1	0	-1.167	-2.182	1.098	1.298	5.516	8.292	0.011	80	570	100	5	26	Error	35	-30	48	-22	11932	12746	0.366	-0.453	-50	0	0
1	9	21	"YAR003W_01 |YAR003W|SWD1|compass (complex proteins associated with Set1p) component"	"229986"	3630	23590	110	127	132	79	59	95	95	104	59	56	30	12	0	134	153	77	50	178	178	179	55	30	13	7	0	-0.727	-1.480	0.620	0.737	4.546	-5.431	0.001	80	606	100	-12	12	Error	32	-44	37	-25	10537	12206	0.475	-0.473	-50	0	0
1	10	21	"YAR061W_01 |YAR061W||Hypothetical ORF"	"230007"	3830	23590	110	113	114	57	50	94	94	105	62	59	26	3	0	124	140	104	74	176	176	179	60	33	2	1	0	-0.365	-0.556	0.495	0.498	3.243	-0.046	0.000	80	606	100	-33	-16	Error	19	-52	20	-36	9116	11169	0.145	-0.650	-50	0	0
1	11	21	"YBL013W_01 |YBL013W|FMT1|methionyl-tRNA transformylase"	"230028"	4030	23590	110	98	106	54	50	101	101	113	67	59	11	1	0	131	137	78	56	183	183	185	72	38	2	1	0	0.058	-0.109	0.653	0.600	3.568	0.100	0.003	80	620	100	-55	-41	-4.115	-3	-52	5	-46	8440	10996	-0.104	-0.667	-50	0	0
1	12	21	"YBL037W_01 |YBL037W|APL3|clathrin associated protein complex large subunit"	"230049"	4240	23590	110	129	139	79	56	100	100	112	68	60	31	11	0	141	152	51	33	182	182	184	62	33	3	0	0	-0.707	-1.300	1.050	0.997	3.510	2.737	0.006	80	620	100	-12	9	Error	29	-41	39	-30	11154	12130	0.397	-0.516	-50	0	0
1	13	21	"YAR008W_01 |YAR008W|SEN34|tetrameric tRNA splicing endonuclease 34 kDa subunit"	"230070"	4440	23590	110	131	150	81	54	103	103	122	80	65	32	8	0	165	172	68	39	187	187	193	68	35	8	1	0	-1.273	-3.133	1.025	1.050	4.644	4.344	0.009	80	608	100	6	32	Error	28	-22	47	-15	12025	13740	0.350	-0.309	-50	0	0
1	14	21	"YAR064W_01 |YAR064W||Hypothetical ORF"	"230091"	4640	23590	110	102	102	44	43	98	98	107	61	57	13	0	0	115	119	36	30	181	181	186	65	34	0	0	0	-0.061	-0.065	0.460	0.525	3.122	0.456	0.040	80	612	100	-62	-58	Error	4	-66	4	-62	8195	9496	-0.082	-1.031	-50	0	0
1	15	21	"YBL015W_01 |YBL015W|ACH1|acetyl CoA hydrolase"	"230112"	4840	23590	110	102	119	69	57	105	105	124	101	81	10	1	0	140	145	56	38	179	179	184	57	30	7	2	0	0.077	-0.412	0.689	0.594	3.542	1.232	0.837	80	610	100	-42	-20	-3.700	-3	-39	14	-34	9504	11617	-0.050	-0.684	-50	0	0
1	16	21	"YBL039C_01 |YBL039C|URA7|CTP synthase"	"230133"	5060	23610	140	583	652	350	53	103	103	117	86	73	96	85	0	431	482	241	50	189	189	193	56	29	85	76	0	1.983	1.874	1.708	1.926	1.979	1.773	0.702	156	815	100	722	842	0.988	480	242	549	293	101720	75258	6.221	5.161	0	0	0
1	17	21	"YAR010C_01 |YAR010C||TyA Gag protein; the main structural constituent of virus-like particles (VLPs)"	"230153"	5260	23610	170	18966	19870	9611	48	104	104	122	130	106	100	100	0	12295	13211	7065	53	189	189	198	144	72	100	100	0	1.558	1.518	1.562	1.571	1.161	1.469	0.976	208	1159	100	30968	32788	0.640	18862	12106	19766	13022	4132954	2747823	151.908	90.368	0	0	0
1	18	21	"YAR068W_01 |YAR068W||putative membrane protein"	"230173"	5460	23600	110	131	148	76	51	112	112	124	74	59	31	12	0	140	152	95	62	188	188	194	56	28	3	2	0	-0.396	-1.000	0.734	0.534	4.144	0.679	0.396	80	538	100	-29	0	Error	19	-48	36	-36	11835	12151	0.324	-0.750	-50	0	0
1	19	21	"YBL017C_01 |YBL017C|PEP1|Type I integral membrane protein 166aa cytoplasmic tail, 1300 aa lumenal domain"	"230193"	5660	23600	150	257	285	150	52	103	103	114	60	52	81	59	0	302	326	122	37	187	187	192	82	42	63	35	0	1.339	1.309	1.166	1.315	2.988	0.936	0.232	156	959	100	269	321	0.421	154	115	182	139	44484	50846	2.850	1.634	0	0	0
1	20	21	"YBL041W_01 |YBL041W|PRE7|proteasome subunit"	"230213"	5850	23610	140	386	398	169	42	101	101	113	68	60	91	83	0	317	332	132	39	188	188	193	86	44	65	37	0	2.209	2.063	1.830	2.055	2.702	1.801	0.178	156	818	100	414	441	1.144	285	129	297	144	62021	51779	4.191	1.616	0	0	0
1	21	21	"YAR015W_01 |YAR015W|ADE1|phosphoribosyl amino imidazolesuccinocarbozamide synthetase"	"230233"	6050	23610	160	226	241	115	47	100	100	111	69	62	71	44	0	329	332	114	34	194	194	196	78	39	69	40	0	0.933	1.022	1.073	1.008	3.041	1.160	0.180	208	960	100	261	279	-0.100	126	135	141	138	50039	69008	1.884	1.744	0	0	0
1	22	21	"YAR070C_01 |YAR070C||Hypothetical ORF"	"230253"	6250	23600	110	92	102	58	56	101	101	110	63	57	8	5	0	104	114	47	41	193	193	206	211	102	0	0	0	0.101	-0.013	0.359	0.393	4.063	0.026	0.011	80	520	100	-98	-78	-3.306	-9	-89	1	-79	8141	9153	-0.127	-0.436	-50	0	0
2	1	1	"YLL039C_01 |YLL039C|UBI4|ubiquitin|poly-ubiquitin|C1"	"230254"	6620	19540	180	2878	2908	1247	42	111	111	130	226	173	98	96	0	2884	2887	1342	46	208	208	224	254	113	93	91	0	1.034	1.044	1.016	1.146	1.657	1.012	0.950	256	1413	100	5443	5476	0.048	2767	2676	2797	2679	744447	739070	12.292	10.484	0	0	0
2	2	1	"YLL039C_01 |YLL039C|UBI4|ubiquitin|poly-ubiquitin|C1"	"230275"	6810	19530	150	2535	2579	945	36	108	108	128	158	123	100	99	0	2541	2548	1075	42	209	209	237	362	152	98	94	0	1.041	1.056	1.067	1.136	1.651	1.012	0.934	156	733	100	4759	4810	0.058	2427	2332	2471	2339	402315	397420	15.513	6.384	0	0	0
2	3	1	"YLL039C_01 |YLL039C|UBI4|ubiquitin|poly-ubiquitin|C1"	"230296"	7020	19530	140	2517	2559	798	31	111	111	125	89	71	100	100	0	2448	2587	988	38	208	208	215	87	40	99	98	0	1.074	1.029	1.034	1.097	1.539	0.978	0.927	156	743	100	4646	4827	0.103	2406	2240	2448	2379	399241	403538	27.348	27.264	0	0	0
2	4	1	"YLL039C_01 |YLL039C|UBI4|ubiquitin|poly-ubiquitin|C1"	"230317"	7220	19530	140	2189	2191	778	35	112	112	121	67	55	100	100	0	2084	2128	779	36	207	207	213	61	28	99	99	0	1.107	1.082	1.084	1.110	1.357	1.061	0.911	156	697	100	3954	4000	0.146	2077	1877	2079	1921	341804	331998	30.896	31.393	0	0	0
2	5	1	"YBL092W_01 |YBL092W|RPL32|ribosomal protein L32|C1"	"230338"	7420	19530	160	4314	4714	1972	41	111	111	120	63	52	100	100	0	3549	3924	1857	47	204	204	208	58	27	100	100	0	1.257	1.237	1.254	1.307	1.311	1.191	0.961	208	902	100	7548	8323	0.329	4203	3345	4603	3720	980584	816188	72.921	64.069	0	0	0
2	6	1	"YBL092W_01 |YBL092W|RPL32|ribosomal protein L32|C1"	"230359"	7620	19530	140	3754	3960	1660	41	121	121	145	109	75	100	100	0	3187	3367	1470	43	212	212	226	107	47	100	98	0	1.221	1.217	1.211	1.271	1.319	1.193	0.967	156	679	100	6608	6994	0.288	3633	2975	3839	3155	617741	525306	35.000	29.355	0	0	0
2	7	1	"YBL092W_01 |YBL092W|RPL32|ribosomal protein L32|C1"	"230380"	7810	19530	150	3624	3961	1517	38	115	115	139	102	73	100	100	0	3309	3568	1507	42	218	218	231	87	37	100	99	0	1.135	1.148	1.169	1.203	1.304	1.114	0.962	156	801	100	6600	7196	0.183	3509	3091	3846	3350	617974	556664	37.471	38.356	0	0	0
2	8	1	"YBL092W_01 |YBL092W|RPL32|ribosomal protein L32|C1"	"230401"	8020	19530	150	4620	5078	1738	34	126	126	153	113	73	100	100	0	4118	4538	1691	37	221	221	235	90	38	100	100	0	1.153	1.147	1.155	1.160	1.173	1.115	0.967	156	961	100	8391	9269	0.206	4494	3897	4952	4317	792105	707967	43.584	47.811	0	0	0
2	9	1	"YPL016W_01 |YPL016W|SWI1|zinc finger transcription factor|C1"	"230422"	8150	19530	50	408	431	174	40	175	175	222	156	70	66	41	0	306	330	114	34	225	225	269	150	55	33	8	0	2.877	2.438	2.220	2.143	3.383	1.780	0.269	12	84	100	314	361	1.524	233	81	256	105	5170	3956	1.340	0.407	0	0	0
2	10	1	"YPL016W_01 |YPL016W|SWI1|zinc finger transcription factor|C1"	"230443"	8380	19490	60	328	353	203	57	163	163	194	127	65	59	28	0	282	317	159	50	219	219	238	102	42	34	18	0	2.619	1.939	1.675	2.020	2.833	1.607	0.381	32	176	100	228	288	1.389	165	63	190	98	11286	10128	1.252	0.775	0	0	0
2	11	1	"YPL016W_01 |YPL016W|SWI1|zinc finger transcription factor|C1"	"230464"	8600	19500	70	260	241	110	45	137	137	151	85	56	53	37	0	203	217	70	32	194	194	196	59	30	28	12	0	13.667	4.522	2.056	1.950	4.786	6.912	0.018	32	236	100	132	127	3.773	123	9	104	23	7701	6929	1.059	0.356	0	0	0
2	12	1	"YPL016W_01 |YPL016W|SWI1|zinc finger transcription factor|C1"	"230485"	8800	19510	110	211	222	96	43	120	120	134	74	55	56	30	0	181	187	64	34	203	203	207	85	41	5	1	0	-4.136	-6.375	1.805	1.610	5.493	1.071	0.004	80	580	100	69	86	Error	91	-22	102	-16	17792	14975	1.189	-0.235	-50	0	0
2	13	1	"YJL052W_01 |YJL052W|TDH1|glyceraldehyde-3-phosphate dehydrogenase 1|C1"	"230506"	9010	19530	170	11065	11639	3883	33	126	126	165	331	200	100	100	0	12844	13733	4844	35	208	208	234	265	113	100	100	0	0.866	0.851	0.856	0.869	1.192	0.832	0.985	208	1032	100	23575	25038	-0.208	10939	12636	11513	13525	2420865	2856399	34.665	50.940	0	0	0
2	14	1	"YJL052W_01 |YJL052W|TDH1|glyceraldehyde-3-phosphate dehydrogenase 1|C1"	"230527"	9210	19520	170	9702	10099	3338	33	140	140	203	453	223	99	98	0	11221	11924	4101	34	229	229	276	393	142	100	97	0	0.870	0.852	0.848	0.869	1.222	0.835	0.978	208	901	100	20554	21654	-0.201	9562	10992	9959	11695	2100563	2480237	21.845	29.639	0	0	0
2	15	1	"YJL052W_01 |YJL052W|TDH1|glyceraldehyde-3-phosphate dehydrogenase 1|C1"	"230548"	9410	19530	180	8753	9497	3567	37	138	138	198	981	495	100	97	0	10567	11252	4300	38	227	227	268	598	223	96	96	0	0.833	0.849	0.852	0.903	1.486	0.840	0.979	256	1085	100	18955	20384	-0.263	8615	10340	9359	11025	2431109	2880420	9.479	18.368	0	0	0
2	16	1	"YJL052W_01 |YJL052W|TDH1|glyceraldehyde-3-phosphate dehydrogenase 1|C1"	"230569"	9630	19520	190	10169	11433	4220	36	123	123	163	853	523	100	100	0	12210	13414	5139	38	214	214	240	530	220	99	99	0	0.837	0.857	0.862	0.874	1.235	0.851	0.974	256	1434	100	22042	24510	-0.256	10046	11996	11310	13200	2926939	3433938	13.212	24.857	0	0	0
2	17	1	""	""	9800	19530	110	113	124	67	54	113	113	125	71	56	15	6	0	211	216	48	22	217	217	217	52	23	11	2	0	0.000	-11.000	1.555	1.683	2.972	-44.860	0.000	80	448	100	-6	10	Error	0	-6	11	-1	9953	17262	-0.014	-0.019	-75	0	0
2	18	1	""	""	10000	19530	110	96	100	46	46	112	112	122	62	50	7	1	0	219	224	70	31	217	217	217	53	24	11	3	0	-8.000	-1.714	1.069	1.155	3.932	0.816	0.000	80	567	100	-14	-5	Error	-16	2	-12	7	8028	17950	-0.355	0.132	-75	0	0
2	19	1	""	""	10200	19530	110	124	123	51	41	110	110	117	55	47	21	2	0	216	219	47	21	217	217	218	58	26	8	1	0	-14.000	6.500	0.847	0.846	3.217	8.981	0.001	80	569	100	13	15	Error	14	-1	13	2	9875	17495	0.109	0.017	-75	0	0
2	20	1	""	""	10400	19530	110	114	122	62	50	110	110	116	54	46	18	7	0	211	213	50	23	214	214	216	66	30	8	0	0	-1.333	-12.000	1.098	1.324	4.994	2.132	0.003	80	570	100	1	11	Error	4	-3	12	-1	9748	17063	0.111	-0.045	-75	0	0
2	21	1	""	""	10600	19530	110	137	135	57	42	113	113	127	141	111	0	0	0	222	220	52	23	213	213	223	172	77	0	0	0	2.667	3.143	1.183	1.329	4.142	0.154	0.004	80	570	100	33	29	1.415	24	9	22	7	10792	17586	0.057	-0.017	-75	0	0
2	22	1	""	""	10800	19530	110	122	124	55	44	105	105	116	58	50	17	8	0	216	219	49	22	217	217	219	51	23	15	1	0	-17.000	9.500	1.217	1.127	3.146	21.972	0.000	80	592	100	16	21	Error	17	-1	19	2	9945	17557	0.138	0.000	-75	0	0
2	1	2	"Spotting Buffer Corning|Corning Pronto Universal Spotting Solution|C2"	"230255"	6590	19710	110	107	108	56	51	113	113	139	331	238	0	0	0	170	200	235	117	206	206	218	167	76	1	1	0	0.167	0.833	0.774	0.641	4.642	0.095	0.013	80	496	100	-42	-11	-2.585	-6	-36	-5	-6	8614	15996	-0.094	-0.108	-50	0	0
2	2	2	"Spotting Buffer Corning|Corning Pronto Universal Spotting Solution|C2"	"230276"	6790	19710	110	99	113	59	52	112	112	125	83	66	10	1	0	183	179	49	27	198	198	208	100	48	0	0	0	0.867	-0.053	1.310	1.228	3.980	0.372	0.051	80	496	100	-28	-18	-0.206	-13	-15	1	-19	9012	14298	-0.145	-0.290	-50	0	0
2	3	2	"Spotting Buffer Corning|Corning Pronto Universal Spotting Solution|C2"	"230297"	6980	19710	110	111	123	83	67	113	113	132	110	83	7	1	0	164	177	59	33	195	195	206	99	48	5	0	0	0.065	-0.556	0.888	0.905	2.611	3.744	0.223	80	529	100	-33	-8	-3.954	-2	-31	10	-18	9819	14189	-0.082	-0.293	-50	0	0
2	4	2	"Spotting Buffer Corning|Corning Pronto Universal Spotting Solution|C2"	"230318"	7180	19710	110	110	131	74	56	108	108	137	364	265	0	0	0	192	225	264	117	197	197	213	183	85	1	1	0	-0.400	0.821	1.061	0.967	3.865	-0.046	0.004	80	535	100	-3	51	Error	2	-5	23	28	10453	18033	-0.016	0.066	-50	0	0
2	5	2	"Spotting Buffer Corning|Corning Pronto Universal Spotting Solution|C2"	"230339"	7380	19710	110	129	130	62	47	104	104	117	66	56	18	3	0	182	187	51	27	199	199	205	61	29	7	1	0	-1.471	-2.167	1.111	0.889	4.916	3.548	0.001	80	515	100	8	14	Error	25	-17	26	-12	10434	14929	0.197	-0.295	-50	0	0
2	6	2	"Spotting Buffer Corning|Corning Pronto Universal Spotting Solution|C2"	"230360"	7580	19710	110	105	117	59	50	120	120	142	95	66	7	0	0	193	199	59	29	201	201	217	104	47	6	0	0	1.875	1.500	1.012	1.149	2.957	0.633	0.122	80	526	100	-23	-5	0.907	-15	-8	-3	-2	9389	15930	-0.263	-0.173	-50	0	0
2	7	2	"Spotting Buffer Corning|Corning Pronto Universal Spotting Solution|C2"	"230381"	7780	19710	110	114	118	57	48	119	119	147	120	81	3	0	0	181	183	49	26	205	205	224	121	54	0	0	0	0.208	0.045	0.792	0.737	3.712	2.456	0.010	80	532	100	-29	-23	-2.263	-5	-24	-1	-22	9466	14672	-0.242	-0.339	-50	0	0
2	8	2	"Spotting Buffer Corning|Corning Pronto Universal Spotting Solution|C2"	"230402"	7980	19710	110	114	119	57	47	117	117	129	70	54	8	2	0	190	196	53	27	211	211	217	66	30	6	0	0	0.143	-0.133	0.952	0.885	3.861	0.858	0.368	80	555	100	-24	-13	-2.807	-3	-21	2	-15	9545	15683	-0.143	-0.318	-50	0	0
2	9	2	"Spotting Buffer Corning|Corning Pronto Universal Spotting Solution|C2"	"230423"	8190	19770	100	165	242	193	79	143	143	186	176	94	26	15	0	233	294	182	61	229	229	258	173	67	20	5	0	5.500	1.523	1.010	1.209	4.064	1.096	0.880	80	479	100	26	164	2.459	22	4	99	65	19323	23497	0.318	0.208	0	0	0
2	10	2	"Spotting Buffer Corning|Corning Pronto Universal Spotting Solution|C2"	"230444"	8380	19710	110	119	256	852	332	121	121	149	141	94	13	7	0	180	219	277	126	204	204	224	148	66	3	1	0	0.083	9.000	1.000	1.046	3.744	2.240	0.624	80	611	100	-26	150	-3.585	-2	-24	135	15	20510	17501	0.759	-0.034	-50	0	0
2	11	2	"Spotting Buffer Corning|Corning Pronto Universal Spotting Solution|C2"	"230465"	8580	19710	110	101	106	54	50	110	110	122	76	62	10	0	0	160	167	48	28	192	192	199	58	29	7	1	0	0.281	0.160	0.891	0.724	3.070	-0.343	0.000	80	612	100	-41	-29	-1.830	-9	-32	-4	-25	8514	13386	-0.211	-0.552	-50	0	0
2	12	2	"Spotting Buffer Corning|Corning Pronto Universal Spotting Solution|C2"	"230486"	8780	19710	110	111	125	68	54	115	115	135	159	117	3	0	0	171	178	48	26	199	199	212	104	49	2	0	0	0.143	-0.476	1.176	1.223	3.130	0.003	0.001	80	591	100	-32	-11	-2.807	-4	-28	10	-21	9980	14276	-0.063	-0.327	-50	0	0
2	13	2	"Spotting Buffer Corning|Corning Pronto Universal Spotting Solution|C2"	"230507"	8980	19710	110	108	127	77	60	115	115	140	171	122	2	0	0	168	176	52	29	197	197	209	92	44	3	1	0	0.241	-0.571	0.857	0.911	4.528	2.263	0.593	80	515	100	-36	-9	-2.051	-7	-29	12	-21	10189	14108	-0.076	-0.359	-50	0	0
2	14	2	"Spotting Buffer Corning|Corning Pronto Universal Spotting Solution|C2"	"230528"	9180	19710	110	125	200	401	200	128	128	170	142	83	8	3	0	202	229	183	79	217	217	243	126	51	7	2	0	0.200	6.000	0.856	1.031	3.592	1.844	0.581	80	525	100	-18	84	-2.322	-3	-15	72	12	16039	18285	0.211	-0.111	-50	0	0
2	15	2	"YJL061W_01 |YJL061W|NUP82|82 kDa protein, with putative coiled-coil domain, has carboxy-terminal domain, containing heptad repeats, that binds Nsp1p|nuclear pore complex subunit|nucleoporin|C1"	"230549"	9380	19710	110	217	270	214	79	158	158	193	150	77	30	10	0	191	224	157	70	231	231	267	246	92	3	2	0	-1.475	-16.000	1.060	1.353	3.882	1.375	0.371	80	510	100	19	105	Error	59	-40	112	-7	21580	17921	0.513	-0.175	-50	0	0
2	16	2	"YJL061W_01 |YJL061W|NUP82|82 kDa protein, with putative coiled-coil domain, has carboxy-terminal domain, containing heptad repeats, that binds Nsp1p|nuclear pore complex subunit|nucleoporin|C1"	"230570"	9590	19690	60	382	387	173	44	159	159	409	2562	626	0	0	0	259	279	135	48	207	207	344	1530	444	0	0	0	4.288	3.167	2.217	1.860	3.243	1.689	0.982	32	157	100	275	300	2.100	223	52	228	72	12373	8923	-0.009	-0.042	0	0	0
2	17	2	"YJL061W_01 |YJL061W|NUP82|82 kDa protein, with putative coiled-coil domain, has carboxy-terminal domain, containing heptad repeats, that binds Nsp1p|nuclear pore complex subunit|nucleoporin|C1"	"230590"	9770	19680	70	211	234	118	50	142	142	159	94	59	37	18	0	212	222	89	40	193	193	217	294	135	3	0	0	3.632	3.172	1.818	1.736	4.277	5.495	0.022	32	227	100	88	121	1.861	69	19	92	29	7475	7096	0.798	0.017	0	0	0
2	18	2	"YJL061W_01 |YJL061W|NUP82|82 kDa protein, with putative coiled-coil domain, has carboxy-terminal domain, containing heptad repeats, that binds Nsp1p|nuclear pore complex subunit|nucleoporin|C1"	"230610"	9970	19680	60	178	197	101	51	141	141	158	98	62	31	12	0	163	175	63	36	191	191	196	67	34	12	6	0	-1.321	-3.500	0.905	0.971	3.556	-19.431	0.001	32	173	100	9	40	Error	37	-28	56	-16	6301	5608	0.398	-0.313	0	0	0
2	19	2	"YER103W_01 |YER103W|SSA4|HSP70 family|C1"	"230630"	10180	19710	110	143	146	60	41	124	124	139	76	54	17	2	0	170	169	55	32	191	191	193	62	32	5	2	0	-0.905	-1.000	1.152	1.206	4.079	-9.395	0.001	80	581	100	-2	0	Error	19	-21	22	-22	11677	13528	0.092	-0.387	-50	0	0
2	20	2	"YER103W_01 |YER103W|SSA4|HSP70 family|C1"	"230650"	10370	19710	110	135	141	59	41	118	118	127	69	54	22	3	0	161	165	53	32	191	191	192	65	33	5	0	0	-0.567	-0.885	1.029	1.181	5.154	-9.453	0.002	80	560	100	-13	-3	Error	17	-30	23	-26	11295	13209	0.203	-0.415	-50	0	0
2	21	2	"YER103W_01 |YER103W|SSA4|HSP70 family|C1"	"230670"	10570	19710	110	130	144	68	47	116	116	127	65	51	28	7	0	160	170	59	34	185	185	191	61	31	16	1	0	-0.560	-1.867	0.843	0.935	5.977	5.223	0.002	80	570	100	-11	13	Error	14	-25	28	-15	11529	13599	0.262	-0.344	-50	0	0
2	22	2	"YER103W_01 |YER103W|SSA4|HSP70 family|C1"	"230690"	10770	19710	110	123	139	66	47	119	119	129	66	51	27	6	0	169	170	47	27	193	193	194	55	28	6	1	0	-0.167	-0.870	1.421	1.265	4.302	-13.798	0.000	80	592	100	-20	-3	Error	4	-24	20	-23	11102	13626	0.152	-0.436	-50	0	0
2	1	3	"Spotting Buffer Corning|Corning Pronto Universal Spotting Solution|C2"	"230256"	6560	19980	110	112	113	47	41	113	113	123	72	58	7	0	0	197	199	50	25	203	203	214	102	47	2	0	0	0.167	0.000	1.167	1.122	4.633	0.502	0.044	80	532	100	-7	-4	-2.585	-1	-6	0	-4	9058	15932	-0.139	-0.147	-50	0	0
2	2	3	"Spotting Buffer Corning|Corning Pronto Universal Spotting Solution|C2"	"230277"	6760	19980	50	204	517	821	158	112	112	134	92	68	50	25	0	196	477	887	185	204	204	211	72	34	25	16	0	-11.500	1.484	1.258	2.049	6.745	0.976	0.210	12	104	100	84	678	Error	92	-8	405	273	6206	5722	4.163	3.694	0	0	0
2	3	3	"Spotting Buffer Corning|Corning Pronto Universal Spotting Solution|C2"	"230298"	6980	19950	110	115	131	132	100	111	111	121	65	53	15	6	0	181	206	155	75	201	201	205	55	26	12	3	0	-0.200	4.000	1.188	1.168	4.139	0.998	0.275	80	561	100	-16	25	Error	4	-20	20	5	10448	16445	0.154	0.018	-50	0	0
2	4	3	"Spotting Buffer Corning|Corning Pronto Universal Spotting Solution|C2"	"230319"	7180	19950	110	107	110	60	54	115	115	141	365	258	0	0	0	172	177	47	26	204	204	221	195	88	0	0	0	0.250	0.185	0.756	0.782	3.875	2.329	0.009	80	532	100	-40	-32	-2.000	-8	-32	-5	-27	8839	14149	-0.085	-0.226	-50	0	0
2	5	3	"Spotting Buffer Corning|Corning Pronto Universal Spotting Solution|C2"	"230340"	7380	19950	110	106	111	58	52	110	110	121	69	57	11	1	0	173	175	51	29	201	201	209	90	43	1	0	0	0.143	-0.038	0.804	0.786	3.712	0.412	0.082	80	570	100	-32	-25	-2.807	-4	-28	1	-26	8841	14007	-0.145	-0.378	-50	0	0
2	6	3	"Spotting Buffer Corning|Corning Pronto Universal Spotting Solution|C2"	"230361"	7580	19950	110	112	119	63	52	120	120	151	191	126	1	0	0	198	200	53	26	203	203	220	118	53	2	0	0	1.600	0.333	1.214	0.880	3.785	1.942	0.711	80	519	100	-13	-4	0.678	-8	-5	-1	-3	9540	16030	-0.168	-0.169	-50	0	0
2	7	3	"Spotting Buffer Corning|Corning Pronto Universal Spotting Solution|C2"	"230382"	7780	19950	110	111	125	69	55	112	112	137	181	132	1	0	0	202	207	58	28	210	210	226	173	76	1	0	0	0.125	-4.333	1.158	0.956	4.313	0.017	0.002	80	537	100	-9	10	-3.000	-1	-8	13	-3	10033	16569	-0.066	-0.110	-50	0	0
2	8	3	"Spotting Buffer Corning|Corning Pronto Universal Spotting Solution|C2"	"230403"	7970	19950	110	106	123	63	51	120	120	141	102	72	8	0	0	180	197	60	30	217	217	231	153	66	1	0	0	0.378	-0.150	0.869	0.901	3.172	0.171	0.061	80	586	100	-51	-17	-1.402	-14	-37	3	-20	9852	15743	-0.176	-0.222	-50	0	0
2	9	3	"Spotting Buffer Corning|Corning Pronto Universal Spotting Solution|C2"	"230424"	8210	19910	80	164	209	149	71	146	146	177	119	67	28	15	0	224	276	259	93	225	225	241	97	40	21	7	0	-18.000	1.235	1.148	1.037	3.385	0.741	0.287	52	281	100	17	114	Error	18	-1	63	51	10883	14327	0.269	0.361	0	0	0
2	10	3	"Spotting Buffer Corning|Corning Pronto Universal Spotting Solution|C2"	"230445"	8370	19950	110	119	124	61	49	118	118	139	99	71	6	1	0	177	182	61	33	199	199	216	84	38	7	2	0	-0.045	-0.353	1.214	1.176	4.056	1.436	0.234	80	499	100	-21	-11	Error	1	-22	6	-17	9925	14521	-0.152	-0.405	-50	0	0
2	11	3	"Spotting Buffer Corning|Corning Pronto Universal Spotting Solution|C2"	"230466"	8570	19950	110	109	110	48	43	107	107	116	66	56	8	1	0	182	189	53	28	191	191	199	58	29	15	3	0	-0.222	-1.500	0.837	0.768	4.567	0.967	0.008	80	540	100	-7	1	Error	2	-9	3	-2	8815	15115	-0.091	-0.172	-50	0	0
2	12	3	"Spotting Buffer Corning|Corning Pronto Universal Spotting Solution|C2"	"230487"	8770	19950	110	108	117	57	48	111	111	127	121	95	3	0	0	171	179	49	27	199	199	205	78	38	5	0	0	0.107	-0.300	1.142	0.845	3.404	-4.020	0.005	80	579	100	-31	-14	-3.222	-3	-28	6	-20	9340	14307	-0.083	-0.333	-50	0	0
2	13	3	"Spotting Buffer Corning|Corning Pronto Universal Spotting Solution|C2"	"230508"	8990	19990	40	234	327	284	86	121	121	141	83	58	66	41	0	284	309	153	49	204	204	208	80	38	50	25	0	1.413	1.962	1.012	1.146	2.065	1.534	0.512	12	68	100	193	311	0.498	113	80	206	105	3925	3704	2.241	1.263	0	0	0
2	14	3	"Spotting Buffer Corning|Corning Pronto Universal Spotting Solution|C2"	"230529"	9150	19940	90	230	322	301	93	121	121	145	96	66	53	34	0	267	398	445	111	214	214	235	119	50	32	21	0	2.057	1.092	1.505	1.429	2.360	0.683	0.590	52	412	100	162	385	1.040	109	53	201	184	16760	20696	1.844	1.370	0	0	0
2	15	3	"Spotting Buffer Corning|Corning Pronto Universal Spotting Solution|C2"	"230550"	9360	19940	110	150	177	119	67	138	138	201	352	175	2	0	0	208	232	97	41	224	224	273	276	101	1	0	0	-0.750	4.875	0.878	0.970	3.745	1.280	0.476	80	610	100	-4	47	Error	12	-16	39	8	14162	18587	-0.068	-0.149	-50	0	0
2	16	3	"Spotting Buffer Corning|Corning Pronto Universal Spotting Solution|C2"	"230571"	9580	19950	70	270	280	158	56	116	116	125	66	52	68	59	0	305	321	124	38	199	199	206	67	32	62	40	0	1.453	1.344	1.330	1.335	3.132	1.686	0.285	32	236	100	260	286	0.539	154	106	164	122	8966	10259	2.348	1.716	0	0	0
2	17	3	"Spotting Buffer Corning|Corning Pronto Universal Spotting Solution|C2"	"230591"	9770	19950	110	96	103	49	47	110	110	120	61	50	6	2	0	183	209	179	85	197	197	198	53	26	13	5	0	1.000	-0.583	1.103	0.983	3.006	-0.045	0.002	80	567	100	-28	5	0.000	-14	-14	-7	12	8242	16685	-0.279	0.208	-50	0	0
2	18	3	"Spotting Buffer Corning|Corning Pronto Universal Spotting Solution|C2"	"230611"	9970	19950	110	111	126	63	50	102	102	115	61	53	26	8	0	194	202	62	30	200	200	211	159	75	1	1	0	-1.500	12.000	1.161	1.342	3.847	0.003	0.000	80	557	100	3	26	Error	9	-6	24	2	10055	16125	0.180	-0.057	-50	0	0
2	19	3	"Spotting Buffer Corning|Corning Pronto Universal Spotting Solution|C2"	"230631"	10170	19950	110	114	116	53	45	108	108	116	56	48	15	2	0	197	202	57	28	199	199	201	50	24	18	5	0	-3.000	2.667	1.053	1.076	3.192	-3.239	0.001	80	544	100	4	11	Error	6	-2	8	3	9283	16135	0.000	0.020	-50	0	0
2	20	3	"Spotting Buffer Corning|Corning Pronto Universal Spotting Solution|C2"	"230651"	10370	19950	110	115	123	65	52	110	110	116	58	50	22	10	0	176	188	61	32	198	198	199	53	26	12	2	0	-0.227	-1.300	1.129	1.076	5.476	1.493	0.012	80	542	100	-17	3	Error	5	-22	13	-10	9847	15053	0.121	-0.208	-50	0	0
2	21	3	"Spotting Buffer Corning|Corning Pronto Universal Spotting Solution|C2"	"230671"	10570	19950	110	106	117	58	49	110	110	121	59	48	15	6	0	180	185	48	25	201	201	203	55	27	7	1	0	0.190	-0.437	1.185	1.072	3.107	19.580	0.000	80	542	100	-25	-9	-2.392	-4	-21	7	-16	9344	14832	-0.068	-0.327	-50	0	0
2	22	3	"Spotting Buffer Corning|Corning Pronto Universal Spotting Solution|C2"	"230691"	10770	19950	110	134	132	55	41	115	115	127	69	54	15	2	0	207	204	47	23	201	201	207	58	28	7	2	0	3.167	5.667	1.224	1.220	4.091	4.465	0.032	80	564	100	25	20	1.663	19	6	17	3	10551	16317	0.072	-0.052	-50	0	0
2	1	4	"YPL199C_01 |YPL199C||Hypothetical ORF"	"230257"	6620	20120	140	296	315	136	43	111	111	129	92	71	79	50	0	269	275	100	36	202	202	227	376	165	0	0	0	2.761	2.795	2.012	2.307	3.252	2.732	0.125	156	728	100	252	277	1.465	185	67	204	73	49097	42884	2.022	0.128	0	0	0
2	2	4	"YPL223C_01 |YPL223C|GRE1|Hydrophilin of unknown function; stress induced (osmotic, ionic, oxidative, heat shock and heavy metals); regulated by the HOG pathway"	"230278"	6820	20120	110	126	145	83	57	114	114	134	114	85	15	3	0	174	176	52	29	193	193	203	88	43	1	0	0	-0.632	-1.824	1.395	1.342	4.821	2.990	0.013	80	515	100	-7	14	Error	12	-19	31	-17	11574	14102	0.096	-0.307	-50	0	0
2	3	4	"YPL154C_01 |YPL154C|PEP4|vacuolar proteinase A"	"230299"	7020	20130	140	1283	1325	524	39	108	108	122	67	54	100	100	0	778	793	322	40	198	198	203	57	28	94	92	0	2.026	2.045	2.067	2.109	1.555	2.005	0.837	156	632	100	1755	1812	1.019	1175	580	1217	595	206714	123661	17.955	10.351	0	0	0
2	4	4	"YPL178W_01 |YPL178W|CBC2|nuclear cap binding complex subunit"	"230320"	7210	20130	140	404	432	175	40	110	110	118	59	50	94	89	0	330	343	126	36	205	205	206	51	24	73	56	0	2.352	2.333	2.176	2.384	2.695	2.378	0.355	156	622	100	419	460	1.234	294	125	322	138	67432	53479	5.322	2.686	0	0	0
2	5	4	"YPL201C_01 |YPL201C||Hypothetical ORF"	"230341"	7410	20130	110	115	128	70	54	112	112	131	93	70	16	1	0	203	278	676	243	206	206	212	87	41	6	1	0	-1.000	0.222	1.149	1.172	5.137	0.089	0.087	80	465	100	0	88	Error	3	-3	16	72	10233	22201	-0.032	0.759	-50	0	0
2	6	4	"YPL225W_01 |YPL225W||Hypothetical ORF"	"230362"	7620	20130	160	712	767	304	39	119	119	143	143	100	98	90	0	498	557	235	42	206	206	216	102	47	89	70	0	2.031	1.846	1.836	2.044	1.973	1.756	0.644	208	790	100	885	999	1.022	593	292	648	351	159476	115816	4.364	3.343	0	0	0
2	7	4	"YPL156C_01 |YPL156C|PRM4|Pheromone-regulated protein, predicted to have 1 transmembrane segment; transcriptionally regulated by Ste12p during mating and by Cat8p during the diauxic shift"	"230383"	7820	20120	110	630	660	225	34	112	112	120	62	51	98	96	0	384	400	133	33	213	213	217	62	28	77	63	0	3.029	2.930	3.145	3.209	2.343	1.210	0.587	80	462	100	689	735	1.599	518	171	548	187	52791	32035	8.710	2.952	0	0	0
2	8	4	"YPL180W_01 |YPL180W||Tor Complex One, 89 kDa subunit"	"230404"	7970	20110	60	225	236	109	46	158	158	182	117	64	31	3	0	252	241	92	38	215	215	221	77	34	31	6	0	1.811	3.000	1.000	1.013	3.934	3.871	0.032	32	171	100	104	104	0.857	67	37	78	26	7540	7719	0.462	0.260	0	0	0
2	9	4	"YPL203W_01 |YPL203W|TPK2|cAMP-dependent protein kinase catalytic subunit"	"230425"	8190	20090	50	430	411	217	52	226	226	259	190	73	58	16	0	327	356	114	32	249	249	259	126	48	41	25	0	2.615	1.729	2.146	2.732	3.877	2.188	0.425	12	104	100	282	292	1.387	204	78	185	107	4936	4268	0.800	0.770	0	0	0
2	10	4	"YPL227C_01 |YPL227C|ALG5|UDP-glucose:dolichyl-phosphate glucosyltransferase"	"230446"	8420	20120	140	307	319	137	42	122	122	143	91	63	77	50	0	254	271	100	36	205	205	212	68	32	41	19	0	3.776	2.985	2.625	2.786	2.633	2.492	0.177	156	724	100	234	263	1.917	185	49	197	66	49727	42346	1.934	0.868	0	0	0
2	11	4	"Spotting Buffer Corning|Corning Pronto Universal Spotting Solution|C2"	"230467"	8600	20120	110	100	112	57	50	106	106	115	56	48	17	2	0	207	211	52	24	210	210	212	51	24	18	2	0	2.000	6.000	0.777	0.714	5.010	9.237	0.001	80	407	100	-9	7	1.000	-6	-3	6	1	8945	16870	-0.054	-0.020	-50	0	0
2	12	4	"Spotting Buffer Corning|Corning Pronto Universal Spotting Solution|C2"	"230488"	8800	20120	110	99	108	60	55	108	108	125	83	66	12	1	0	192	202	48	23	209	209	217	70	32	5	1	0	0.529	0.000	1.250	1.013	3.470	0.682	0.004	80	506	100	-26	-7	-0.918	-9	-17	0	-7	8660	16182	-0.205	-0.214	-50	0	0
2	13	4	"Spotting Buffer Corning|Corning Pronto Universal Spotting Solution|C2"	"230509"	9000	20120	110	124	133	71	53	121	121	139	92	66	13	1	0	202	213	60	28	212	212	226	85	37	7	1	0	-0.300	12.000	1.405	1.312	3.538	1.535	0.226	80	564	100	-7	13	Error	3	-10	12	1	10640	17050	-0.065	-0.153	-50	0	0
2	14	4	"Spotting Buffer Corning|Corning Pronto Universal Spotting Solution|C2"	"230530"	9200	20120	110	107	123	67	54	151	151	189	140	74	3	0	0	203	207	45	21	232	232	265	123	46	0	0	0	1.517	1.120	1.476	1.729	3.419	1.513	0.403	80	539	100	-73	-53	0.601	-44	-29	-28	-25	9851	16591	-0.471	-0.472	-50	0	0
2	15	4	"Spotting Buffer Corning|Corning Pronto Universal Spotting Solution|C2"	"230551"	9400	20120	110	136	155	120	77	141	141	182	143	78	5	2	0	201	222	109	49	232	232	260	119	45	5	1	0	0.161	-1.400	1.109	1.168	4.746	1.237	0.421	80	543	100	-36	4	-2.632	-5	-31	14	-10	12428	17747	-0.189	-0.319	-50	0	0
2	16	4	"Spotting Buffer Corning|Corning Pronto Universal Spotting Solution|C2"	"230572"	9590	20150	50	287	382	295	77	133	133	160	173	108	41	25	0	285	344	201	58	199	199	222	97	43	41	16	0	1.791	1.717	1.774	1.965	2.825	1.457	0.587	12	104	100	240	394	0.841	154	86	249	145	4578	4124	1.283	1.258	0	0	0
2	17	4	"Spotting Buffer Corning|Corning Pronto Universal Spotting Solution|C2"	"230592"	9800	20120	110	106	110	59	53	107	107	123	62	50	13	2	0	200	194	42	21	208	208	211	52	24	6	0	0	0.125	-0.214	1.000	1.073	4.543	8.024	0.004	80	557	100	-9	-11	-3.000	-1	-8	3	-14	8801	15545	-0.210	-0.327	-50	0	0
2	18	4	"Spotting Buffer Corning|Corning Pronto Universal Spotting Solution|C2"	"230612"	10000	20120	110	102	119	85	71	105	105	118	62	52	13	3	0	186	195	75	38	210	210	212	53	25	6	2	0	0.125	-0.933	1.073	1.101	3.802	1.811	0.045	80	538	100	-27	-1	-3.000	-3	-24	14	-15	9486	15586	0.016	-0.321	-50	0	0
2	19	4	"Spotting Buffer Corning|Corning Pronto Universal Spotting Solution|C2"	"230632"	10200	20110	110	89	97	49	50	107	107	115	57	49	11	1	0	197	200	42	21	206	206	210	56	26	10	1	0	2.000	1.667	1.330	1.277	3.472	2.945	0.005	80	512	100	-27	-16	1.000	-18	-9	-10	-6	7789	16036	-0.316	-0.179	-50	0	0
2	20	4	"Spotting Buffer Corning|Corning Pronto Universal Spotting Solution|C2"	"230652"	10390	20110	110	104	116	58	50	111	111	116	58	50	12	6	0	189	197	46	23	204	204	209	56	26	7	0	0	0.467	-0.714	0.983	1.090	4.170	1.902	0.002	80	508	100	-22	-2	-1.100	-7	-15	5	-7	9258	15739	0.000	-0.214	-50	0	0
2	21	4	"Spotting Buffer Corning|Corning Pronto Universal Spotting Solution|C2"	"230672"	10590	20110	110	132	166	159	95	112	112	121	62	51	31	6	0	195	204	98	48	209	209	209	53	25	7	2	0	-1.429	-10.800	0.858	0.997	7.801	2.288	0.188	80	530	100	6	49	Error	20	-14	54	-5	13300	16322	0.726	-0.094	-50	0	0
2	22	4	"Spotting Buffer Corning|Corning Pronto Universal Spotting Solution|C2"	"230692"	10790	20110	110	95	108	64	59	110	110	120	60	50	11	5	0	187	194	49	25	209	209	212	50	23	13	1	0	0.682	0.133	0.857	1.022	3.512	-14.335	0.001	80	530	100	-37	-17	-0.553	-15	-22	-2	-15	8610	15558	-0.200	-0.360	-50	0	0
2	1	5	"YOR171C_01 |YOR171C|LCB4|sphingoid long chain base (LCB) kinase"	"230258"	6620	20330	160	323	354	188	53	122	122	141	110	78	74	44	0	249	270	114	42	199	199	219	296	135	2	0	0	4.020	3.268	2.328	2.316	3.372	2.984	0.177	208	1186	100	251	303	2.007	201	50	232	71	73578	56195	1.936	0.172	0	0	0
2	2	5	"YOR193W_01 |YOR193W|PEX27|Involved in peroxisome proliferation"	"230279"	6830	20300	50	200	215	91	42	170	170	202	200	99	8	0	0	180	187	67	35	174	174	196	149	76	8	0	0	5.000	3.462	1.920	1.145	8.924	9.937	0.018	12	104	100	36	58	2.322	30	6	45	13	2584	2247	0.065	-0.060	0	0	0
2	3	5	"YOR217W_01 |YOR217W|RFC1|replication factor C subunit 1|similar to human RFC 140 kDa subunit"	"230300"	7020	20330	130	238	254	112	44	115	115	129	73	56	70	45	0	268	280	100	35	198	198	202	57	28	54	33	0	1.757	1.695	1.134	1.466	4.138	2.493	0.069	120	666	100	193	221	0.813	123	70	139	82	30512	33637	1.712	1.368	0	0	0
2	4	5	"YOR241W_01 |YOR241W|MET7|folylpolyglutamate synthetase"	"230321"	7210	20330	130	251	262	111	42	116	116	128	73	57	72	44	0	252	257	86	33	203	203	212	136	64	15	0	0	2.755	2.704	1.620	1.635	3.621	0.238	0.031	120	571	100	184	200	1.462	135	49	146	54	31451	30812	1.836	0.331	0	0	0
2	5	5	"YOR173W_01 |YOR173W|DCS2|Non-essential protein containing a HIT (histidine triad) motif; regulated by Msn2p, Msn4p, and the Ras-cAMP-cAPK signalling pathway, transcript accumulates under glucose limitation, similar to Dcs1pJJJ"	"230342"	7390	20280	60	324	329	160	48	142	142	169	107	63	68	37	0	185	205	77	37	185	185	189	62	32	25	12	0	100000.000	9.350	1.469	2.193	4.548	15.264	0.013	32	172	100	182	207	16.610	182	0	187	20	10521	6551	1.495	0.258	0	0	0
2	6	5	"YOR195W_01 |YOR195W|SLK19|leucine zipper (putative)"	"230363"	7600	20300	130	319	337	175	51	133	133	158	106	67	68	42	0	267	272	93	34	200	200	210	91	43	39	8	0	2.776	2.833	2.149	1.883	3.646	3.065	0.145	120	661	100	253	276	1.473	186	67	204	72	40386	32645	1.689	0.681	0	0	0
2	7	5	"YOR219C_01 |YOR219C|STE13|dipeptidyl aminopeptidase"	"230384"	7790	20290	60	257	266	127	47	144	144	159	94	59	53	31	0	211	225	66	29	207	207	212	69	32	25	3	0	28.250	6.778	2.093	2.509	3.341	12.846	0.008	32	176	100	117	140	4.820	113	4	122	18	8511	7188	1.138	0.188	0	0	0
2	8	5	"YOR243C_01 |YOR243C|PUS7|pseudouridine synthase"	"230405"	8030	20320	160	423	445	236	53	149	149	187	147	78	70	43	0	459	491	381	77	214	214	232	106	45	77	56	0	1.118	1.069	1.206	1.128	2.818	0.706	0.320	208	916	100	519	573	0.161	274	245	296	277	92573	102147	1.755	2.443	0	0	0
2	9	5	"YPL146C_01 |YPL146C||Protein required for cell viability"	"230426"	8220	20330	150	487	506	197	38	145	145	185	158	85	87	53	0	440	455	168	36	219	219	237	109	45	74	50	0	1.548	1.530	1.539	1.775	2.566	1.694	0.406	156	649	100	563	597	0.630	342	221	361	236	79006	70958	2.032	2.000	0	0	0
2	10	5	"YPL170W_01 |YPL170W|DAP1|sterol-binding protein (putative)"	"230447"	8400	20320	110	221	221	92	41	114	114	126	73	57	63	31	0	332	341	99	29	209	209	222	87	39	63	37	0	0.870	0.811	0.803	0.832	3.104	0.543	0.129	80	447	100	230	239	-0.201	107	123	107	132	17715	27302	1.301	1.368	0	0	0
2	11	5	"YPL193W_01 |YPL193W|RSA1|RiboSome Assembly"	"230468"	8620	20280	120	237	252	135	53	119	119	143	112	78	50	30	0	230	251	164	65	209	209	220	86	39	24	8	0	5.619	3.167	1.775	1.878	4.610	3.341	0.016	120	556	100	139	175	2.490	118	21	133	42	30267	30074	0.973	0.360	0	0	0
2	12	5	"YPL217C_01 |YPL217C|BMS1|GTP-binding protein required for processing of 35S pre-rRNA at sites A0,"	"230489"	8820	20330	160	377	400	156	39	131	131	151	95	62	87	67	0	430	441	147	33	209	209	216	79	36	84	65	0	1.113	1.159	1.203	1.217	2.508	1.188	0.425	208	876	100	467	501	0.155	246	221	269	232	83165	91733	2.621	2.848	0	0	0
2	13	5	"YPL148C_01 |YPL148C|PPT2|phosphopantetheine:protein transferase (PPTase)"	"230510"	8970	20380	50	260	278	201	72	135	135	173	112	64	58	16	0	301	304	126	41	198	198	213	93	43	50	25	0	1.214	1.349	1.942	1.326	2.085	5.314	0.047	12	97	100	228	249	0.279	125	103	143	106	3335	3644	0.938	0.978	0	0	0
2	14	5	"YPL172C_01 |YPL172C|COX10|farnesyl transferase (putative)"	"230531"	9240	20330	170	272	309	167	54	145	145	183	141	77	46	21	0	263	291	137	47	221	221	244	124	50	24	10	0	3.024	2.343	1.622	1.814	3.522	1.490	0.300	208	845	100	169	234	1.596	127	42	164	70	64209	60528	0.894	0.379	0	0	0
2	15	5	"YPL195W_01 |YPL195W|APL5|clathrin assembly complex AP-3 adaptin component delta-like subunit"	"230552"	9420	20320	140	427	458	197	43	150	150	190	158	83	74	41	0	374	401	151	37	230	230	259	129	49	53	23	0	1.924	1.801	1.787	2.086	2.919	1.544	0.399	156	591	100	421	479	0.944	277	144	308	171	71382	62587	1.696	1.101	0	0	0
2	16	5	"YPL219W_01 |YPL219W|PCL8|cyclin"	"230573"	9630	20350	110	236	273	149	54	131	131	154	115	74	47	23	0	213	245	147	60	209	209	221	81	36	17	10	0	26.250	3.944	1.702	2.184	4.157	1.663	0.220	80	502	100	109	178	4.714	105	4	142	36	21822	19638	1.035	0.296	0	0	0
2	17	5	"YPL150W_01 |YPL150W||Hypothetical ORF"	"230593"	9810	20320	110	148	157	74	47	120	120	135	135	100	8	1	0	181	187	59	31	206	206	215	119	55	3	0	0	-1.120	-1.947	0.875	0.790	4.045	8.519	0.001	80	557	100	3	18	Error	28	-25	37	-19	12544	14934	0.163	-0.235	-50	0	0
2	18	5	"YPL174C_01 |YPL174C|NIP100|large subunit of dynactin complex (putative)"	"230613"	9990	20300	60	212	226	111	49	141	141	161	97	60	34	15	0	209	228	76	33	198	198	204	61	29	34	15	0	6.455	2.833	1.154	1.079	2.896	3.342	0.090	32	176	100	82	115	2.690	71	11	85	30	7230	7301	0.670	0.393	0	0	0
2	19	5	"YPL197C_01 |YPL197C||Hypothetical ORF"	"230633"	10200	20310	110	123	135	71	52	115	115	129	72	55	20	5	0	127	132	49	37	196	196	230	743	323	0	0	0	-0.116	-0.312	0.570	0.588	4.417	0.518	0.001	80	594	100	-61	-44	Error	8	-69	20	-64	10818	10585	0.083	-0.132	-50	0	0
2	20	5	"YPL221W_01 |YPL221W||bypass of PAM1"	"230653"	10410	20330	150	270	277	116	41	106	106	114	59	51	85	64	0	324	357	135	37	199	199	223	630	282	0	0	0	1.312	1.082	1.062	1.055	3.107	0.009	0.004	156	829	100	289	329	0.392	164	125	171	158	43175	55625	2.763	0.213	0	0	0
2	21	5	"YPL152W_01 |YPL152W|RRD2|Resistant to Rapamycin Deletion 2"	"230673"	10610	20320	110	153	174	84	48	110	110	118	60	50	42	26	0	167	176	56	31	202	202	206	55	26	7	2	0	-1.229	-2.462	1.338	1.336	7.871	-14.426	0.002	80	523	100	8	38	Error	43	-35	64	-26	13957	14056	0.933	-0.545	-50	0	0
2	22	5	"YPL176C_01 |YPL176C||Hypothetical ORF"	"230693"	10820	20320	140	283	293	126	43	112	112	121	58	47	83	70	0	261	271	87	32	207	207	211	54	25	49	28	0	3.167	2.828	1.932	2.078	3.140	3.529	0.083	156	809	100	225	245	1.663	171	54	181	64	45691	42316	2.966	1.111	0	0	0
2	1	6	"YOL008W_01 |YOL008W||Hypothetical ORF"	"230259"	6600	20510	70	239	253	125	49	144	144	157	93	59	50	21	0	216	223	78	34	197	197	208	71	34	25	9	0	5.000	4.192	1.674	1.886	4.612	7.613	0.010	32	224	100	114	135	2.322	95	19	109	26	8097	7145	1.032	0.211	0	0	0
2	2	6	"YOL031C_01 |YOL031C|SIL1|Nucleotide exchange factor"	"230280"	6830	20480	40	266	275	117	42	182	182	205	126	61	41	8	0	229	253	60	23	192	192	194	63	32	33	25	0	2.270	1.525	2.904	2.897	10.322	4.813	0.011	12	68	100	121	154	1.183	84	37	93	61	3302	3039	0.556	0.937	0	0	0
2	3	6	"YNR039C_01 |YNR039C|ZRG17|zinc-regulated gene"	"230301"	7020	20470	50	266	277	141	50	155	155	170	87	51	58	33	0	193	214	96	44	184	184	177	57	32	25	16	0	12.333	4.067	1.917	1.418	2.384	14.343	0.006	12	98	100	120	152	3.624	111	9	122	30	3323	2564	1.230	0.649	0	0	0
2	4	6	"YNR063W_01 |YNR063W||Hypothetical ORF"	"230322"	7230	20480	110	138	148	88	59	128	128	145	88	60	13	3	0	143	152	57	37	189	189	202	154	76	0	0	0	-0.217	-0.541	1.098	0.841	4.823	0.040	0.006	80	526	100	-36	-17	Error	10	-46	20	-37	11814	12188	0.034	-0.325	-50	0	0
2	5	6	"YOL010W_01 |YOL010W|RCL1|protein similar to the RNA 3' terminal phosphate cyclase (RNA 3' terminal phosphate Cyclase-Like)"	"230343"	7440	20490	90	271	304	144	47	159	159	175	107	61	51	30	0	265	271	110	40	203	203	215	92	42	34	13	0	1.806	2.132	1.781	1.455	3.258	1.810	0.208	52	415	100	174	213	0.853	112	62	145	68	15821	14074	1.206	0.609	0	0	0
2	6	6	"YOL033W_01 |YOL033W|MSE1|glutamine-tRNA ligase"	"230364"	7630	20510	110	186	210	197	93	124	124	145	91	62	32	8	0	170	188	83	44	204	204	210	73	34	13	3	0	-1.824	-5.375	0.914	0.952	3.721	2.592	0.141	80	541	100	28	70	Error	62	-34	86	-16	16837	15051	0.714	-0.301	-50	0	0
2	7	6	"YOR163W_01 |YOR163W|DDP1|diadenosine and diphosphoinositol polyphosphate phosphohydrolase"	"230385"	7820	20530	120	288	313	144	46	119	119	134	78	58	75	56	0	278	285	88	30	206	206	213	71	33	50	23	0	2.347	2.456	1.874	2.013	4.069	2.665	0.149	120	680	100	241	273	1.231	169	72	194	79	37531	34156	2.295	1.014	0	0	0
2	8	6	"YOR187W_01 |YOR187W|TUF1|translation elongation factor Tu, mitochondrial"	"230406"	8020	20520	140	1077	1120	425	37	134	134	159	122	76	99	97	0	966	971	343	35	218	218	235	89	37	96	95	0	1.261	1.309	1.267	1.349	1.639	1.321	0.784	156	670	100	1691	1739	0.334	943	748	986	753	174737	151515	7.877	8.270	0	0	0
2	9	6	"YOR209C_01 |YOR209C|NPT1|nicotinate phosphoribosyltransferase"	"230427"	8230	20520	160	440	555	964	173	130	130	155	121	78	81	60	0	577	591	280	47	221	221	234	91	38	84	75	0	0.871	1.149	0.908	0.876	2.587	0.979	0.845	208	692	100	666	795	-0.200	310	356	425	370	115538	122850	3.306	3.923	0	0	0
2	10	6	"YOR233W_01 |YOR233W|KIN4|protein kinase"	"230448"	8420	20480	100	223	244	120	49	125	125	143	88	61	57	26	0	225	246	93	37	211	211	221	75	33	25	8	0	7.000	3.400	1.670	1.752	3.547	3.954	0.041	80	398	100	112	154	2.807	98	14	119	35	19542	19688	1.148	0.333	0	0	0
2	11	6	"YOR165W_01 |YOR165W|SEY1|Synthetic Enhancement with YOP1"	"230469"	8620	20520	160	440	443	177	39	128	128	151	104	68	88	74	0	321	337	145	43	208	208	219	78	35	61	38	0	2.761	2.442	2.273	2.288	2.930	2.259	0.327	208	905	100	425	444	1.465	312	113	315	129	92163	70043	2.808	1.513	0	0	0
2	12	6	"YOR189W_01 |YOR189W|IES4|Protein that associates with the INO80 chromatin remodeling complex under low-salt conditions"	"230490"	8870	20480	110	244	267	156	58	145	145	163	92	56	51	31	0	283	295	125	42	223	223	235	75	31	37	21	0	1.650	1.694	1.129	1.232	3.989	1.504	0.226	80	347	100	159	194	0.722	99	60	122	72	21346	23597	1.130	0.800	0	0	0
2	13	6	"YOR211C_01 |YOR211C|MGM1|GTP-binding domain protein related to dynamin"	"230511"	9010	20530	140	367	377	160	42	140	140	177	127	71	72	42	0	270	285	104	36	221	221	239	98	41	30	7	0	4.633	3.703	2.578	2.593	4.043	2.737	0.222	156	720	100	276	301	2.212	227	49	237	64	58804	44420	1.575	0.469	0	0	0
2	14	6	"YOR235W_01 |YOR235W||Hypothetical ORF"	"230532"	9220	20520	150	511	537	219	40	136	136	182	156	85	89	63	0	374	403	135	33	227	227	252	129	51	58	26	0	2.551	2.278	2.234	2.535	2.286	2.053	0.544	156	578	100	522	577	1.351	375	147	401	176	83765	62931	2.276	1.171	0	0	0
2	15	6	"YOR167C_01 |YOR167C|RPS28A|ribosomal protein S28A (S33A) (YS27)"	"230553"	9420	20530	180	3637	3575	1668	46	134	134	162	130	80	99	98	0	4581	4513	2182	48	219	219	238	117	49	98	98	0	0.803	0.801	0.806	0.841	1.400	0.786	0.970	256	575	100	7865	7735	-0.316	3503	4362	3441	4294	915180	1155408	26.254	36.538	0	0	0
2	16	6	"YOR191W_01 |YOR191W|RIS1|SWI2/SNF2 DNA-dependent ATPase family member (putative)"	"230574"	9620	20520	130	387	396	162	40	122	122	137	83	60	87	67	0	282	301	124	41	212	212	222	74	33	47	24	0	3.786	3.079	2.834	2.954	3.466	2.428	0.250	120	499	100	335	363	1.921	265	70	274	89	47463	36075	3.120	1.068	0	0	0
2	17	6	"YOR213C_01 |YOR213C|SAS5|Involved in silencing at telomeres, HML and HMR"	"230594"	9780	20500	70	253	271	105	38	135	135	172	121	70	46	15	0	241	238	85	35	207	207	217	68	31	37	6	0	3.471	4.387	2.065	1.520	2.799	5.748	0.029	32	224	100	152	167	1.795	118	34	136	31	8681	7613	0.818	0.309	0	0	0
2	18	6	"YOR237W_01 |YOR237W|HES1|similar to human oxysterol binding protein"	"230614"	10020	20530	140	328	330	107	32	126	126	146	124	84	75	37	0	526	531	110	20	204	204	210	102	48	98	83	0	0.627	0.624	0.641	0.529	2.596	0.665	0.431	156	901	100	524	531	-0.673	202	322	204	327	51458	82902	1.484	3.147	0	0	0
2	19	6	"YOR169C_01 |YOR169C||Protein required for cell viability"	"230634"	10220	20530	110	94	106	52	49	111	111	121	64	52	10	1	0	114	124	45	36	192	192	192	58	30	1	0	0	0.218	0.074	0.485	0.529	3.608	1.459	0.007	80	515	100	-95	-73	-2.198	-17	-78	-5	-68	8463	9887	-0.234	-1.172	-50	0	0
2	20	6	"YOR192CA01 |YOR192C-A||TyA Gag protein; the main structural constituent of virus-like particles (VLPs)"	"230654"	10430	20530	150	10220	10126	2321	22	109	109	122	74	60	100	100	0	5155	5249	1354	25	202	202	237	658	277	100	99	0	2.041	1.985	1.970	2.007	1.131	1.968	0.980	156	761	100	15064	15064	1.030	10111	4953	10017	5047	1579690	818920	135.189	7.617	0	0	0
2	21	6	"YOR215C_01 |YOR215C||Hypothetical ORF"	"230674"	10610	20520	130	362	378	157	41	118	118	136	87	63	86	65	0	334	352	120	34	218	218	233	90	38	60	29	0	2.103	1.940	2.000	2.008	2.955	1.894	0.292	120	660	100	360	394	1.073	244	116	260	134	45306	42277	2.782	1.322	0	0	0
2	22	6	"YOR239W_01 |YOR239W|ABP140|actin filament binding protein"	"230694"	10820	20520	150	741	762	273	35	110	110	121	61	50	100	99	0	640	663	249	37	211	211	214	56	26	99	95	0	1.471	1.442	1.507	1.555	1.789	1.389	0.742	156	833	100	1060	1104	0.557	631	429	652	452	118919	103354	10.508	8.018	0	0	0
2	1	7	"YMR324C_01 |YMR324C||Hypothetical ORF"	"230260"	6620	20720	160	288	325	161	49	121	121	134	92	68	75	47	0	412	430	189	43	201	201	208	91	43	76	56	0	0.791	0.891	0.881	0.808	3.137	0.824	0.542	208	945	100	378	433	-0.337	167	211	204	229	67597	89405	2.076	2.440	0	0	0
2	2	7	"YNL022C_01 |YNL022C||Non-essential protein with similarity to S. pombe hypothetical protein E349594"	"230281"	6830	20730	200	1981	2105	870	41	134	134	153	105	68	99	99	0	1588	1647	700	42	191	191	195	89	45	98	96	0	1.322	1.354	1.358	1.423	1.496	1.339	0.928	316	1159	100	3244	3427	0.403	1847	1397	1971	1456	665282	520399	18.590	16.315	0	0	0
2	3	7	"YNL046W_01 |YNL046W||Hypothetical ORF"	"230302"	7030	20730	200	1964	2079	899	43	130	130	145	89	61	100	99	0	1506	1644	735	44	184	184	187	67	35	99	97	0	1.387	1.335	1.351	1.398	1.444	1.301	0.926	316	1113	100	3156	3409	0.472	1834	1322	1949	1460	656811	519347	21.730	21.746	0	0	0
2	4	7	"YNL069C_01 |YNL069C|RPL16B|ribosomal protein L16B (L21B) (rp23) (YL15)"	"230323"	7220	20740	210	5324	5654	2240	39	129	129	147	92	62	100	100	0	4119	4381	1837	41	191	191	198	76	38	98	98	0	1.323	1.319	1.315	1.382	1.409	1.299	0.971	316	1273	100	9123	9715	0.403	5195	3928	5525	4190	1786547	1384271	59.859	55.039	0	0	0
2	5	7	"YNR030W_01 |YNR030W|ECM39|mannosyltransferase"	"230344"	7440	20730	120	528	563	252	44	125	125	145	89	61	95	85	0	378	392	161	41	206	206	218	66	30	77	57	0	2.343	2.355	2.360	2.761	2.797	2.273	0.443	120	505	100	575	624	1.228	403	172	438	186	67527	47012	4.697	2.636	0	0	0
2	6	7	"YNR053C_01 |YNR053C|NOG2|part of a pre-60S complex"	"230365"	7630	20730	140	639	655	280	42	122	122	136	74	54	94	92	0	500	501	182	36	202	202	207	65	31	90	83	0	1.735	1.783	1.686	1.827	1.991	1.872	0.622	156	779	100	815	832	0.795	517	298	533	299	102238	78232	7.014	4.523	0	0	0
2	7	7	"YNR077C_01 |YNR077C||Hypothetical ORF"	"230386"	7850	20780	50	208	333	258	77	141	141	155	87	56	50	41	0	184	294	228	77	187	187	186	60	32	41	25	0	-22.333	1.794	1.171	0.727	3.600	1.195	0.291	12	104	100	64	299	Error	67	-3	192	107	3997	3531	2.046	1.800	0	0	0
2	8	7	"YOL023W_01 |YOL023W|IFM1|mitochondrial initiation factor 2"	"230407"	7990	20750	90	224	268	175	65	154	154	177	107	60	38	17	0	220	253	189	74	221	221	234	85	36	23	5	0	-70.000	3.563	1.155	1.120	3.621	1.378	0.322	52	330	100	69	146	Error	70	-1	114	32	13924	13146	0.850	0.224	0	0	0
2	9	7	"YNR032CA01 |YNR032C-A|HUB1|ubiquitin-like modifier"	"230428"	8230	20720	120	301	307	128	41	127	127	151	118	78	64	25	0	260	259	77	29	221	221	233	85	36	26	5	0	4.462	4.737	2.600	2.670	3.002	2.771	0.215	120	628	100	213	218	2.158	174	39	180	38	36883	31054	1.322	0.306	0	0	0
2	10	7	"YNR055C_01 |YNR055C|HOL1|ion transporter (putative)|similar to the major facilitator superfamily of transporters"	"230449"	8430	20730	130	633	753	1191	158	114	114	131	79	60	99	98	0	692	694	182	26	213	213	221	67	30	98	95	0	1.084	1.328	1.096	1.150	1.885	5.517	0.183	120	630	100	998	1120	0.116	519	479	639	481	90316	83283	7.873	7.060	0	0	0
2	11	7	"YOL002C_01 |YOL002C||Involved in PHO signaling pathway"	"230470"	8620	20720	130	275	285	126	44	110	110	118	58	49	83	69	0	199	209	76	36	206	206	208	52	25	23	8	0	-23.571	58.333	3.192	2.651	4.757	26.690	0.002	120	569	100	158	178	Error	165	-7	175	3	34153	25090	2.879	0.019	0	0	0
2	12	7	"YOL025W_01 |YOL025W|LAG2|affects longevity"	"230491"	8800	20710	110	194	211	106	50	134	134	154	93	60	43	17	0	182	194	68	35	202	202	212	75	35	13	1	0	-3.000	-9.625	2.433	2.013	3.808	3.696	0.062	80	531	100	40	69	Error	60	-20	77	-8	16894	15520	0.613	-0.240	-50	0	0
2	13	7	"YNR033W_01 |YNR033W|ABZ1|aminodeoxychorismate synthase"	"230512"	8990	20700	70	225	232	84	36	145	145	176	105	59	28	9	0	287	300	112	37	223	223	237	83	35	34	12	0	1.250	1.130	1.139	1.053	3.947	1.530	0.051	32	224	100	144	164	0.322	80	64	87	77	7417	9601	0.533	0.759	0	0	0
2	14	7	"YNR057C_01 |YNR057C|BIO4|dethiobiotin synthetase"	"230533"	9270	20720	100	212	266	223	83	132	132	158	101	63	46	28	0	249	282	143	50	218	218	234	91	38	27	11	0	2.581	2.094	1.730	1.780	3.319	1.596	0.350	80	395	100	111	198	1.368	80	31	134	64	21301	22580	1.069	0.527	0	0	0
2	15	7	"YOL004W_01 |YOL004W|SIN3|DNA binding protein|involved in transcriptional regulation"	"230554"	9410	20720	140	474	518	238	45	131	131	157	101	64	94	82	0	409	422	203	48	222	222	237	90	37	71	51	0	1.834	1.935	1.832	2.201	2.839	1.579	0.524	156	558	100	530	587	0.875	343	187	387	200	80847	65901	3.574	2.056	0	0	0
2	16	7	"YOL027C_01 |YOL027C|MDM38|Mitochondrial Distribution and Morphology"	"230575"	9620	20710	150	376	393	155	39	115	115	131	115	87	87	58	0	516	539	167	30	219	219	325	2568	790	0	0	0	0.879	0.869	0.857	0.843	2.512	0.833	0.499	156	647	100	558	598	-0.186	261	297	278	320	61291	84033	2.278	0.083	0	0	0
2	17	7	"YNR035C_01 |YNR035C|ARC35|Arp complex subunit"	"230595"	9810	20720	150	387	382	148	38	118	118	133	76	57	91	73	0	396	406	110	27	213	213	218	60	27	88	73	0	1.470	1.368	1.433	1.313	2.787	1.505	0.361	156	744	100	452	457	0.556	269	183	264	193	59602	63383	3.276	3.133	0	0	0
2	18	7	"YNR059W_01 |YNR059W|MNT4|mannosyltransferase (putative)"	"230615"	10010	20720	110	151	167	81	48	116	116	124	63	50	37	12	0	155	161	64	39	208	208	211	59	27	6	1	0	-0.660	-1.085	0.776	0.955	5.925	-2.688	0.017	80	456	100	-18	4	Error	35	-53	51	-47	13352	12876	0.683	-0.847	-50	0	0
2	19	7	"YOL006C_01 |YOL006C|TOP1|topoisomerase I"	"230635"	10220	20730	140	344	350	134	38	114	114	123	62	50	92	79	0	298	316	172	54	197	197	198	58	29	67	46	0	2.277	1.983	1.987	2.119	2.976	1.677	0.126	156	728	100	331	355	1.187	230	101	236	119	54584	49257	3.661	2.034	0	0	0
2	20	7	"YOL029C_01 |YOL029C||Hypothetical ORF"	"230655"	10430	20740	100	730	737	221	29	112	112	124	70	56	100	100	0	483	486	144	29	209	209	226	79	34	93	78	0	2.255	2.256	2.360	2.455	2.133	2.320	0.640	80	374	100	892	902	1.173	618	274	625	277	58949	38876	8.757	3.291	0	0	0
2	21	7	"YNR037C_01 |YNR037C|RSM19|mitochondrial ribosome small subunit component"	"230675"	10570	20760	50	208	224	60	26	145	145	164	101	61	33	0	0	397	403	114	28	262	262	285	113	39	58	16	0	0.467	0.560	0.483	0.410	2.735	0.072	0.029	12	104	100	198	220	-1.100	63	135	79	141	2692	4838	0.594	1.044	0	0	0
2	22	7	"YNR061C_01 |YNR061C||Hypothetical ORF"	"230695"	10820	20730	150	486	491	190	38	118	118	136	83	61	95	85	0	324	332	122	36	217	217	232	119	51	44	16	0	3.439	3.243	2.948	3.257	2.922	3.158	0.289	156	840	100	475	488	1.782	368	107	373	115	76589	51824	4.277	0.840	0	0	0
2	1	8	"YMR008C_01 |YMR008C|PLB1|phospholipase B (lypophospholipase)"	"230261"	6620	20930	160	453	489	198	40	107	107	115	59	51	99	94	0	792	823	287	34	204	204	205	58	28	98	98	0	0.588	0.617	0.610	0.590	1.910	0.580	0.682	208	855	100	934	1001	-0.765	346	588	382	619	101645	171275	6.339	10.655	0	0	0
2	2	8	"YMR031WA01 |YMR031W-A||Hypothetical ORF"	"230282"	6820	20920	110	100	107	52	48	108	108	118	67	56	10	1	0	121	124	37	29	194	194	195	61	31	0	0	0	0.110	0.014	0.640	0.546	2.987	1.023	0.009	80	401	100	-81	-71	-3.190	-8	-73	-1	-70	8547	9920	-0.164	-1.164	-50	0	0
2	3	8	"YMR316CA01 |YMR316C-A||Hypothetical ORF"	"230303"	7020	20920	110	120	123	52	42	110	110	123	74	60	12	1	0	114	119	42	35	196	196	239	857	358	0	0	0	-0.122	-0.169	0.350	0.357	3.286	2.582	0.004	80	458	100	-72	-64	Error	10	-82	13	-77	9861	9537	0.000	-0.140	-50	0	0
2	4	8	"YNL012W_01 |YNL012W|SPO1|similar to phospholipase B"	"230324"	7220	20920	110	130	153	97	63	114	114	123	67	54	23	12	0	142	156	88	56	195	195	198	59	29	5	3	0	-0.302	-1.000	0.762	0.624	4.707	1.613	0.033	80	381	100	-37	0	Error	16	-53	39	-39	12259	12512	0.448	-0.712	-50	0	0
2	5	8	"YNL036W_01 |YNL036W|NCE103|carbonic anhydrase-like protein"	"230345"	7420	20930	160	710	725	333	45	116	116	127	72	56	99	95	0	349	379	169	44	194	194	199	70	35	73	53	0	3.832	3.292	3.169	3.620	2.157	3.176	0.563	208	742	100	749	794	1.938	594	155	609	185	150739	78756	8.306	2.571	0	0	0
2	6	8	"YNL058C_01 |YNL058C||Hypothetical ORF"	"230366"	7610	20930	140	570	590	262	44	115	115	130	79	60	96	88	0	444	458	206	44	199	199	206	70	33	78	65	0	1.857	1.834	1.758	2.060	2.301	1.746	0.624	156	674	100	700	734	0.893	455	245	475	259	91987	71390	5.823	3.600	0	0	0
2	7	8	"YMR316W_01 |YMR316W|DIA1|Protein of unknown function, involved in invasive and pseudohyphal growth; green fluorescent protein (GFP)-fusion protein localizes to the cytoplasm in a punctate pattern"	"230387"	7820	20920	40	236	254	130	51	150	150	152	81	53	58	33	0	210	241	115	47	164	164	168	49	29	50	25	0	1.870	1.351	1.469	1.315	2.213	1.933	0.171	12	68	100	132	181	0.903	86	46	104	77	3049	2893	1.259	1.490	0	0	0
2	8	8	"YNL014W_01 |YNL014W|HEF3|Translation elongation factor 3 (EF-3)"	"230408"	8050	20890	140	194	249	211	84	139	139	163	113	69	35	19	0	220	261	219	83	206	206	224	102	45	24	8	0	3.929	2.000	1.276	1.200	3.285	1.086	0.471	156	862	100	69	165	1.974	55	14	110	55	38787	40703	0.761	0.363	0	0	0
2	9	8	"YNL038W_01 |YNL038W|GPI15|human Pig-H homolog (functional and sequence homolog)"	"230429"	8180	20920	40	267	294	188	63	139	139	166	95	57	58	33	0	267	321	128	39	217	217	238	84	35	41	25	0	2.560	1.490	1.501	2.493	2.962	1.409	0.320	12	59	100	178	259	1.356	128	50	155	104	3533	3846	1.347	0.988	0	0	0
2	10	8	"YNL061W_01 |YNL061W|NOP2|90 kDa protein homologous to a human proliferation-associated nucleolar protein, p120"	"230450"	8420	20930	160	502	522	222	42	111	111	121	62	51	99	93	0	474	496	176	35	208	208	215	82	38	89	73	0	1.470	1.427	1.453	1.489	2.193	1.360	0.487	208	899	100	657	699	0.556	391	266	411	288	108666	103214	6.468	3.427	0	0	0
2	11	8	"YMR318C_01 |YMR318C|ADH6|medium chain alcohol dehydrogenase"	"230471"	8620	20920	110	94	113	64	56	109	109	117	59	50	18	7	0	178	186	51	27	208	208	215	97	45	2	0	0	0.500	-0.182	0.603	0.775	3.450	0.029	0.001	80	448	100	-45	-18	-1.000	-15	-30	4	-22	9029	14872	-0.068	-0.299	-50	0	0
2	12	8	"YNL016W_01 |YNL016W|PUB1|poly(A) binding protein"	"230492"	8820	20920	160	1174	1212	546	45	125	125	148	154	104	99	95	0	926	978	532	54	205	205	220	155	70	96	84	0	1.455	1.406	1.457	1.516	1.633	1.271	0.734	208	846	100	1770	1860	0.541	1049	721	1087	773	252057	203343	6.909	4.890	0	0	0
2	13	8	"YNL040W_01 |YNL040W||Hypothetical ORF"	"230513"	9030	20930	120	324	335	142	42	134	134	410	3261	795	0	0	0	260	286	105	36	217	217	268	783	292	0	0	0	4.419	2.913	2.545	2.971	3.836	8.814	0.062	120	540	100	233	270	2.144	190	43	201	69	40174	34299	-0.023	0.023	0	0	0
2	14	8	"YNL063W_01 |YNL063W||"	"230534"	9210	20920	110	135	154	81	52	151	151	440	3271	743	0	0	0	155	160	44	27	226	226	279	771	276	0	0	0	0.225	-0.045	0.776	0.819	3.164	4.797	0.761	80	535	100	-87	-63	-2.150	-16	-71	3	-66	12335	12800	-0.087	-0.154	-50	0	0
2	15	8	"YMR320W_01 |YMR320W||Hypothetical ORF"	"230555"	9410	20920	110	132	159	88	55	139	139	173	134	77	13	1	0	165	197	104	52	227	227	246	106	43	8	2	0	0.113	-0.667	0.692	0.599	4.813	1.130	0.299	80	562	100	-69	-10	-3.147	-7	-62	20	-30	12708	15777	-0.104	-0.462	-50	0	0
2	16	8	"YNL018C_01 |YNL018C||Hypothetical ORF"	"230576"	9610	20920	110	119	133	76	57	119	119	143	150	104	3	2	0	218	217	53	24	221	221	444	3246	731	0	0	0	0.000	-3.500	1.429	1.737	3.562	0.025	0.366	80	524	100	-3	10	Error	0	-3	14	-4	10609	17320	-0.067	-0.070	-50	0	0
2	17	8	"YNL042W_01 |YNL042W||bypass of PAM1"	"230596"	9830	20920	150	425	434	159	36	111	111	129	129	100	90	60	0	263	284	96	33	216	216	388	2839	731	0	0	0	6.681	4.750	3.800	5.125	4.235	0.026	0.150	156	686	100	361	391	2.740	314	47	323	68	67650	44335	2.364	-0.037	0	0	0
2	18	8	"YNL065W_01 |YNL065W|AQR1|multidrug resistance transporter"	"230616"	10010	20920	140	429	460	202	43	110	110	122	65	53	95	86	0	286	305	121	39	202	202	203	57	28	58	40	0	3.798	3.398	2.859	3.112	2.767	3.140	0.272	156	642	100	403	453	1.925	319	84	350	103	71721	47567	5.200	1.789	0	0	0
2	19	8	"YMR322C_01 |YMR322C|SNO4|Protein of unknown function, computational analysis of large-scale protein-protein interaction data suggests a possible role in pyridoxine metabolism"	"230636"	10210	20920	110	117	132	63	47	116	116	130	82	63	17	2	0	131	139	48	34	185	185	189	81	42	1	1	0	-0.019	-0.348	0.520	0.485	3.945	-0.029	0.001	80	434	100	-53	-30	Error	1	-54	16	-46	10596	11112	0.024	-0.617	-50	0	0
2	20	8	"YNL020C_01 |YNL020C|ARK1|serine/threonine kinase (putative)"	"230656"	10420	20920	180	1127	1106	384	34	120	120	136	79	58	98	96	0	807	804	276	34	194	194	202	79	39	95	92	0	1.643	1.616	1.667	1.670	1.598	1.631	0.830	256	1022	100	1620	1596	0.716	1007	613	986	610	283229	205717	12.278	7.620	0	0	0
2	21	8	"YNL044W_01 |YNL044W|YIP3|Interacts with YPT proteins"	"230676"	10630	20920	140	805	798	324	40	119	119	136	82	60	99	95	0	594	607	232	38	219	219	230	79	34	87	83	0	1.829	1.750	1.901	1.920	1.873	0.063	0.024	156	534	100	1061	1067	0.871	686	375	679	388	124466	94664	8.073	4.772	0	0	0
2	22	8	"YNL067W_01 |YNL067W|RPL9B|ribosomal protein L9B (L8B) (rp24) (YL11)"	"230696"	10820	20930	180	6952	6479	2500	38	132	132	150	91	60	99	99	0	5175	4773	2030	42	214	214	226	110	48	95	94	0	1.375	1.392	1.399	1.566	1.739	1.360	0.969	256	1138	100	11781	10906	0.459	6820	4961	6347	4559	1658678	1221875	69.549	41.336	0	0	0
2	1	9	"YML087C_01 |YML087C||Hypothetical ORF"	"230262"	6620	21130	140	336	343	119	34	107	107	118	69	58	94	76	0	499	506	114	22	206	206	210	69	32	99	93	0	0.782	0.787	0.793	0.753	1.958	0.818	0.479	156	777	100	522	536	-0.356	229	293	236	300	53491	78907	3.261	4.290	0	0	0
2	2	9	"YML108W_01 |YML108W||defines a new subfamily of the split beta-alpha-beta sandwiches."	"230283"	6830	21120	130	317	324	130	40	107	107	113	58	51	89	76	0	259	277	129	46	200	200	228	717	314	0	0	0	3.559	2.818	2.129	2.106	3.736	2.493	0.129	120	655	100	269	294	1.832	210	59	217	77	38917	33233	3.638	0.068	0	0	0
2	3	9	"YML131W_01 |YML131W||Hypothetical ORF"	"230304"	7030	21140	130	439	459	169	36	107	107	117	64	54	97	93	0	1204	1218	224	18	198	198	233	760	326	92	0	0	0.330	0.345	0.321	0.305	2.197	0.069	0.122	120	583	100	1338	1372	-1.599	332	1006	352	1020	55100	146192	5.344	1.296	0	0	0
2	4	9	"YMR022W_01 |YMR022W|QRI8|ubiquitin-conjugating enzyme"	"230325"	7210	21130	150	323	376	173	46	116	116	127	70	55	91	75	0	285	355	505	142	196	196	201	62	30	62	41	0	2.326	1.635	1.700	2.239	3.600	0.232	0.063	156	756	100	296	419	1.218	207	89	260	159	58671	55319	3.557	2.484	0	0	0
2	5	9	"YML089C_01 |YML089C||Hypothetical ORF"	"230346"	7400	21080	40	270	268	148	55	130	130	137	68	49	58	50	0	209	224	88	39	176	176	185	66	35	41	16	0	4.242	2.875	1.519	1.769	2.527	2.070	0.238	12	64	100	173	186	2.085	140	33	138	48	3214	2685	1.926	0.591	0	0	0
2	6	9	"YML110C_01 |YML110C|COQ5|C-methyltransferase (putative)"	"230367"	7630	21140	130	692	691	215	31	113	113	129	111	86	100	97	0	473	480	136	28	201	201	210	105	50	90	65	0	2.129	2.072	2.134	2.133	1.851	2.119	0.602	120	617	100	851	857	1.090	579	272	578	279	82871	57594	5.063	2.571	0	0	0
2	7	9	"YML133C_01 |YML133C||Hypothetical ORF"	"230388"	7820	21130	140	1912	1968	670	34	129	129	157	127	80	100	99	0	2037	2100	743	35	208	208	227	118	51	98	96	0	0.975	0.972	0.991	1.022	1.468	0.954	0.922	156	755	100	3612	3731	-0.037	1783	1829	1839	1892	306945	327651	14.260	15.873	0	0	0
2	8	9	"YMR024W_01 |YMR024W|MRPL3|Mitochondrial ribosomal protein of the large subunit"	"230409"	8020	21120	110	530	621	529	85	143	143	185	143	77	87	70	0	700	698	282	40	226	226	250	129	51	88	78	0	0.816	1.013	0.914	0.874	2.298	1.426	0.507	80	510	100	861	950	-0.293	387	474	478	472	49674	55816	3.049	3.473	0	0	0
2	9	9	"YML091C_01 |YML091C|RPM2|mitochondrial RNase P subunit"	"230430"	8220	21130	140	393	409	159	38	122	122	140	96	68	90	73	0	415	431	160	37	206	206	220	91	41	79	55	0	1.297	1.276	1.247	1.247	2.354	1.177	0.494	156	796	100	480	512	0.375	271	209	287	225	63735	67182	2.802	2.319	0	0	0
2	10	9	"YML112W_01 |YML112W|CTK3|RNA polymerase II C-terminal domain kinase gamma subunit, similar to cyclin-dependent kinase"	"230451"	8420	21120	110	152	160	76	47	110	110	120	59	49	43	22	0	171	167	58	34	203	203	210	65	30	6	0	0	-1.312	-1.389	1.183	0.863	2.901	-0.343	0.002	80	435	100	10	14	Error	42	-32	50	-36	12777	13391	0.678	-0.662	-50	0	0
2	11	9	"YMR002W_01 |YMR002W||Hypothetical ORF"	"230472"	8620	21120	130	1490	1487	488	32	104	104	113	57	50	100	100	0	1478	1454	441	30	203	203	213	88	41	99	99	0	1.087	1.106	1.146	1.121	1.362	1.120	0.890	120	645	100	2661	2634	0.120	1386	1275	1383	1251	178482	174463	24.105	14.102	0	0	0
2	12	9	"YMR026C_01 |YMR026C|PEX12|C3HC4 zinc-binding integral peroxisomal membrane protein"	"230493"	8820	21120	110	193	199	86	43	117	117	132	83	62	42	18	0	185	188	57	30	207	207	218	76	34	6	0	0	-3.455	-4.316	2.800	1.762	5.037	6.491	0.008	80	448	100	54	63	Error	76	-22	82	-19	15928	15046	0.807	-0.395	-50	0	0
2	13	9	"YML093W_01 |YML093W|UTP14|U3 snoRNP protein"	"230514"	9020	21120	160	448	490	285	58	126	126	334	2814	842	0	0	0	365	400	227	56	213	213	252	662	262	1	0	0	2.118	1.947	1.994	2.168	2.713	1.667	0.515	208	725	100	474	551	1.083	322	152	364	187	101968	83303	0.055	0.224	0	0	0
2	14	9	"YML114C_01 |YML114C|TAF8|TFIID subunit"	"230535"	9200	21120	110	247	264	128	48	148	148	482	3531	732	0	0	0	227	246	96	39	228	228	289	831	287	0	0	0	-99.000	6.444	1.444	1.826	5.395	2.151	0.198	80	459	100	98	134	Error	99	-1	116	18	21111	19661	-0.062	-0.052	-50	0	0
2	15	9	"YMR004W_01 |YMR004W|MVP1|Protein required for sorting proteins to the vacuole"	"230556"	9390	21130	70	244	255	104	40	168	168	192	124	64	28	9	0	251	265	82	30	227	227	246	98	39	25	3	0	3.167	2.289	1.429	1.200	4.916	1.865	0.105	32	231	100	100	125	1.663	76	24	87	38	8146	8484	0.508	0.194	0	0	0
2	16	9	"YMR028W_01 |YMR028W|TAP42|42 kDa protein that physically associates with the PP2A and SIT4 protein phosphatase catalytic subunits"	"230577"	9610	21120	140	230	272	244	89	129	129	148	109	73	46	28	0	201	244	219	89	212	212	222	74	33	21	12	0	-9.182	4.469	1.690	1.565	3.949	1.351	0.506	156	826	100	90	175	Error	101	-11	143	32	42479	38083	1.138	0.297	0	0	0
2	17	9	"YML095C_01 |YML095C|RAD10|ssDNA endonuclease"	"230597"	9810	21110	110	178	195	95	48	114	114	127	70	55	46	22	0	157	167	57	34	209	209	210	84	40	3	0	0	-1.231	-1.929	1.779	1.424	4.151	-0.117	0.001	80	511	100	12	39	Error	64	-52	81	-42	15584	13373	0.971	-0.512	-50	0	0
2	18	9	"YML116W_01 |YML116W|ATR1|very hydrophobic, has many membrane-spanning regions, several potential glycosylation sites, potential ATP-binding site"	"230617"	10020	21110	130	443	450	167	37	110	110	127	75	59	98	89	0	210	223	88	39	202	202	204	55	26	25	15	0	41.625	16.190	6.463	6.052	4.317	13.276	0.031	120	603	100	341	361	5.379	333	8	340	21	53994	26766	4.307	0.345	0	0	0
2	19	9	"YMR006C_01 |YMR006C|PLB2|lysophospholipase|phospholipase B"	"230637"	10220	21120	130	255	284	128	45	116	116	131	80	61	72	44	0	247	262	85	32	198	198	199	71	35	41	20	0	2.837	2.625	2.089	1.949	4.264	1.916	0.204	120	693	100	188	232	1.504	139	49	168	64	34022	31434	1.913	0.887	0	0	0
2	20	9	"YMR030W_01 |YMR030W|RSF1|Protein localized to both the nucleus and mitochondrion; mutant displays decreased transcription of specific nuclear and mitochondrial genes whose products are involved in respiratory growth"	"230657"	10380	21060	40	201	213	116	54	124	124	137	64	46	50	33	0	239	232	62	26	192	192	190	44	23	50	25	0	1.638	2.225	1.490	1.319	2.366	2.927	0.052	12	53	100	124	129	0.712	77	47	89	40	2556	2781	1.188	0.955	0	0	0
2	21	9	"YML096W_01 |YML096W||Hypothetical ORF"	"230677"	10610	21090	90	240	245	108	44	125	125	147	86	58	57	28	0	248	254	82	32	197	197	199	59	29	48	21	0	2.255	2.105	1.155	1.111	4.137	4.736	0.027	52	367	100	166	177	1.173	115	51	120	57	12736	13211	1.140	0.932	0	0	0
2	22	9	"YML117WA01 |YML116W-A||Hypothetical ORF"	"230697"	10790	21080	90	247	286	144	50	166	166	186	113	60	38	19	0	230	251	88	35	210	210	225	81	36	26	7	0	4.050	2.927	2.103	2.041	3.621	3.450	0.044	52	308	100	101	161	2.018	81	20	120	41	14856	13032	0.885	0.321	0	0	0
2	1	10	"YLR232W_01 |YLR232W||Hypothetical ORF"	"230263"	6620	21320	110	115	126	60	47	106	106	115	70	60	15	6	0	118	127	48	37	196	196	199	73	36	1	1	0	-0.115	-0.290	0.432	0.389	4.065	0.604	0.111	80	556	100	-69	-49	Error	9	-78	20	-69	10099	10135	0.157	-0.986	-50	0	0
2	2	10	"YLR256W_01 |YLR256W|HAP1|zinc finger transcription factor of the Zn(2)-Cys(6) binuclear cluster domain type"	"230284"	6820	21320	110	141	159	82	51	113	113	120	68	56	31	12	0	153	174	104	59	195	195	213	290	136	2	0	0	-0.667	-2.190	0.757	1.157	4.618	0.000	0.000	80	539	100	-14	25	Error	28	-42	46	-21	12754	13919	0.574	-0.134	-50	0	0
2	3	10	"YLR188W_01 |YLR188W|MDL1|ATP-binding cassette (ABC) transporter family member"	"230305"	7020	21320	110	191	208	97	46	113	113	128	71	55	53	35	0	191	202	74	36	199	199	219	314	143	0	0	0	-9.750	31.667	1.327	1.442	2.639	31.185	0.000	80	449	100	70	98	Error	78	-8	95	3	16674	16168	1.127	-0.054	-50	0	0
2	4	10	"YLR212C_01 |YLR212C|TUB4|gamma tubulin|C1"	"230326"	7210	21320	150	292	304	138	45	113	113	125	70	56	77	62	0	232	238	85	35	201	201	206	63	30	31	13	0	5.774	5.162	2.669	3.098	4.091	5.244	0.059	156	659	100	210	228	2.530	179	31	191	37	47479	37074	2.557	0.508	0	0	0
2	5	10	"YLR234W_01 |YLR234W|TOP3|DNA topoisomerase III"	"230347"	7410	21320	110	114	137	83	60	113	113	126	69	54	16	7	0	136	151	63	41	194	194	198	64	32	5	2	0	-0.017	-0.558	0.563	0.651	5.533	1.143	0.254	80	506	100	-57	-19	Error	1	-58	24	-43	10930	12112	0.159	-0.734	-50	0	0
2	6	10	"YLR257W_01 |YLR257W||Hypothetical ORF"	"230368"	7620	21330	150	470	483	164	33	117	117	138	109	78	98	80	0	524	548	164	29	203	203	210	94	44	97	81	0	1.100	1.061	1.016	1.063	1.866	1.081	0.592	156	752	100	674	711	0.137	353	321	366	345	75275	85473	3.165	3.596	0	0	0
2	7	10	"YLR190W_01 |YLR190W||Hypothetical ORF"	"230389"	7810	21310	100	286	299	123	41	144	144	179	164	91	38	7	0	303	316	113	35	217	217	242	150	61	30	2	0	1.651	1.566	1.276	1.392	3.905	1.038	0.508	80	412	100	228	254	0.723	142	86	155	99	23898	25260	0.732	0.493	0	0	0
2	8	10	"YLR214W_01 |YLR214W|FRE1|cupric reductase|ferric reductase"	"230410"	8020	21330	150	3253	3406	955	28	150	150	187	176	94	100	100	0	1645	1754	565	32	220	220	244	163	66	99	98	0	2.178	2.123	2.073	2.204	1.374	2.096	0.891	156	814	100	4528	4790	1.123	3103	1425	3256	1534	531340	273645	18.290	9.264	0	0	0
2	9	10	"YLR236C_01 |YLR236C||Hypothetical ORF"	"230431"	8220	21330	110	109	123	61	49	114	114	135	131	97	7	0	0	118	125	49	39	209	209	223	114	51	1	0	0	0.055	-0.107	0.400	0.378	2.927	0.008	0.006	80	420	100	-96	-75	-4.186	-5	-91	9	-84	9811	10021	-0.092	-0.860	-50	0	0
2	10	10	"YLR259C_01 |YLR259C|HSP60|chaperonin|groEL homolog"	"230452"	8420	21330	160	824	881	366	41	108	108	120	62	51	99	98	0	998	1020	380	37	198	198	206	75	36	96	93	0	0.895	0.940	0.929	0.979	1.890	0.937	0.826	208	692	100	1516	1595	-0.160	716	800	773	822	183221	212091	12.274	10.853	0	0	0
2	11	10	"YLR192C_01 |YLR192C|HCR1|Substoichiometric component of eukaryotic translation initiation factor 3 (eIF3)"	"230473"	8620	21330	170	654	702	288	41	107	107	121	63	52	98	97	0	534	580	226	38	203	203	208	71	34	96	89	0	1.653	1.578	1.612	1.647	1.929	1.568	0.671	208	763	100	878	972	0.725	547	331	595	377	145941	120641	9.222	5.239	0	0	0
2	12	10	"YLR216C_01 |YLR216C|CPR6|cyclophilin 40|peptidyl-prolyl cis-trans isomerase (PPIase)"	"230494"	8820	21330	150	1044	1068	284	26	117	117	132	79	59	100	100	0	950	956	230	24	205	205	212	65	30	100	100	0	1.244	1.266	1.275	1.270	1.452	1.265	0.769	156	699	100	1672	1702	0.315	927	745	951	751	166591	149120	11.848	11.446	0	0	0
2	13	10	"YLR238W_01 |YLR238W|FAR10|Protein involved in G1 cell cycle arrest in response to pheromone, in a pathway different from the Far1p-dependent pathway; interacts with Far3p, Far7p, Far8p, Far9p, and Far11p"	"230515"	9020	21310	110	198	219	92	42	125	125	148	104	70	40	12	0	168	176	71	40	203	203	215	71	33	6	1	0	-2.086	-3.481	1.821	1.995	6.294	3.106	0.095	80	444	100	38	67	Error	73	-35	94	-27	17487	14078	0.683	-0.549	-50	0	0
2	14	10	"YLR261C_01 |YLR261C|VPS63|"	"230536"	9220	21300	130	350	371	170	45	157	157	186	130	69	66	37	0	298	330	148	44	222	222	241	94	39	45	21	0	2.539	1.981	1.658	1.770	3.264	1.829	0.309	120	538	100	269	322	1.345	193	76	214	108	44520	39614	1.423	0.947	0	0	0
2	15	10	"YLR194C_01 |YLR194C||Hypothetical ORF"	"230557"	9410	21330	180	355	377	156	41	163	163	192	134	69	64	35	0	410	417	155	37	222	222	241	107	44	71	42	0	1.021	1.097	1.167	1.133	2.901	1.173	0.457	256	1076	100	380	409	0.030	192	188	214	195	96501	106840	1.381	1.645	0	0	0
2	16	10	"YLR218C_01 |YLR218C||Hypothetical ORF"	"230578"	9610	21280	60	223	268	160	59	139	139	167	99	59	46	18	0	245	264	117	44	201	201	214	79	36	37	9	0	1.909	2.048	0.932	1.168	5.354	2.281	0.163	32	164	100	128	192	0.933	84	44	129	63	8567	8435	1.020	0.633	0	0	0
2	17	10	"YLR240W_01 |YLR240W|VPS34|phosphatidylinositol 3-kinase"	"230598"	9840	21300	70	300	286	143	50	160	160	186	117	62	53	18	0	258	254	87	34	201	201	208	63	30	37	15	0	2.456	2.377	1.799	1.790	3.102	5.663	0.071	32	226	100	197	179	1.296	140	57	126	53	9159	8122	0.855	0.730	0	0	0
2	18	10	"YLR262CA01 |YLR262C-A||Similar to C. elegans protein"	"230618"	10020	21330	160	1019	977	399	40	125	125	147	94	63	96	93	0	1182	1176	487	41	208	208	213	68	31	97	95	0	0.918	0.880	0.889	0.893	1.612	0.856	0.810	208	820	100	1868	1820	-0.124	894	974	852	968	203183	244606	8.830	14.162	0	0	0
2	19	10	"YLR196W_01 |YLR196W|PWP1|periodic tryptophan proteinProtein with periodic trytophan residues that resembles members of beta-transducin superfamily because of presence of WD-40 repeats"	"230638"	10220	21340	120	746	725	259	35	118	118	133	81	60	98	94	0	659	665	231	34	208	208	213	61	28	92	90	0	1.392	1.328	1.308	1.400	1.831	1.307	0.747	120	583	100	1079	1064	0.478	628	451	607	457	87011	79819	7.309	7.410	0	0	0
2	20	10	"YLR220W_01 |YLR220W|CCC1|transmembrane Ca2+ transporter (putative)"	"230658"	10430	21340	140	2100	2108	404	19	118	118	130	68	52	100	100	0	2886	2942	470	15	195	195	197	56	28	100	100	0	0.737	0.724	0.730	0.721	1.210	0.717	0.938	156	810	100	4673	4737	-0.441	1982	2691	1990	2747	328904	458908	29.088	49.018	0	0	0
2	21	10	"YLR242C_01 |YLR242C|ARV1|Protein involved in sterol distribution"	"230678"	10620	21330	110	152	162	82	50	112	112	127	71	55	35	15	0	162	163	49	30	199	199	200	56	28	3	1	0	-1.081	-1.389	0.844	1.288	5.151	-7.473	0.005	80	474	100	3	14	Error	40	-37	50	-36	12969	13044	0.493	-0.661	-50	0	0
2	22	10	"YLR264W_01 |YLR264W|RPS28B|ribosomal protein S28B (S33B) (YS27)"	"230698"	10820	21330	160	3925	3839	1341	34	124	124	145	88	60	100	99	0	4424	4270	1643	38	207	207	222	314	141	95	91	0	0.901	0.914	0.937	0.996	1.457	0.879	0.931	208	1075	100	8018	7778	-0.150	3801	4217	3715	4063	798505	888123	41.977	12.892	0	0	0
2	1	11	"YKL207W_01 |YKL207W||Hypothetical ORF"	"230264"	6620	21530	100	306	323	162	50	112	112	118	57	48	83	71	0	474	489	192	39	204	204	206	57	27	87	76	0	0.719	0.740	0.715	0.738	3.516	0.729	0.495	80	466	100	464	496	-0.477	194	270	211	285	25847	39093	3.596	4.965	0	0	0
2	2	11	"YKR006C_01 |YKR006C|MRPL13|Mitochondrial ribosomal protein of the large subunit, not essential for mitochondrial translation"	"230285"	6810	21540	160	368	407	184	45	117	117	133	82	61	88	71	0	339	368	159	43	195	195	201	70	34	68	51	0	1.743	1.676	1.520	1.737	2.380	1.573	0.480	208	926	100	395	463	0.802	251	144	290	173	84561	76490	3.341	2.386	0	0	0
2	3	11	"YKR030W_01 |YKR030W|GMH1|Golgi membrane protein of unknown function, interacts with Gea1p and Gea2p; required for localization of Gea2p; computational analysis suggests a possible role in either cell wall synthesis or protein-vacuolar targeting"	"230306"	7020	21490	100	343	360	167	46	131	131	156	105	67	77	50	0	259	264	98	37	204	204	213	76	35	40	16	0	3.855	3.817	2.110	2.270	3.204	3.114	0.191	80	473	100	267	289	1.947	212	55	229	60	28788	21107	1.943	0.671	0	0	0
2	4	11	"YKR053C_01 |YKR053C|YSR3|DHS-1-P phosphatase"	"230327"	7220	21500	110	152	158	83	52	118	118	135	93	68	18	5	0	144	148	46	31	180	180	190	79	41	0	0	0	-0.944	-1.250	1.121	1.003	4.039	1.709	0.206	80	491	100	-2	8	Error	34	-36	40	-32	12626	11868	0.247	-0.532	-50	0	0
2	5	11	"YKL209C_01 |YKL209C|STE6|ABC transporter|glycoprotein"	"230348"	7420	21510	150	692	728	416	57	128	128	169	163	96	82	65	0	587	624	349	55	196	196	218	129	59	71	61	0	1.442	1.402	1.422	1.652	2.360	1.272	0.704	156	748	100	955	1028	0.529	564	391	600	428	113636	97274	3.429	3.147	0	0	0
2	6	11	"YKR008W_01 |YKR008W|RSC4|RSC complex member"	"230369"	7590	21510	60	302	282	118	41	152	152	182	110	60	62	25	0	254	251	93	37	214	214	258	510	197	0	0	0	3.750	3.514	1.491	1.396	5.497	3.369	0.078	32	170	100	190	167	1.907	150	40	130	37	9032	8022	0.909	-0.014	0	0	0
2	7	11	"YKR032W_01 |YKR032W||Hypothetical ORF"	"230390"	7790	21510	110	104	105	51	48	135	135	167	135	80	0	0	0	119	126	48	38	194	194	220	291	132	0	0	0	0.413	0.441	0.689	0.644	3.104	1.466	0.286	80	605	100	-106	-98	-1.275	-31	-75	-30	-68	8390	10064	-0.459	-0.323	-50	0	0
2	8	11	"YKR055W_01 |YKR055W|RHO4|GTP-binding protein|ras homolog"	"230411"	7990	21510	80	293	333	169	50	157	157	202	189	93	36	11	0	240	270	152	56	194	194	224	188	83	11	3	0	2.957	2.316	1.950	1.748	4.424	1.455	0.367	52	319	100	182	252	1.564	136	46	176	76	17332	14016	0.693	0.245	0	0	0
2	9	11	"YKL211C_01 |YKL211C|TRP3|anthranilate synthase component II|indole-3-phosphate"	"230432"	8220	21530	160	641	648	283	43	126	126	152	145	95	91	79	0	386	403	179	44	195	195	209	137	65	62	32	0	2.696	2.510	2.496	2.714	2.300	2.135	0.597	208	811	100	706	730	1.431	515	191	522	208	134829	83742	3.421	1.416	0	0	0
2	10	11	"YKR010C_01 |YKR010C|TOF2|topoisomerase I interacting factor 2"	"230453"	8400	21510	110	202	200	80	40	129	129	137	72	52	50	12	0	193	203	78	38	197	197	204	79	38	11	2	0	-18.250	11.833	1.437	1.549	3.795	0.321	0.005	80	413	100	69	77	Error	73	-4	71	6	15996	16275	0.875	-0.013	-50	0	0
2	11	11	"YKR034W_01 |YKR034W|DAL80|GATA family transcriptional repressor"	"230474"	8600	21510	110	118	118	54	45	107	107	122	66	54	13	3	0	109	118	41	34	186	186	189	61	32	0	0	0	-0.143	-0.162	0.377	0.425	3.654	2.061	0.002	80	500	100	-66	-57	Error	11	-77	11	-68	9468	9403	-0.061	-1.164	-50	0	0
2	12	11	"YKR057W_01 |YKR057W|RPS21A|ribosomal protein S21A (S26A) (YS25)"	"230495"	8830	21550	160	6290	6712	2924	43	148	148	667	1156	173	94	92	0	4828	5156	2216	42	208	208	589	895	151	93	92	0	1.329	1.327	1.327	1.345	1.197	1.322	0.976	208	920	100	10762	11512	0.411	6142	4620	6564	4948	1396160	1072371	5.229	5.103	0	0	0
2	13	11	"YKL213C_01 |YKL213C|DOA1|regulatory component of the proteasome pathway"	"230516"	9020	21480	80	318	381	220	57	156	156	185	120	64	63	28	0	235	278	131	47	190	190	202	80	39	42	23	0	3.600	2.557	2.497	2.841	3.531	2.512	0.352	52	302	100	207	313	1.848	162	45	225	88	19787	14469	1.633	0.950	0	0	0
2	14	11	"YKR012C_01 |YKR012C||Hypothetical ORF"	"230537"	9190	21490	110	121	133	60	45	156	156	185	129	69	1	0	0	135	148	60	40	202	202	220	97	44	2	0	0	0.522	0.426	0.784	0.809	2.610	1.611	0.229	80	522	100	-102	-77	-0.937	-35	-67	-23	-54	10606	11859	-0.403	-0.742	-50	0	0
2	15	11	"YKR035WA01 |YKR035W-A|DID2|class E vacuolar-protein sorting and endocytosis factor"	"230558"	9370	21510	100	236	246	95	38	171	171	209	159	76	17	1	0	263	290	119	41	221	221	247	137	55	26	6	0	1.548	1.087	1.120	1.185	3.967	1.067	0.268	80	400	100	107	144	0.630	65	42	75	69	19689	23228	0.233	0.314	0	0	0
2	16	11	"YKR059W_01 |YKR059W|TIF1|translation initiation factor eIF4A subunit"	"230579"	9610	21530	160	7167	7231	2556	35	134	134	164	127	77	100	99	0	4286	4288	1593	37	211	211	225	95	42	99	99	0	1.726	1.741	1.737	1.804	1.242	1.703	0.972	208	985	100	11108	11174	0.787	7033	4075	7097	4077	1504143	891818	55.646	42.768	0	0	0
2	17	11	"YKL215C_01 |YKL215C||Hypothetical ORF"	"230599"	9800	21510	150	320	331	122	36	129	129	156	112	71	73	39	0	434	455	166	36	207	207	216	68	31	92	79	0	0.841	0.815	0.849	0.768	2.357	0.891	0.275	156	751	100	418	450	-0.249	191	227	202	248	51584	71000	1.563	3.515	0	0	0
2	18	11	"YKR014C_01 |YKR014C|YPT52|rab5-like GTPase involved in vacuolar protein sorting and endocytosis"	"230619"	9990	21500	130	268	285	124	43	128	128	147	88	59	69	40	0	355	389	222	57	217	217	228	79	34	68	43	0	1.014	0.913	1.106	1.082	3.287	0.542	0.171	120	531	100	278	329	0.021	140	138	157	172	34188	46639	1.568	2.038	0	0	0
2	19	11	"YKR037C_01 |YKR037C|SPC34|spindle pole component"	"230639"	10150	21520	70	213	242	124	51	171	171	179	95	53	37	18	0	207	215	64	29	210	210	220	87	39	15	0	0	-14.000	14.200	1.782	1.959	3.222	6.218	0.020	32	224	100	39	76	Error	42	-3	71	5	7747	6870	0.663	-0.057	0	0	0
2	20	11	"YKR061W_01 |YKR061W|KTR2|mannosyltransferase (putative)|type 2 membrane protein"	"230659"	10380	21520	110	160	176	82	46	133	133	147	81	55	25	7	0	152	157	55	35	190	190	191	58	30	6	1	0	-0.711	-1.303	0.788	0.801	5.582	-11.710	0.005	80	575	100	-11	10	Error	27	-38	43	-33	14067	12568	0.358	-0.586	-50	0	0
2	21	11	"YLR186W_01 |YLR186W|EMG1|ribosome biogenesis"	"230679"	10620	21520	130	736	758	246	32	114	114	131	71	54	100	100	0	565	582	152	26	194	194	197	56	28	100	98	0	1.677	1.660	1.616	1.686	1.624	1.718	0.696	120	635	100	993	1032	0.745	622	371	644	388	90985	69852	8.831	6.875	0	0	0
2	22	11	"YLR210W_01 |YLR210W|CLB4|B-type cyclin"	"230699"	10780	21500	80	251	262	108	41	134	134	160	93	58	57	30	0	222	228	87	38	205	205	206	54	26	32	17	0	6.882	5.565	2.078	1.901	6.182	9.410	0.007	52	262	100	134	151	2.783	117	17	128	23	13628	11854	1.097	0.407	0	0	0
2	1	12	"YJR038C_01 |YJR038C||Hypothetical ORF"	"230265"	6600	21720	110	101	107	54	50	109	109	115	59	51	11	3	0	107	115	43	37	196	196	196	70	35	1	0	0	0.090	0.025	0.392	0.354	2.907	2.960	0.000	80	590	100	-97	-83	-3.476	-8	-89	-2	-81	8535	9232	-0.136	-1.157	-50	0	0
2	2	12	"YJR062C_01 |YJR062C|NTA1|52 kDa amidase specific for N-terminal asparagine and glutamine"	"230286"	6800	21720	110	144	161	70	43	113	113	125	66	52	36	12	0	168	175	65	37	182	182	186	61	32	16	3	0	-2.214	-6.857	1.211	1.169	3.506	-4.121	0.007	80	474	100	17	41	Error	31	-14	48	-7	12916	14023	0.545	-0.180	-50	0	0
2	3	12	"YJL217W_01 |YJL217W||Hypothetical ORF"	"230307"	6960	21700	50	313	369	137	37	167	167	178	109	61	75	41	0	347	356	71	19	220	220	228	83	36	66	41	0	1.150	1.485	1.632	1.523	2.355	2.470	0.087	12	104	100	273	338	0.201	146	127	202	136	4425	4269	1.752	1.542	0	0	0
2	4	12	"YJR016C_01 |YJR016C|ILV3|dihydroxyacid dehydratase"	"230328"	7220	21740	170	1126	1179	517	43	146	146	188	165	87	97	93	0	883	976	444	45	198	198	225	133	59	95	91	0	1.431	1.328	1.378	1.375	1.479	1.289	0.842	208	917	100	1665	1811	0.517	980	685	1033	778	245332	202935	6.006	5.647	0	0	0
2	5	12	"YJR040W_01 |YJR040W|GEF1|transport protein involved in intracellular iron metabolism (putative)"	"230349"	7430	21740	180	510	569	302	53	136	136	189	194	102	71	49	0	428	505	295	58	202	202	234	148	63	60	43	0	1.655	1.429	1.359	1.607	2.509	1.293	0.641	256	656	100	600	736	0.727	374	226	433	303	145700	129215	1.959	1.831	0	0	0
2	6	12	"YJR064W_01 |YJR064W|CCT5|chaperonin subunit epsilon subunit"	"230370"	7620	21730	130	726	769	344	44	121	121	141	107	75	98	90	0	577	620	279	45	210	210	231	292	126	59	27	0	1.649	1.580	1.654	1.791	1.927	1.518	0.741	120	545	100	972	1058	0.721	605	367	648	410	92251	74346	5.869	1.332	0	0	0
2	7	12	"YJL219W_01 |YJL219W|HXT9|hexose permease"	"230391"	7810	21720	110	116	139	79	56	122	122	139	90	64	16	5	0	137	151	61	40	206	206	215	98	45	2	0	0	0.087	-0.309	0.533	0.712	3.312	0.543	0.047	80	575	100	-75	-38	-3.524	-6	-69	17	-55	11128	12053	0.000	-0.653	-50	0	0
2	8	12	"YJR018W_01 |YJR018W||Hypothetical ORF"	"230412"	8000	21720	50	119	253	229	90	137	137	162	102	62	41	41	0	154	184	140	76	169	169	180	86	47	16	16	0	1.200	7.733	1.225	1.044	3.548	1.661	0.387	12	104	100	-33	131	0.263	-18	-15	116	15	3035	2209	0.892	0.047	0	0	0
2	9	12	"YJR042W_01 |YJR042W|NUP85|nuclear pore complex subunit"	"230433"	8210	21730	130	406	417	148	35	122	122	135	79	58	94	80	0	334	338	109	32	195	195	202	71	35	73	49	0	2.043	2.063	2.089	2.304	3.296	2.471	0.274	120	617	100	423	438	1.031	284	139	295	143	50049	40510	3.570	1.915	0	0	0
2	10	12	"YJR066W_01 |YJR066W|TOR1|phosphatidylinositol kinase homolog"	"230454"	8380	21710	100	278	272	108	39	136	136	151	86	56	61	32	0	222	232	78	33	184	184	193	65	33	37	16	0	3.737	2.833	1.588	1.791	2.428	3.391	0.080	80	451	100	180	184	1.902	142	38	136	48	21789	18561	1.407	0.600	0	0	0
2	11	12	"YJL221C_01 |YJL221C|FSP2|similar to maltase (alpha-D-glucosidase)"	"230475"	8570	21720	110	112	124	58	46	112	112	128	76	59	10	2	0	129	136	50	36	166	166	173	63	36	3	1	0	0.000	-0.400	0.637	0.651	3.627	3.291	0.005	80	586	100	-37	-18	Error	0	-37	12	-30	9959	10880	-0.053	-0.587	-50	0	0
2	12	12	"YJR020W_01 |YJR020W||Hypothetical ORF"	"230496"	8760	21730	60	3638	3484	742	21	644	644	1588	1543	97	93	40	0	2701	2646	634	23	346	346	1287	1206	93	93	50	0	1.271	1.235	1.243	1.244	1.186	1.340	0.918	32	176	100	5349	5140	0.346	2994	2355	2840	2300	111478	84658	1.229	1.127	0	0	0
2	13	12	"YJR044C_01 |YJR044C|VPS55|Involved in Golgi to vacuolar targeting"	"230517"	9020	21730	190	510	546	223	40	163	163	690	1174	170	0	0	0	356	378	137	36	225	225	618	909	147	0	0	0	2.649	2.503	2.393	2.505	2.687	1.294	0.926	256	1212	100	478	536	1.405	347	131	383	153	139852	96743	-0.123	-0.264	0	0	0
2	14	12	"YJR068W_01 |YJR068W|RFC2|replication factor C subunit 2|similar to human RFC 37 kDa subunit"	"230538"	9220	21730	110	349	373	173	46	132	132	153	100	65	75	55	0	310	333	124	37	217	217	234	96	41	48	27	0	2.333	2.078	1.748	2.035	3.262	1.844	0.260	80	438	100	310	357	1.222	217	93	241	116	29863	26651	2.200	1.031	0	0	0
2	15	12	"YJL223C_01 |YJL223C|PAU1|member of the seripauperin protein/gene family (see Gene_class PAU)"	"230559"	9390	21720	140	231	245	135	55	137	137	166	129	77	41	8	0	255	263	97	36	214	214	233	112	48	19	4	0	2.293	2.204	1.472	1.383	3.393	1.371	0.367	156	805	100	135	157	1.197	94	41	108	49	38182	40974	0.612	0.268	0	0	0
2	16	12	"YJR022W_01 |YJR022W|LSM8|snRNP protein"	"230580"	9600	21690	50	426	421	164	38	132	132	158	96	60	83	58	0	308	333	98	29	207	207	210	70	33	66	41	0	2.911	2.294	3.165	2.416	2.623	3.596	0.104	12	99	100	395	415	1.541	294	101	289	126	5047	3990	2.740	1.757	0	0	0
2	17	12	"YJR046W_01 |YJR046W|TAH11|Essential protein."	"230600"	9810	21730	130	361	382	155	40	110	110	129	78	60	89	76	0	330	334	114	34	206	206	211	54	25	71	54	0	2.024	2.125	1.993	1.956	3.027	2.296	0.362	120	705	100	375	400	1.017	251	124	272	128	45880	40109	3.244	2.278	0	0	0
2	18	12	"YJR070C_01 |YJR070C|LIA1|Protein that binds to the C-terminal domain of Hyp2p (eIF5A); has four to five HEAT-like repeats"	"230620"	10020	21730	150	1035	1014	347	34	118	118	132	75	56	100	98	0	783	796	251	31	208	208	214	62	28	100	99	0	1.595	1.524	1.573	1.536	1.519	1.546	0.801	156	804	100	1492	1484	0.673	917	575	896	588	158149	124197	11.760	9.387	0	0	0
2	19	12	"YKL205W_01 |YKL205W|LOS1|Nuclear pore protein involved in pre-tRNA splicing"	"230640"	10220	21730	130	613	654	266	40	126	126	136	71	52	99	95	0	448	466	143	30	206	206	215	171	79	72	27	0	2.012	2.031	2.104	2.072	1.804	1.424	0.215	120	697	100	729	788	1.009	487	242	528	260	78466	55958	7.296	1.468	0	0	0
2	20	12	"YKR004C_01 |YKR004C|ECM9|ExtraCellular Mutant"	"230660"	10410	21720	90	290	307	134	43	121	121	130	68	52	71	59	0	210	209	69	33	210	210	225	265	117	0	0	0	100000.000	-186.000	4.941	5.332	3.546	6.865	0.024	52	382	100	169	185	16.610	169	0	186	-1	15965	10868	2.603	-0.060	0	0	0
2	21	12	"YKR028W_01 |YKR028W|SAP190|type 2A-related protein phosphatase"	"230680"	10610	21730	160	304	326	145	44	123	123	133	73	54	81	61	0	275	292	107	36	196	196	241	1014	420	0	0	0	2.291	2.115	2.129	2.175	2.676	0.014	0.014	208	885	100	260	299	1.196	181	79	203	96	67740	60792	2.644	0.050	0	0	0
2	22	12	"YKR051W_01 |YKR051W||Hypothetical ORF"	"230700"	10800	21720	110	168	181	82	45	122	122	135	74	54	32	12	0	183	188	61	32	195	195	201	59	29	13	3	0	-3.833	-8.429	1.123	1.694	4.126	3.759	0.001	80	537	100	34	52	Error	46	-12	59	-7	14507	15022	0.622	-0.220	-50	0	0
2	1	13	"YIL054W_01 |YIL054W||Hypothetical ORF"	"230266"	6620	21930	110	126	130	65	50	108	108	115	60	52	28	5	0	124	132	59	44	186	186	192	57	29	2	1	0	-0.290	-0.407	0.699	0.791	3.314	-2.026	0.005	80	558	100	-44	-32	Error	18	-62	22	-54	10419	10599	0.250	-1.053	-50	0	0
2	2	13	"YIL078W_01 |YIL078W|THS1|threonine-tRNA ligase"	"230287"	6820	21930	150	940	1004	368	36	114	114	127	72	56	100	99	0	1114	1175	378	32	191	191	201	65	32	100	100	0	0.895	0.904	0.897	0.897	1.510	0.917	0.821	156	865	100	1749	1874	-0.160	826	923	890	984	156657	183251	12.181	14.985	0	0	0
2	3	13	"YIL102C_01 |YIL102C||Hypothetical ORF"	"230308"	7030	21930	110	95	116	100	86	121	121	137	74	54	8	2	0	125	137	61	44	205	205	209	61	29	2	1	0	0.325	0.074	0.606	0.539	3.072	0.930	0.062	80	534	100	-106	-73	-1.621	-26	-80	-5	-68	9300	10956	-0.284	-1.180	-50	0	0
2	4	13	"YIL126W_01 |YIL126W|STH1|helicase related protein|snf2 homolog"	"230329"	7240	21930	150	285	295	119	40	120	120	144	122	84	61	28	0	325	330	115	34	203	203	212	90	42	60	26	0	1.352	1.378	1.412	1.468	3.452	1.295	0.310	156	597	100	287	302	0.436	165	122	175	127	45985	51409	1.238	1.311	0	0	0
2	5	13	"YIL056W_01 |YIL056W||Hypothetical ORF"	"230350"	7430	21940	160	451	476	188	39	119	119	141	128	90	91	68	0	292	301	109	36	191	191	204	96	47	52	20	0	3.287	3.245	3.196	3.501	2.860	3.321	0.340	208	505	100	433	467	1.717	332	101	357	110	98908	62585	2.617	1.010	0	0	0
2	6	13	"YIL080W_01 |YIL080W||TyB Gag-Pol protein; proteolytically processed to make the Gag, RT, PR, and IN proteins that are required for retrotransposition"	"230371"	7620	21940	180	2785	2851	1246	43	126	126	188	914	486	93	77	0	2167	2320	1085	46	198	198	238	670	281	92	80	0	1.350	1.284	1.295	1.463	1.906	1.256	0.954	256	916	100	4628	4847	0.433	2659	1969	2725	2122	729737	593839	2.914	3.107	0	0	0
2	7	13	"YIL104C_01 |YIL104C|SHQ1|required for SnoRNAs of the box H/ACA Quantitative accumulation"	"230392"	7860	21910	90	324	336	161	47	161	161	320	1497	467	0	0	0	323	325	131	40	222	222	343	1105	322	0	0	0	1.614	1.699	1.196	1.275	3.468	1.320	0.312	52	363	100	264	278	0.691	163	101	175	103	17458	16890	0.011	-0.016	0	0	0
2	8	13	"YIL128W_01 |YIL128W|MET18|TFIIH regulator"	"230413"	8000	21890	100	331	334	178	53	164	164	240	726	302	0	0	0	243	262	105	40	218	218	260	561	215	0	0	0	6.680	3.864	2.118	1.873	3.850	2.642	0.185	80	478	100	192	214	2.740	167	25	170	44	26743	20998	0.129	0.004	0	0	0
2	9	13	"YIL058W_01 |YIL058W||Hypothetical ORF"	"230434"	8210	21910	110	129	141	84	59	129	129	183	672	367	0	0	0	137	155	125	80	204	204	236	525	222	1	0	0	0.000	-0.245	0.711	0.554	2.867	0.581	0.071	80	539	100	-67	-37	Error	0	-67	12	-49	11244	12422	-0.062	-0.154	-50	0	0
2	10	13	"YIL082WA01 |YIL082W-A||Hypothetical ORF"	"230455"	8430	21940	170	3239	3343	1176	35	120	120	136	81	59	100	100	0	2290	2442	922	37	188	188	194	66	34	100	99	0	1.484	1.430	1.474	1.462	1.279	1.411	0.948	208	1041	100	5221	5477	0.569	3119	2102	3223	2254	695334	507895	39.593	34.061	0	0	0
2	11	13	"YIL106W_01 |YIL106W|MOB1|Mps One Binder"	"230476"	8620	21920	110	98	106	53	50	115	115	129	122	94	2	0	0	211	211	46	21	199	199	204	104	50	2	0	0	-1.417	-0.750	0.908	0.973	4.165	16.785	0.000	80	522	100	-5	3	Error	-17	12	-9	12	8480	16841	-0.189	0.067	-50	0	0
2	12	13	"YIL130W_01 |YIL130W||Hypothetical ORF"	"230497"	8810	21900	100	417	519	743	143	169	169	693	1190	171	2	1	0	273	340	408	120	229	229	621	917	147	1	1	0	5.636	3.153	2.212	2.920	3.184	1.331	0.882	80	521	100	292	461	2.495	248	44	350	111	41520	27228	-0.146	-0.306	0	0	0
2	13	13	"YIL060W_01 |YIL060W||Hypothetical ORF"	"230518"	9020	21920	110	157	172	100	58	130	130	156	111	71	21	6	0	237	254	73	28	215	215	227	82	36	27	7	0	1.227	1.077	1.579	1.582	5.594	2.296	0.107	80	514	100	49	81	0.295	27	22	42	39	13790	20290	0.144	0.329	-50	0	0
2	14	13	"YIL084C_01 |YIL084C|SDS3|Suppressor of Defective Silencing 3Functions are similar to those of SIN3 and RPD3"	"230539"	9220	21920	110	174	182	102	56	145	145	174	129	74	10	1	0	160	173	67	38	215	215	231	97	41	5	1	0	-0.527	-0.881	0.802	0.926	4.818	2.125	0.172	80	580	100	-26	-5	Error	29	-55	37	-42	14548	13806	0.062	-0.598	-50	0	0
2	15	13	"YIL108W_01 |YIL108W||Hypothetical ORF"	"230560"	9420	21920	110	172	202	94	46	142	142	171	130	76	25	2	0	223	227	63	27	216	216	230	94	40	11	0	0	4.286	5.455	2.045	1.645	4.317	2.511	0.146	80	529	100	37	71	2.100	30	7	60	11	16187	18178	0.238	-0.032	-50	0	0
2	16	13	"YIL132C_01 |YIL132C|CSM2|Protein required for accurate chromosome segregation during meiosis"	"230581"	9620	21920	110	165	176	91	51	118	118	134	82	61	33	10	0	168	222	407	183	207	207	216	71	32	7	2	0	-1.205	3.867	1.254	1.071	5.104	0.064	0.014	80	588	100	8	73	Error	47	-39	58	15	14040	17790	0.512	0.085	-50	0	0
2	17	13	"YJL213W_01 |YJL213W||Hypothetical ORF"	"230601"	9820	21920	110	168	186	91	48	106	106	119	64	53	48	25	0	159	169	57	33	202	202	205	51	24	8	3	0	-1.442	-2.424	2.000	1.731	4.999	-29.325	0.001	80	527	100	19	47	Error	62	-43	80	-33	14851	13527	1.047	-0.706	-50	0	0
2	18	13	"YJR012C_01 |YJR012C||Protein required for cell viability"	"230621"	10020	21920	110	136	151	80	52	110	110	121	64	52	30	13	0	163	166	50	30	195	195	200	58	29	5	0	0	-0.812	-1.414	1.046	1.249	4.479	-5.158	0.010	80	548	100	-6	12	Error	26	-32	41	-29	12091	13289	0.469	-0.586	-50	0	0
2	19	13	"YJR036C_01 |YJR036C|HUL4|ubiquitin ligase (E3)"	"230641"	10220	21920	110	172	180	81	45	126	126	135	70	51	40	16	0	187	195	70	35	191	191	196	63	32	17	6	0	-11.500	13.500	1.676	2.646	4.325	0.120	0.013	80	562	100	42	58	Error	46	-4	54	4	14407	15637	0.643	-0.016	-50	0	0
2	20	13	"YJR060W_01 |YJR060W|CBF1|basic helix-loop-helix protein"	"230661"	10420	21920	110	171	176	93	52	136	136	147	78	53	28	7	0	179	186	96	51	198	198	215	219	101	1	1	0	-1.842	-3.333	0.909	1.011	4.521	0.014	0.002	80	575	100	16	28	Error	35	-19	40	-12	14067	14886	0.372	-0.132	-50	0	0
2	21	13	"YJL215C_01 |YJL215C||Hypothetical ORF"	"230681"	10620	21910	110	154	165	88	53	119	119	128	71	55	28	13	0	148	161	67	41	203	203	269	1358	504	0	0	0	-0.636	-1.095	0.667	0.816	4.159	-3.703	0.013	80	479	100	-20	4	Error	35	-55	46	-42	13180	12852	0.521	-0.080	-50	0	0
2	22	13	"YJR014W_01 |YJR014W||Hypothetical ORF"	"230701"	10820	21930	140	593	614	222	36	116	116	123	61	49	98	97	0	586	610	206	33	205	205	210	57	27	99	97	0	1.252	1.230	1.231	1.257	1.648	1.244	0.742	156	840	100	858	903	0.324	477	381	498	405	95860	95170	8.049	7.018	0	0	0
2	1	14	"YHL004W_01 |YHL004W|MRP4|mitochondrial ribosomal protein|mitochondrial ribosome 37 S subunit component|similar to E. coli ribosomal protein S2"	"230267"	6620	22140	140	446	473	210	44	105	105	114	59	51	96	91	0	440	451	168	37	199	199	204	62	30	88	78	0	1.415	1.460	1.526	1.462	2.451	1.497	0.535	156	916	100	582	620	0.501	341	241	368	252	73712	70321	6.085	3.984	0	0	0
2	2	14	"YHL026C_01 |YHL026C||Hypothetical ORF"	"230288"	6820	22130	110	157	157	66	42	121	121	134	82	61	23	3	0	148	157	53	33	206	206	218	81	37	1	0	0	-0.621	-0.735	0.805	0.800	4.232	0.621	0.050	80	497	100	-22	-13	Error	36	-58	36	-49	12587	12525	0.280	-0.753	-50	0	0
2	3	14	"YGR254W_01 |YGR254W|ENO1|enolase I"	"230309"	7030	22130	150	12120	12259	2277	18	126	126	143	89	62	100	100	0	16086	16430	3089	18	203	203	216	83	38	100	100	0	0.755	0.748	0.753	0.748	1.104	0.740	0.985	156	822	100	27877	28360	-0.405	11994	15883	12133	16227	1912377	2563139	136.135	195.349	0	0	0
2	4	14	"YGR278W_01 |YGR278W|CWC22|Complexed with Cef1p"	"230330"	7220	22140	110	160	184	150	81	120	120	135	78	57	31	10	0	153	185	126	68	197	197	205	80	39	11	7	0	-0.909	-5.333	0.840	1.083	4.811	1.145	0.232	80	503	100	-4	52	Error	40	-44	64	-12	14710	14817	0.628	-0.250	-50	0	0
2	5	14	"YHL006C_01 |YHL006C|SHU1|suppressor of HU sensitivity involved in recombination"	"230351"	7420	22140	110	103	107	50	46	115	115	124	66	53	7	2	0	123	133	47	35	187	187	188	59	31	1	1	0	0.188	0.148	0.552	0.444	2.842	1.104	0.023	80	508	100	-76	-62	-2.415	-12	-64	-8	-54	8541	10636	-0.258	-0.932	-50	0	0
2	6	14	"YHL028W_01 |YHL028W|WSC4|contains novel cysteine motif|integral membrane protein (putative)|similar to SLG1 (WSC1), WSC2 and WSC3"	"230372"	7620	22140	110	193	212	135	63	127	127	145	217	149	7	2	0	178	196	118	60	188	188	198	143	72	2	2	0	-6.600	10.625	1.493	1.687	5.012	1.583	0.774	80	513	100	56	93	Error	66	-10	85	8	16953	15664	0.309	-0.014	-50	0	0
2	7	14	"YGR256W_01 |YGR256W|GND2|6-phosphogluconate dehydrogenase"	"230393"	7810	22170	60	219	281	217	77	130	130	160	107	66	46	28	0	180	240	159	66	173	173	193	110	56	21	15	0	12.714	2.254	1.285	1.287	3.120	1.152	0.627	32	164	100	96	218	3.668	89	7	151	67	8997	7668	1.131	0.427	0	0	0
2	8	14	"YGR280C_01 |YGR280C|PXR1|Possible telomerase regulator or RNA-binding protein"	"230414"	8030	22140	140	314	333	143	42	149	149	246	759	308	0	0	0	403	414	123	29	217	217	277	626	225	0	0	0	0.887	0.934	1.000	0.878	2.661	2.223	0.280	156	767	100	351	381	-0.173	165	186	184	197	51904	64637	0.115	0.219	0	0	0
2	9	14	"YHL008C_01 |YHL008C||Hypothetical ORF"	"230435"	8210	22130	110	198	198	87	43	119	119	141	180	127	11	1	0	210	218	64	29	201	201	213	85	39	15	1	0	8.778	4.647	1.533	1.608	3.615	2.324	0.023	80	494	100	88	96	3.134	79	9	79	17	15846	17423	0.317	0.059	-50	0	0
2	10	14	"YHL030W_01 |YHL030W|ECM29|ExtraCellular Mutant"	"230456"	8390	22130	80	256	265	128	48	131	131	153	91	59	55	38	0	197	204	69	33	183	183	193	69	35	25	5	0	8.929	6.381	2.212	2.342	3.997	6.810	0.022	52	314	100	139	155	3.158	125	14	134	21	13767	10584	1.231	0.159	0	0	0
2	11	14	"YGR258C_01 |YGR258C|RAD2|xeroderma pigmentosum group G (XPG) protein homolog"	"230477"	8590	22110	50	197	176	70	39	131	131	159	100	62	25	0	0	168	189	63	33	178	178	183	61	33	33	0	0	-6.600	4.091	1.155	1.370	3.010	-11.321	0.010	12	104	100	56	56	Error	66	-10	45	11	2117	2271	0.170	0.098	0	0	0
2	12	14	"YGR282C_01 |YGR282C|BGL2|cell wall endo-beta-1,3-glucanase"	"230498"	8830	22140	140	2474	2461	594	24	132	132	169	177	104	100	99	0	1953	1939	450	23	201	201	216	147	68	98	98	0	1.337	1.340	1.337	1.359	1.297	1.329	0.939	156	852	100	4094	4067	0.419	2342	1752	2329	1738	383909	302450	12.949	11.721	0	0	0
2	13	14	"YHL009WA01 |YHL009W-A||TyA Gag protein; the main structural constituent of virus-like particles (VLPs)"	"230519"	9050	22150	110	175	211	132	62	131	131	154	110	71	32	11	0	180	194	82	42	205	205	214	93	43	7	2	0	-1.760	-7.273	1.241	1.561	3.978	1.334	0.273	80	554	100	19	69	Error	44	-25	80	-11	16853	15506	0.518	-0.215	-50	0	0
2	14	14	"YHL032C_01 |YHL032C|GUT1|converts glycerol to glycerol-3-phosphate|glyerol kinase"	"230540"	9280	22170	50	342	354	165	46	175	175	200	134	67	66	25	0	296	312	120	38	214	214	239	115	48	41	8	0	2.037	1.827	1.386	1.659	2.202	2.186	0.277	12	103	100	249	277	1.026	167	82	179	98	4249	3738	1.149	0.635	0	0	0
2	15	14	"YIL050W_01 |YIL050W|PCL7|cyclin"	"230561"	9420	22120	120	435	466	185	39	159	159	189	125	66	84	60	0	279	296	104	35	225	225	244	103	42	38	9	0	5.111	4.324	3.063	3.663	3.338	2.741	0.251	120	622	100	330	378	2.354	276	54	307	71	55936	35471	2.216	0.505	0	0	0
2	16	14	"YIL074C_01 |YIL074C|SER33|3-phosphoglycerate dehydrogenase"	"230582"	9620	22130	130	609	616	260	42	126	126	144	90	62	92	86	0	364	386	182	47	213	213	223	77	34	70	49	0	3.199	2.832	2.574	2.891	2.720	1.883	0.548	120	706	100	634	663	1.677	483	151	490	173	73936	46349	5.244	2.117	0	0	0
2	17	14	"YIL098C_01 |YIL098C|FMC1|Assembly factor of ATP synthase in heat stress"	"230602"	9810	22120	120	214	228	110	48	113	113	125	62	49	67	40	0	236	251	83	33	206	206	208	54	25	44	22	0	3.367	2.556	1.814	1.775	4.440	3.262	0.034	120	625	100	131	160	1.751	101	30	115	45	27321	30078	1.661	0.796	0	0	0
2	18	14	"YIL122W_01 |YIL122W|POG1|transcription factor (putative)"	"230622"	10020	22150	110	154	169	69	40	113	113	123	62	50	40	21	0	169	178	60	33	205	205	205	54	26	11	2	0	-1.139	-2.074	0.861	0.855	4.137	-8.626	0.002	80	558	100	5	29	Error	41	-36	56	-27	13548	14247	0.742	-0.500	-50	0	0
2	19	14	"YIL052C_01 |YIL052C|RPL34B|ribosomal protein L34B"	"230642"	10230	22190	140	7054	7659	2780	36	113	113	122	64	52	100	100	0	6074	6458	2427	37	207	207	211	87	41	100	100	0	1.183	1.207	1.217	1.215	1.162	1.193	0.974	156	703	100	12808	13797	0.243	6941	5867	7546	6251	1194731	1007409	117.766	71.805	0	0	0
2	20	14	"YIL076W_01 |YIL076W|SEC28|epsilon-COP coatomer subunit"	"230662"	10430	22130	120	1049	1070	387	36	114	114	126	69	54	100	97	0	838	839	307	36	202	202	208	63	30	95	91	0	1.470	1.501	1.563	1.662	1.755	1.485	0.826	120	599	100	1571	1593	0.556	935	636	956	637	128404	100648	13.681	10.016	0	0	0
2	21	14	"YIL100W_01 |YIL100W||Hypothetical ORF"	"230682"	10620	22130	110	96	115	64	55	111	111	123	66	53	15	5	0	128	138	49	35	193	193	201	58	28	3	0	0	0.231	-0.073	0.606	0.638	3.228	1.083	0.005	80	532	100	-80	-51	-2.115	-15	-65	4	-55	9199	11059	-0.121	-1.086	-50	0	0
2	22	14	"YIL124W_01 |YIL124W|AYR1|1-acyl dihydroxyacetone phosphate reductase"	"230702"	10820	22130	130	581	616	254	41	112	112	122	60	49	98	96	0	521	541	195	36	205	205	211	60	28	96	85	0	1.484	1.500	1.550	1.540	2.147	1.522	0.580	120	661	100	785	840	0.570	469	316	504	336	73893	64958	8.233	5.500	0	0	0
2	1	15	"YGL145W_01 |YGL145W|TIP20|transport protein that interacts with Sec20p; required for protein transport from the endoplasmic reticulum to the golgi apparatus"	"230268"	6630	22350	90	368	366	144	39	103	103	111	61	54	92	82	0	296	314	106	33	205	205	208	53	25	65	44	0	2.912	2.413	2.612	2.435	3.959	2.455	0.201	52	392	100	356	372	1.542	265	91	263	109	19028	16320	4.180	2.000	0	0	0
2	2	15	"YGL169W_01 |YGL169W|SUA5|Protein involved in translation initiation"	"230289"	6830	22340	130	292	327	162	49	112	112	128	90	70	80	50	0	264	295	136	46	203	203	217	105	48	40	15	0	2.951	2.337	1.834	1.842	2.632	1.730	0.217	120	714	100	241	307	1.561	180	61	215	92	39266	35366	2.211	0.743	0	0	0
2	3	15	"YGL193C_01 |YGL193C||Hypothetical ORF"	"230310"	7020	22330	110	183	194	103	53	128	128	143	85	59	37	7	0	149	154	49	31	194	194	207	89	42	2	0	0	-1.222	-1.650	1.062	1.061	6.380	9.951	0.010	80	523	100	10	26	Error	55	-45	66	-40	15558	12292	0.600	-0.596	-50	0	0
2	4	15	"YGL217C_01 |YGL217C||Hypothetical ORF"	"230331"	7220	22330	110	109	118	55	46	113	113	123	70	56	12	2	0	115	120	36	30	190	190	194	63	32	0	0	0	0.053	-0.071	0.445	0.385	3.245	1.994	0.005	80	556	100	-79	-65	-4.229	-4	-75	5	-70	9454	9593	-0.071	-1.175	-50	0	0
2	5	15	"YGL147C_01 |YGL147C|RPL9A|ribosomal protein L9A (L8A) (rp24) (YL11)"	"230352"	7430	22340	130	8425	8424	2171	25	112	112	121	65	53	100	100	0	7692	7805	2099	26	199	199	201	57	28	100	100	0	1.109	1.093	1.093	1.104	1.165	1.082	0.976	120	667	100	15806	15918	0.150	8313	7493	8312	7606	1010891	936639	127.738	133.404	0	0	0
2	6	15	"YGL171W_01 |YGL171W|ROK1|ATP-dependent RNA helicase of the DEAD box family; required for 18S rRNA synthesis"	"230373"	7630	22340	100	587	633	213	33	128	128	136	77	56	100	97	0	622	636	212	33	209	209	215	72	33	93	88	0	1.111	1.183	1.085	1.260	1.947	1.165	0.651	80	403	100	872	932	0.152	459	413	505	427	50636	50871	6.455	5.847	0	0	0
2	7	15	"YGL195W_01 |YGL195W|GCN1|translational activator of GCN4 through activation of GCN2 in response to starvation"	"230394"	7820	22340	160	490	510	203	39	136	136	158	100	63	91	80	0	456	499	196	39	210	210	220	92	41	89	66	0	1.439	1.294	1.355	1.333	2.260	1.258	0.580	208	858	100	600	663	0.525	354	246	374	289	106128	103852	3.520	3.033	0	0	0
2	8	15	"YGL219C_01 |YGL219C|MDM34|Mitochondrial outer membrane protein, colocalizes with mtDNA nucleids, required for mitochondria shape"	"230415"	8020	22290	120	322	325	150	46	140	140	175	192	109	46	9	0	250	293	132	45	214	214	231	98	42	35	17	0	5.056	2.342	1.964	2.028	4.269	2.792	0.237	120	510	100	218	264	2.338	182	36	185	79	39053	35135	0.781	0.633	0	0	0
2	9	15	"YGL149W_01 |YGL149W||Hypothetical ORF"	"230436"	8220	22310	110	171	190	85	44	121	121	142	161	113	16	1	0	174	184	60	32	194	194	204	84	41	5	0	0	-2.500	-6.900	1.225	1.142	3.834	-11.652	0.003	80	549	100	30	59	Error	50	-20	69	-10	15184	14727	0.298	-0.238	-50	0	0
2	10	15	"YGL173C_01 |YGL173C|KEM1|5'-3' exonuclease"	"230457"	8430	22340	120	768	785	271	34	116	116	128	69	53	98	97	0	624	651	213	32	194	194	195	56	28	98	96	0	1.516	1.464	1.408	1.442	1.768	1.476	0.756	120	616	100	1082	1126	0.601	652	430	669	457	94207	78101	9.522	8.143	0	0	0
2	11	15	"YGL197W_01 |YGL197W|MDS3|Mck1 Dosage Suppressor 3; negative regulator of early meiotic gene expression"	"230478"	8620	22340	150	376	388	152	39	119	119	139	139	100	80	42	0	275	277	88	31	190	190	199	122	61	31	6	0	3.024	3.092	2.562	2.763	2.588	1.616	0.540	156	828	100	342	356	1.596	257	85	269	87	60455	43281	1.791	0.639	0	0	0
2	12	15	"YGL221C_01 |YGL221C|NIF3|similar to Listeria monocytogenes major sigma factor (rpoD gene product)"	"230499"	8830	22330	160	355	371	168	45	120	120	141	145	102	69	35	0	402	415	172	41	199	199	211	129	61	71	33	0	1.158	1.162	1.109	1.135	2.844	1.150	0.618	208	813	100	438	467	0.211	235	203	251	216	77252	86360	1.586	1.581	0	0	0
2	13	15	"YGR248W_01 |YGR248W|SOL4|6-phosphogluconolactonase"	"230520"	9050	22320	120	208	231	135	58	115	115	131	73	55	56	36	0	231	252	108	42	208	208	214	62	28	29	15	0	4.043	2.636	1.821	1.691	4.544	2.191	0.119	120	538	100	116	160	2.016	93	23	116	44	27749	30207	1.370	0.613	0	0	0
2	14	15	"YGR272C_01 |YGR272C||Hypothetical ORF"	"230541"	9220	22330	110	1032	1048	340	32	116	116	133	73	54	100	100	0	833	806	223	27	213	213	218	62	28	97	97	0	1.477	1.572	1.518	1.661	1.817	1.582	0.803	80	501	100	1536	1525	0.563	916	620	932	593	83826	64514	12.534	9.484	0	0	0
2	15	15	"YGR296W_01 |YGR296W|YRF1-3|Y'-helicase protein 1"	"230562"	9420	22340	130	1837	1885	578	30	132	132	156	99	63	100	100	0	1859	1925	647	33	216	216	232	90	38	98	98	0	1.038	1.026	1.042	1.061	1.469	0.975	0.923	120	728	100	3348	3462	0.053	1705	1643	1753	1709	226142	231006	17.465	18.811	0	0	0
2	16	15	"YHL022C_01 |YHL022C|SPO11|early meiosis-specific recombination protein"	"230583"	9610	22340	50	322	314	137	43	130	130	146	91	62	66	50	0	235	577	1172	203	182	182	202	115	56	41	25	0	3.623	0.466	1.274	0.938	4.494	0.106	0.109	12	104	100	245	579	1.857	192	53	184	395	3765	6925	1.846	3.261	0	0	0
2	17	15	"YGR250C_01 |YGR250C||Hypothetical ORF"	"230603"	9820	22340	120	547	545	208	38	119	119	127	63	49	95	93	0	392	422	138	32	205	205	208	62	29	86	73	0	2.289	1.963	1.840	2.007	2.261	2.077	0.449	120	660	100	615	643	1.195	428	187	426	217	65404	50670	6.635	3.452	0	0	0
2	18	15	"YGR274C_01 |YGR274C|TAF1|TFIID subunit (145 kDa), involved in RNA polymerase II transcription initiation, has histone acetyltransferase activity, involved in promoter binding and G1/S progression"	"230623"	10010	22330	110	213	227	106	46	109	109	120	61	50	65	41	0	248	259	91	35	207	207	214	92	42	21	6	0	2.537	2.269	1.737	1.596	5.008	1.966	0.053	80	517	100	145	170	1.343	104	41	118	52	18188	20714	1.754	0.489	0	0	0
2	19	15	"YHL002W_01 |YHL002W|HSE1|Has Symptoms of class E vps mutant"	"230643"	10230	22330	140	4264	4423	3959	89	108	108	119	65	54	98	97	0	3675	3624	2469	68	210	210	216	87	40	96	94	0	1.199	1.264	1.227	1.321	1.457	1.415	0.921	156	653	100	7621	7729	0.262	4156	3465	4315	3414	689965	565335	66.215	39.172	0	0	0
2	20	15	"YHL024W_01 |YHL024W|RIM4|RNA-binding protein of the RRM class (putative)"	"230663"	10420	22320	110	171	180	94	52	107	107	119	68	57	47	27	0	183	196	69	35	210	210	214	52	24	12	5	0	-2.370	-5.214	1.183	1.413	6.144	38.960	0.000	80	486	100	37	59	Error	64	-27	73	-14	14414	15654	0.897	-0.346	-50	0	0
2	21	15	"YGR252W_01 |YGR252W|GCN5|histone acetyltransferase"	"230683"	10610	22320	110	276	292	137	46	117	117	128	76	59	72	52	0	226	239	88	36	203	203	210	58	27	35	21	0	6.913	4.861	2.000	2.328	3.963	4.178	0.104	80	535	100	182	211	2.789	159	23	175	36	23329	19116	2.158	0.500	0	0	0
2	22	15	"YGR276C_01 |YGR276C|RNH70|ribonuclease H"	"230703"	10820	22340	160	296	301	126	41	111	111	126	89	70	78	52	0	282	287	121	42	205	205	211	58	27	54	31	0	2.403	2.317	1.877	2.045	3.385	2.982	0.113	208	954	100	262	272	1.265	185	77	190	82	62546	59628	1.966	1.310	0	0	0
2	1	16	"YER137C_01 |YER137C||Hypothetical ORF"	"230269"	6650	22490	40	290	266	123	46	137	137	146	77	52	66	50	0	190	208	72	34	181	181	192	73	38	25	8	0	17.000	4.778	7.257	4.105	5.906	-11.157	0.018	12	68	100	162	156	4.087	153	9	129	27	3193	2490	1.558	0.219	0	0	0
2	2	16	"YER159C_01 |YER159C|BUR6|transcriptional regulator"	"230290"	6830	22540	110	678	811	895	110	112	112	126	88	69	100	100	0	649	694	224	32	201	201	211	105	49	98	96	0	1.263	1.418	1.296	1.301	1.591	2.377	0.530	80	579	100	1014	1192	0.337	566	448	699	493	64871	55557	7.784	4.600	0	0	0
2	3	16	"YER092W_01 |YER092W|IES5|Protein that associates with the INO80 chromatin remodeling complex under low-salt conditions"	"230311"	7030	22530	90	471	471	186	39	111	111	119	57	47	96	92	0	399	398	111	27	202	202	209	83	39	88	59	0	1.827	1.837	1.845	1.700	2.587	2.213	0.370	52	414	100	557	556	0.870	360	197	360	196	24490	20686	6.175	2.277	0	0	0
2	4	16	"YER116C_01 |YER116C|SLX8|"	"230332"	7220	22530	110	159	175	86	49	109	109	120	63	52	40	25	0	164	168	56	33	207	207	213	101	47	0	0	0	-1.163	-1.692	0.771	1.182	6.542	-26.014	0.000	80	511	100	7	27	Error	50	-43	66	-39	13982	13472	0.873	-0.446	-50	0	0
2	5	16	"YER138C_01 |YER138C||TyB Gag-Pol protein; proteolytically processed to make the Gag, RT, PR, and IN proteins that are required for retrotransposition"	"230353"	7420	22540	150	18979	19836	5486	27	115	115	129	77	59	100	100	0	11112	11598	3488	30	205	205	211	77	36	100	100	0	1.730	1.731	1.744	1.767	1.205	1.705	0.979	156	718	100	29771	31114	0.790	18864	10907	19721	11393	3094339	1809325	255.935	147.883	0	0	0
2	6	16	"YER160C_01 |YER160C||TyB Gag-Pol protein; proteolytically processed to make the Gag, RT, PR, and IN proteins that are required for retrotransposition"	"230374"	7620	22540	170	16630	17422	4757	27	131	131	149	100	67	100	100	0	9514	10057	2801	27	206	206	257	1152	448	100	100	0	1.773	1.755	1.759	1.764	1.121	1.743	0.981	208	776	100	25807	27142	0.826	16499	9308	17291	9851	3623776	2091769	172.730	8.507	0	0	0
2	7	16	"YER093CA01 |YER093C-A||Hypothetical ORF"	"230395"	7820	22510	90	260	288	150	52	139	139	159	97	61	57	30	0	265	266	107	40	210	210	222	85	38	32	13	0	2.200	2.661	1.824	1.757	3.050	2.244	0.163	52	328	100	176	205	1.138	121	55	149	56	14998	13827	1.330	0.518	0	0	0
2	8	16	"YER118C_01 |YER118C|SHO1|transmembrane osmosensor"	"230416"	8030	22540	150	379	390	157	40	132	132	195	709	363	1	0	0	337	340	114	33	213	213	258	697	270	0	0	0	1.992	2.031	1.869	1.994	2.711	1.292	0.868	156	800	100	371	385	0.994	247	124	258	127	60869	53096	0.275	0.118	0	0	0
2	9	16	"YER139C_01 |YER139C||Hypothetical ORF"	"230437"	8220	22550	140	318	350	190	54	114	114	126	73	57	84	64	0	260	265	94	35	199	199	202	71	35	44	19	0	3.344	3.576	2.630	2.797	3.749	5.167	0.111	156	636	100	265	302	1.742	204	61	236	66	54554	41390	3.068	0.887	0	0	0
2	10	16	"YER162C_01 |YER162C|RAD4|Protein that recognizes and binds damaged DNA (with Rad23p) during nucleotide excision repair; subunit of Nuclear Excision Repair Factor 2 (NEF2); homolog of human XPC protein"	"230458"	8400	22530	110	225	247	103	41	125	125	137	78	56	58	27	0	221	227	87	38	203	203	205	89	43	20	7	0	5.556	5.083	2.127	1.488	4.367	1.137	0.007	80	482	100	118	146	2.474	100	18	122	24	19747	18159	1.410	0.247	0	0	0
2	11	16	"YGL139W_01 |YGL139W||Hypothetical ORF"	"230479"	8630	22540	100	420	440	177	40	120	120	131	68	51	95	83	0	393	395	115	29	205	205	212	91	42	80	51	0	1.596	1.684	1.581	1.683	2.930	1.769	0.435	80	490	100	488	510	0.674	300	188	320	190	35174	31586	4.544	2.011	0	0	0
2	12	16	"YGL163C_01 |YGL163C|RAD54|DNA-dependent ATPase, stimulates strand exchange by modifying the topology of double-stranded DNA; involved in the recombinational repair of double-strand breaks in DNA during vegetative growth and meiosis; member of the SWI/SNF family"	"230500"	8830	22530	110	338	391	273	69	123	123	135	89	65	82	58	0	291	324	210	64	207	207	219	80	36	52	27	0	2.560	2.291	1.467	1.648	2.866	1.639	0.480	80	506	100	299	385	1.356	215	84	268	117	31263	25944	2.876	1.313	0	0	0
2	13	16	"YGL187C_01 |YGL187C|COX4|cytochrome c oxidase subunit IV"	"230521"	9030	22540	120	1024	1049	407	38	118	118	133	75	56	99	98	0	700	735	266	36	209	209	220	64	29	97	94	0	1.845	1.770	1.752	1.839	1.637	1.608	0.759	120	625	100	1397	1457	0.884	906	491	931	526	125869	88225	12.213	8.047	0	0	0
2	14	16	"YGL211W_01 |YGL211W||Hypothetical ORF"	"230542"	9230	22540	130	305	319	136	42	118	118	137	88	64	78	53	0	312	330	135	40	220	220	231	77	33	55	30	0	2.033	1.827	1.698	1.984	2.920	1.395	0.308	120	556	100	279	311	1.023	187	92	201	110	38260	39639	2.068	1.286	0	0	0
2	15	16	"YGL141W_01 |YGL141W|HUL5|ubiquitin ligase (E3)"	"230563"	9380	22530	100	255	286	149	52	135	135	162	109	67	53	28	0	247	268	129	48	215	215	228	85	37	30	15	0	3.750	2.849	1.621	1.479	2.623	2.049	0.121	80	396	100	152	204	1.907	120	32	151	53	22891	21450	1.138	0.471	0	0	0
2	16	16	"YGL165C_01 |YGL165C||Hypothetical ORF"	"230584"	9550	22520	50	208	194	104	53	139	139	183	233	127	8	0	0	304	289	69	23	211	211	228	94	41	50	0	0	0.742	0.705	0.902	1.038	1.762	7.780	0.205	12	104	100	162	133	-0.431	69	93	55	78	2330	3468	0.047	0.649	0	0	0
2	17	16	"YGL189C_01 |YGL189C|RPS26A|ribosomal protein S26A"	"230604"	9830	22530	110	24034	23828	5430	22	115	115	125	66	52	100	100	0	26141	26710	6675	24	212	212	215	61	28	100	100	0	0.922	0.895	0.900	0.913	1.161	0.879	0.989	80	539	100	49848	50211	-0.116	23919	25929	23713	26498	1906202	2136771	359.136	434.344	0	0	0
2	18	16	"YGL213C_01 |YGL213C|SKI8|antiviral protein|mRNA is induced early in meiosis"	"230624"	10020	22530	110	416	424	165	38	112	112	120	58	48	98	91	0	340	349	125	35	206	206	210	53	25	75	60	0	2.269	2.182	1.937	2.256	2.649	2.102	0.324	80	530	100	438	455	1.182	304	134	312	143	33938	27897	5.241	2.623	0	0	0
2	19	16	"YGL143C_01 |YGL143C|MRF1|mitochondrial polypeptide chain release factor"	"230644"	10220	22530	120	212	228	106	46	104	104	114	59	51	69	44	0	276	289	95	32	209	209	212	83	39	41	20	0	1.612	1.550	1.283	1.257	2.916	0.530	0.056	120	581	100	175	204	0.689	108	67	124	80	27396	34707	1.932	0.928	0	0	0
2	20	16	"YGL167C_01 |YGL167C|PMR1|Ca2+ ATPase"	"230664"	10420	22540	130	752	751	295	39	107	107	116	59	50	98	97	0	479	487	171	35	210	210	215	77	35	89	75	0	2.398	2.325	2.320	2.381	1.865	2.478	0.588	120	685	100	914	921	1.262	645	269	644	277	90113	58397	10.763	3.532	0	0	0
2	21	16	"YGL191W_01 |YGL191W|COX13|cytochrome c oxidase subunit VIa|may specifically interact with ATP"	"230684"	10620	22540	110	1915	1915	516	26	113	113	123	64	52	100	100	0	1906	1912	496	25	207	207	212	53	25	100	100	0	1.061	1.057	1.054	1.057	1.231	1.066	0.941	80	533	100	3501	3507	0.085	1802	1699	1802	1705	153234	152993	28.000	32.075	0	0	0
2	22	16	"YGL215W_01 |YGL215W|CLG1|cyclin-like protein that interacts with Pho85p in affinity chromatography"	"230704"	10820	22530	140	2241	2271	726	31	108	108	120	61	50	100	99	0	1244	1274	426	33	207	207	212	53	25	98	96	0	2.057	2.027	2.044	2.142	1.555	2.001	0.922	156	673	100	3170	3230	1.040	2133	1037	2163	1067	354198	198732	35.262	20.038	0	0	0
2	1	17	"YDR349C_01 |YDR349C|YPS7|GPI-anchored aspartic protease"	"230270"	6630	22740	140	308	318	145	45	120	120	132	71	53	81	62	0	232	252	110	43	193	193	199	60	30	39	22	0	4.821	3.356	2.025	2.584	5.233	3.060	0.123	156	940	100	227	257	2.269	188	39	198	59	49613	39235	2.620	0.883	0	0	0
2	2	17	"YDR370C_01 |YDR370C||Hypothetical ORF"	"230291"	6830	22740	110	162	174	88	50	119	119	136	91	66	28	10	0	154	162	61	37	197	197	201	64	31	7	1	0	-1.000	-1.571	0.714	1.018	9.149	-11.701	0.004	80	570	100	0	20	Error	43	-43	55	-35	13936	12958	0.418	-0.609	-50	0	0
2	3	17	"YDR394W_01 |YDR394W|RPT3|probable 26S protease subunit and member of the CDC48/PAS1/SEC18 family of ATPases"	"230312"	7030	22740	90	658	683	201	29	113	113	126	88	69	98	98	0	629	651	177	27	197	197	205	68	33	98	96	0	1.262	1.256	1.278	1.293	1.930	1.251	0.706	52	396	100	977	1024	0.335	545	432	570	454	35522	33835	6.330	6.559	0	0	0
2	4	17	"YDR418W_01 |YDR418W|RPL12B|ribosomal protein L12B (L15B) (YL23)"	"230333"	7230	22740	170	11840	11886	3060	25	124	124	140	82	58	100	100	0	8453	8407	2279	27	202	202	207	90	43	100	100	0	1.420	1.434	1.441	1.446	1.145	1.421	0.981	208	1085	100	19967	19967	0.506	11716	8251	11762	8205	2472357	1748611	143.244	91.111	0	0	0
2	5	17	"YDR351W_01 |YDR351W|SBE2|Required for bud growth"	"230354"	7440	22700	60	274	301	132	43	155	155	177	106	59	53	31	0	208	230	120	52	192	192	192	60	31	34	18	0	7.438	3.842	2.528	2.504	3.538	3.948	0.044	32	164	100	135	184	2.895	119	16	146	38	9639	7348	1.170	0.633	0	0	0
2	6	17	"YDR372C_01 |YDR372C|VPS74|"	"230375"	7630	22740	140	531	539	208	38	134	134	159	115	72	92	79	0	382	403	143	35	204	204	257	1161	451	0	0	0	2.230	2.035	2.120	2.288	2.586	0.012	0.005	156	766	100	575	604	1.157	397	178	405	199	84092	62868	3.304	0.126	0	0	0
2	7	17	"YDR396W_01 |YDR396W||Protein required for cell viability"	"230396"	7830	22740	110	140	171	122	71	138	138	228	876	384	0	0	0	132	157	83	52	208	208	332	1645	495	0	0	0	-0.026	-0.647	0.690	0.593	3.823	0.293	0.243	80	521	100	-74	-18	Error	2	-76	33	-51	13668	12570	-0.065	-0.106	-50	0	0
2	8	17	"YDR420W_01 |YDR420W|HKR1|contains EF hand motif|type I transmembrane protein"	"230417"	8030	22740	120	364	399	204	51	114	114	185	840	454	2	0	0	282	304	120	39	210	210	265	827	312	0	0	0	3.472	3.032	2.698	2.798	3.345	2.099	0.387	120	564	100	322	379	1.796	250	72	285	94	47859	36474	0.255	0.047	0	0	0
2	9	17	"YER086W_01 |YER086W|ILV1|threonine deaminase"	"230438"	8230	22740	140	1710	1658	595	35	111	111	118	63	53	99	99	0	857	873	315	36	199	199	204	66	32	92	91	0	2.430	2.295	2.311	2.430	1.870	2.303	0.842	156	611	100	2257	2221	1.281	1599	658	1547	674	258682	136255	24.444	10.136	0	0	0
2	10	17	"YER107C_01 |YER107C|GLE2|nuclear pore complex subunit|rae1 S. pombe homolog"	"230459"	8410	22720	130	231	248	118	47	115	115	129	75	58	65	35	0	234	238	86	36	198	198	199	54	27	40	14	0	3.222	3.325	1.667	1.804	3.832	3.606	0.069	120	608	100	152	173	1.688	116	36	133	40	29734	28562	1.587	0.722	0	0	0
2	11	17	"YER131W_01 |YER131W|RPS26B|ribosomal protein S26B"	"230480"	8610	22730	110	113	122	57	46	114	114	132	86	65	6	0	0	217	218	59	27	209	209	216	70	32	8	1	0	-0.125	0.889	1.068	1.277	3.423	1.281	0.207	80	515	100	7	17	Error	-1	8	8	9	9728	17472	-0.116	0.029	-50	0	0
2	12	17	"YER153C_01 |YER153C|PET122|translational activator of cytochrome C oxidase subunit III"	"230501"	8820	22740	130	637	704	377	53	120	120	139	96	69	100	96	0	877	926	473	51	211	211	224	78	34	99	98	0	0.776	0.817	0.817	0.806	1.547	0.781	0.804	120	653	100	1183	1299	-0.365	517	666	584	715	84472	111159	5.885	9.000	0	0	0
2	13	17	"YER087W_01 |YER087W||Hypothetical ORF"	"230522"	9000	22710	70	216	251	124	49	146	146	167	101	60	46	18	0	260	276	106	38	202	202	218	79	36	37	15	0	1.207	1.419	0.959	1.147	3.114	1.834	0.047	32	233	100	128	179	0.271	70	58	105	74	8021	8818	0.832	0.734	0	0	0
2	14	17	"YER110C_01 |YER110C|KAP123|karyopherin beta 4"	"230543"	9230	22740	160	2086	2114	732	34	130	130	151	96	63	100	99	0	1368	1383	541	39	220	220	231	80	34	95	94	0	1.704	1.706	1.700	1.766	1.463	1.663	0.891	208	652	100	3104	3147	0.769	1956	1148	1984	1163	439694	287758	20.448	14.400	0	0	0
2	15	17	"YER133W_01 |YER133W|GLC7|protein phosphatase type I"	"230564"	9430	22740	160	1344	1314	436	33	128	128	153	132	86	99	96	0	973	966	354	36	215	215	228	85	37	94	93	0	1.604	1.579	1.589	1.678	1.726	1.534	0.814	208	657	100	1974	1937	0.682	1216	758	1186	751	273344	200982	8.795	8.682	0	0	0
2	16	17	"YER155C_01 |YER155C|BEM2|rho GTPase activating protein (GAP)"	"230585"	9630	22740	120	774	783	315	40	114	114	126	77	61	99	96	0	493	516	237	45	202	202	210	67	31	83	74	0	2.268	2.131	2.224	2.557	2.320	1.099	0.379	120	577	100	951	983	1.181	660	291	669	314	93963	61979	8.532	4.567	0	0	0
2	17	17	"YER089C_01 |YER089C|PTC2|protein phosphatase type 2C"	"230605"	9820	22730	120	511	513	205	39	111	111	119	59	49	95	92	0	560	558	239	42	207	207	212	47	22	93	90	0	1.133	1.145	1.194	1.133	1.806	1.065	0.580	120	594	100	753	753	0.180	400	353	402	351	61515	66900	6.678	7.362	0	0	0
2	18	17	"YER112W_01 |YER112W|LSM4|U6 snRNA associated protein"	"230625"	10020	22730	130	582	595	221	37	109	109	118	59	50	100	96	0	436	453	159	35	201	201	204	52	25	90	84	0	2.013	1.929	1.985	2.071	2.015	1.951	0.605	120	655	100	708	738	1.009	473	235	486	252	71344	54375	8.085	4.788	0	0	0
2	19	17	"YER135C_01 |YER135C||Hypothetical ORF"	"230645"	10230	22730	110	116	123	68	55	107	107	115	59	51	28	7	0	118	131	45	34	190	190	196	89	45	1	0	0	-0.125	-0.271	0.560	0.551	3.863	-7.807	0.000	80	520	100	-63	-43	Error	9	-72	16	-59	9828	10508	0.136	-0.730	-50	0	0
2	20	17	"YER157W_01 |YER157W|COG3|Conserved Oligomeric Golgi complex 3 secretion (golgi retention) deficient"	"230665"	10440	22740	120	355	348	139	39	108	108	118	62	52	91	74	0	248	278	180	64	199	199	205	54	26	45	25	0	5.041	3.038	2.615	2.626	3.057	2.302	0.061	120	600	100	296	319	2.334	247	49	240	79	41707	33401	3.710	1.352	0	0	0
2	21	17	"YER091C_01 |YER091C|MET6|vitamin B12-(cobalamin)-independent isozyme of methionine synthase (also called N5-methyltetrahydrofolate homocysteine methyltransferase or 5-methyltetrahydropteroyl triglutamate homocysteine methyltransferase)"	"230685"	10620	22730	110	2487	2512	706	28	120	120	133	73	54	100	100	0	1033	1035	335	32	203	203	209	52	24	98	97	0	2.852	2.875	2.842	3.027	1.478	2.892	0.886	80	530	100	3197	3224	1.512	2367	830	2392	832	200943	82810	32.589	15.885	0	0	0
2	22	17	"YER114C_01 |YER114C|BOI2|Protein which binds Bem1p and contains a proline-rich sequence, an SH3 domain, and a pleckstrin homology domain"	"230705"	10830	22710	130	240	243	105	43	116	116	132	104	78	59	25	0	237	250	81	32	207	207	214	82	38	31	6	0	4.133	2.953	2.017	2.158	3.933	1.555	0.363	120	740	100	154	170	2.047	124	30	127	43	29193	29943	1.067	0.439	0	0	0
2	1	18	"YDR032C_01 |YDR032C|PST2|Protoplasts-SecreTed protein; the gene product was detected among the proteins secreted by regenerating protoplasts"	"230271"	6610	22940	130	268	285	124	43	115	115	133	113	84	67	29	0	255	263	78	29	202	202	211	118	55	25	1	0	2.887	2.787	2.239	2.297	3.498	1.129	0.397	120	724	100	206	231	1.529	153	53	170	61	34221	31509	1.345	0.441	0	0	0
2	2	18	"YDR052C_01 |YDR052C|DBF4|Cdc7p-Dbf4p kinase complex regulatory subunit"	"230292"	6800	22960	60	236	242	107	44	158	158	188	196	104	15	0	0	294	291	83	28	206	206	229	216	94	6	0	0	0.886	0.988	1.176	1.197	2.570	3.984	0.045	32	176	100	166	169	-0.174	78	88	84	85	7751	9317	0.276	0.287	0	0	0
2	3	18	"YDL234C_01 |YDL234C|GYP7|GTPase activating protein (GAP)"	"230313"	7020	22940	110	127	142	72	50	117	117	126	66	52	32	7	0	179	187	51	27	190	190	194	62	31	11	1	0	-0.909	-8.333	1.364	1.678	4.144	1.516	0.141	80	597	100	-1	22	Error	10	-11	25	-3	11325	14992	0.242	-0.113	-50	0	0
2	4	18	"YDR010C_01 |YDR010C||Hypothetical ORF"	"230334"	7220	22940	110	109	113	61	53	117	117	233	2136	916	0	0	0	174	175	46	26	185	185	277	1939	700	0	0	0	0.727	0.400	1.278	1.154	4.580	7.567	0.002	80	505	100	-19	-14	-0.459	-8	-11	-4	-10	9064	14036	-0.056	-0.053	-50	0	0
2	5	18	"YDR034C_01 |YDR034C|LYS14|Transcriptional activator of lysine pathway genes with 2-aminoadipate semialdehyde as co-inducer; saccharopine reductase synthesis"	"230355"	7400	22990	90	261	271	102	37	138	138	161	94	58	57	36	0	207	221	89	40	184	184	196	58	29	32	11	0	5.348	3.595	2.705	1.801	5.387	6.181	0.017	52	375	100	146	170	2.419	123	23	133	37	14080	11488	1.170	0.431	0	0	0
2	6	18	"YDR054C_01 |YDR054C|CDC34|ubiquitin-conjugating enzyme"	"230376"	7620	22960	110	125	137	76	55	128	128	150	100	66	6	3	0	179	180	52	28	202	202	213	77	36	5	0	0	0.130	-0.409	1.107	1.121	3.939	0.869	0.276	80	502	100	-26	-13	-2.939	-3	-23	9	-22	10936	14375	-0.130	-0.429	-50	0	0
2	7	18	"YDR341C_01 |YDR341C||Cytoplasmic arginyl-tRNA synthetase"	"230397"	7840	22940	140	1600	1650	495	30	129	129	148	101	68	100	100	0	879	948	340	35	208	208	219	91	41	100	100	0	2.192	2.055	2.057	2.103	1.379	2.013	0.830	156	788	100	2142	2261	1.132	1471	671	1521	740	257450	147944	14.871	8.011	0	0	0
2	8	18	"YDR364C_01 |YDR364C|CDC40|beta transducin family"	"230418"	8030	22940	100	395	413	189	45	116	116	129	74	57	90	77	0	289	304	112	36	204	204	211	67	31	56	31	0	3.282	2.970	2.702	3.159	3.342	2.695	0.296	80	448	100	364	397	1.715	279	85	297	100	33064	24320	3.838	1.388	0	0	0
2	9	18	"YDR386W_01 |YDR386W|MUS81|Mms and UV Sensitive; Mus81p and Rad54p are found together in a complex from whole-cell extracts"	"230439"	8230	22930	110	140	153	73	47	112	112	117	58	49	30	15	0	137	147	50	34	197	197	198	52	26	2	0	0	-0.467	-0.820	0.700	0.873	3.982	-4.065	0.012	80	532	100	-32	-9	Error	28	-60	41	-50	12279	11770	0.621	-0.981	-50	0	0
2	10	18	"YDR410C_01 |YDR410C|STE14|farnesyl cysteine-carboxyl methyltransferase"	"230460"	8430	22930	110	388	406	159	39	116	116	123	61	49	93	85	0	296	308	117	37	199	199	202	53	26	65	47	0	2.804	2.661	2.204	2.449	2.784	2.581	0.269	80	534	100	369	399	1.488	272	97	290	109	32499	24630	4.639	2.000	0	0	0
2	11	18	"YDR343C_01 |YDR343C|HXT6|hexose transporter"	"230481"	8620	22930	150	4394	4299	1213	28	116	116	130	76	58	100	100	0	2989	2925	999	34	207	207	212	67	31	99	99	0	1.538	1.539	1.545	1.644	1.484	1.502	0.933	156	750	100	7060	6901	0.621	4278	2782	4183	2718	670591	456375	54.855	40.493	0	0	0
2	12	18	"YDR365WA01 |YDR365W-A||TyA Gag protein; the main structural constituent of virus-like particles (VLPs)"	"230502"	8820	22930	160	64919	60582	7385	12	119	119	137	80	58	100	100	46	42885	42880	8627	20	207	207	214	68	31	100	100	0	1.518	1.417	1.484	1.436	1.123	1.386	0.977	208	711	100	107478	103136	0.603	64800	42678	60463	42673	12601063	8919066	755.563	627.441	0	0	0
2	13	18	"YDR388W_01 |YDR388W|RVS167|cytoskeletal protein (putative)"	"230523"	9020	22920	150	334	339	127	37	120	120	140	82	58	87	64	0	402	413	122	29	201	201	207	68	32	87	71	0	1.065	1.033	1.105	1.135	2.271	1.113	0.413	156	728	100	415	431	0.090	214	201	219	212	52951	64461	2.427	3.029	0	0	0
2	14	18	"YDR412W_01 |YDR412W||Protein required for cell viability"	"230544"	9230	22930	150	407	411	173	42	118	118	132	74	56	91	77	0	419	446	168	37	208	208	215	74	34	85	64	0	1.370	1.231	1.285	1.330	2.721	1.122	0.478	156	600	100	500	531	0.454	289	211	293	238	64086	69619	3.770	3.122	0	0	0
2	15	18	"YDR345C_01 |YDR345C|HXT3|low affinity glucose transporter"	"230565"	9420	22930	140	6275	6114	2302	37	125	125	134	81	60	100	100	0	4221	4279	1886	44	209	209	219	67	30	96	94	0	1.533	1.471	1.506	1.617	1.578	1.424	0.953	156	567	100	10162	10059	0.616	6150	4012	5989	4070	953852	667541	73.827	60.597	0	0	0
2	16	18	"YDR366C_01 |YDR366C||Hypothetical ORF"	"230586"	9620	22930	110	130	135	69	51	116	116	129	82	63	13	6	0	128	133	38	28	196	196	206	80	38	0	0	0	-0.206	-0.302	0.552	0.516	4.448	1.949	0.104	80	520	100	-54	-44	Error	14	-68	19	-63	10791	10665	0.073	-0.912	-50	0	0
2	17	18	"YDR390C_01 |YDR390C|UBA2|Nuclear protein that acts as a heterodimer with Aos1p to activate Smt3p (SUMO) before its conjugation to proteins (sumoylation), which may play a role in protein targeting; essential for viability"	"230606"	9830	22940	100	737	765	246	32	109	109	119	59	49	100	98	0	566	565	217	38	202	202	207	52	25	95	88	0	1.725	1.807	1.832	2.130	2.246	1.749	0.686	80	495	100	992	1019	0.787	628	364	656	363	61176	45210	10.949	6.885	0	0	0
2	18	18	"YDR414C_01 |YDR414C|ERD1|Predicted membrane protein required for the retention of lumenal endoplasmic reticulum proteins; mutants secrete the endogenous ER protein, BiP (Kar2p)"	"230626"	10030	22920	130	231	243	104	42	112	112	125	67	53	70	45	0	220	231	75	32	202	202	208	53	25	32	16	0	6.611	4.517	2.483	2.676	4.323	6.538	0.018	120	615	100	137	160	2.725	119	18	131	29	29138	27757	1.761	0.434	0	0	0
2	19	18	"YDR347W_01 |YDR347W|MRP1|37 kDa mitochondrial ribosomal protein"	"230646"	10230	22940	160	436	445	200	44	108	108	120	66	55	92	85	0	464	473	189	39	195	195	199	57	28	87	84	0	1.219	1.212	1.162	1.231	2.180	1.162	0.624	208	848	100	597	615	0.286	328	269	337	278	92625	98433	4.924	4.807	0	0	0
2	20	18	"YDR368W_01 |YDR368W|YPR1|homologous to the aldo-keto reductase protein family"	"230666"	10430	22940	110	452	456	166	36	105	105	114	60	52	100	96	0	309	326	105	32	203	203	212	82	38	57	33	0	3.274	2.854	2.711	3.199	2.823	2.663	0.295	80	431	100	453	474	1.711	347	106	351	123	36480	26116	5.700	1.390	0	0	0
2	21	18	"YDR392W_01 |YDR392W|SPT3|histone acetyltransferase SAGA complex member|transcription factor"	"230686"	10570	22920	60	198	218	98	44	126	126	149	84	56	43	18	0	199	220	61	27	190	190	201	115	57	9	0	0	8.000	3.067	1.921	3.263	5.129	7.560	0.014	32	165	100	81	122	3.000	72	9	92	30	6971	7037	0.821	0.165	0	0	0
2	22	18	"YDR416W_01 |YDR416W|SYF1|SYnthetic lethal with cdcForty"	"230706"	10800	22970	90	187	189	86	45	133	133	145	81	55	36	13	0	193	203	78	38	198	198	201	55	27	25	9	0	-10.800	11.200	1.013	1.295	3.472	-8.654	0.005	52	364	100	49	61	Error	54	-5	56	5	9838	10539	0.543	0.036	0	0	0
2	1	19	"YCL030C_01 |YCL030C|HIS4|histidinol dehydrogenase"	"230272"	6640	23140	120	1468	1553	438	28	107	107	119	68	57	100	100	0	1084	1101	300	27	200	200	201	53	26	99	99	0	1.540	1.605	1.573	1.612	1.372	1.604	0.866	120	598	100	2245	2347	0.623	1361	884	1446	901	186318	132062	21.088	16.981	0	0	0
2	2	19	"YCL055W_01 |YCL055W|KAR4|involved in karyogamy|transcription factor"	"230293"	6830	23140	130	653	671	203	30	112	112	120	67	55	100	100	0	345	356	99	27	189	189	193	55	28	90	68	0	3.468	3.347	3.378	3.971	2.718	3.355	0.469	120	636	100	697	726	1.794	541	156	559	167	80573	42743	8.224	2.964	0	0	0
2	3	19	"YCR008W_01 |YCR008W|SAT4|Protein with similarity to Npr1p protein kinase"	"230314"	7030	23160	140	307	335	215	64	109	109	190	1751	921	0	0	0	325	337	170	50	180	180	242	1590	657	0	0	0	1.366	1.439	1.416	1.225	3.375	1.252	0.982	156	752	100	343	383	0.449	198	145	226	157	52287	52554	0.083	0.060	0	0	0
2	4	19	"YCR028C_01 |YCR028C|FEN2|Plasma Membrane H+-Pantothenate Symporter"	"230335"	7240	23140	130	258	279	175	62	105	105	196	1894	966	0	0	0	259	269	146	54	180	180	249	1719	690	0	0	0	1.937	1.955	1.554	1.724	3.072	1.102	0.992	120	643	100	232	263	0.954	153	79	174	89	33475	32288	0.044	0.012	0	0	0
2	5	19	"YDL224C_01 |YDL224C|WHI4|RNA binding protein (putative)|WHI3 homolog"	"230356"	7440	23140	110	93	112	62	55	106	106	119	64	53	16	8	0	159	164	47	28	180	180	184	51	27	7	0	0	0.619	-0.375	1.167	0.905	2.983	19.416	0.001	80	437	100	-34	-10	-0.692	-13	-21	6	-16	8955	13126	-0.109	-0.392	-50	0	0
2	6	19	"YDL248W_01 |YDL248W|COS7|Protein of unknown function, member of a family of conserved, often subtelomerically-encoded proteins"	"230377"	7640	23150	180	324	343	142	41	122	122	139	84	60	83	64	0	300	322	140	43	187	187	197	77	39	67	37	0	1.788	1.637	1.668	1.634	2.886	1.488	0.227	256	1134	100	315	356	0.838	202	113	221	135	87772	82498	2.429	1.623	0	0	0
2	7	19	"YDR024W_01 |YDR024W|FYV1|Protein of unknown function, required for survival upon exposure to K1 killer toxin"	"230398"	7760	23150	50	206	258	152	58	139	139	159	76	47	41	33	0	196	269	159	59	180	180	188	67	35	33	33	0	4.188	1.337	0.938	0.917	3.345	0.993	0.530	12	66	100	83	208	2.066	67	16	119	89	3090	3228	1.303	1.209	0	0	0
2	8	19	"YDR044W_01 |YDR044W|HEM13|coproporphyrinogen III oxidase"	"230419"	7980	23120	110	128	148	97	65	117	117	130	75	57	21	8	0	158	181	86	47	181	181	187	66	35	12	5	0	-0.478	100000.000	1.188	1.268	4.187	1.465	0.185	80	596	100	-12	31	Error	11	-23	31	0	11873	14508	0.240	-0.091	-50	0	0
2	9	19	"YDL226C_01 |YDL226C|GCS1|ADP-ribosylation factor GTPase-activating protein (ARF GAP)"	"230440"	8210	23100	50	183	164	92	56	129	129	141	92	65	33	8	0	227	224	65	29	199	199	216	102	47	8	0	0	1.929	1.400	1.222	2.076	3.862	0.802	0.353	12	104	100	82	60	0.948	54	28	35	25	1963	2686	0.250	0.078	0	0	0
2	10	19	"YDR002W_01 |YDR002W|YRB1|Yeast Ran Binder #1; suppressor of FUS1; homolog of mouse HTF9a and human RanBP1"	"230461"	8410	23140	100	208	228	118	51	118	118	123	58	47	61	43	0	262	268	71	26	195	195	198	56	28	55	28	0	1.343	1.507	1.380	1.363	4.766	4.218	0.022	80	539	100	157	183	0.426	90	67	110	73	18272	21414	1.810	1.250	0	0	0
2	11	19	"YDR026C_01 |YDR026C||Hypothetical ORF"	"230482"	8620	23140	110	137	144	59	40	117	117	126	63	50	27	5	0	176	183	59	32	192	192	197	59	29	10	2	0	-1.250	-3.000	0.893	0.926	3.068	1.321	0.076	80	533	100	4	18	Error	20	-16	27	-9	11508	14667	0.286	-0.237	-50	0	0
2	12	19	"YDR046C_01 |YDR046C|BAP3|valine transporter"	"230503"	8830	23150	160	253	286	146	51	111	111	127	69	54	77	51	0	293	307	120	39	189	189	195	61	31	67	41	0	1.365	1.483	1.483	1.569	3.345	1.573	0.294	208	798	100	246	293	0.449	142	104	175	118	59420	63840	2.304	1.836	0	0	0
2	13	19	"YDL228C_01 |YDL228C||Hypothetical ORF"	"230524"	9010	23130	110	106	111	50	45	113	113	127	72	56	7	0	0	156	161	55	34	185	185	193	69	35	6	2	0	0.241	0.083	0.778	0.662	3.468	1.586	0.042	80	478	100	-36	-26	-2.051	-7	-29	-2	-24	8877	12865	-0.222	-0.464	-50	0	0
2	14	19	"YDR004W_01 |YDR004W|RAD57|RecA homolog|interacts with Rad 55p by two-hybrid analysis|similar to DMC1, RAD51, and RAD55"	"230545"	9210	23130	110	114	123	61	49	120	120	135	79	58	10	1	0	167	172	43	25	189	189	200	79	39	2	0	0	0.273	-0.176	1.473	1.198	3.004	12.486	0.001	80	543	100	-28	-14	-1.874	-6	-22	3	-17	9827	13742	-0.152	-0.354	-50	0	0
2	15	19	"YDR028C_01 |YDR028C|REG1|Glc7p regulatory subunit"	"230566"	9410	23130	110	132	157	125	79	126	126	146	97	66	13	5	0	189	209	132	63	205	205	218	83	38	6	3	0	-0.375	7.750	0.853	1.051	3.966	1.284	0.258	80	559	100	-10	35	Error	6	-16	31	4	12570	16743	0.113	-0.108	-50	0	0
2	16	19	"YDR048C_01 |YDR048C||Hypothetical ORF"	"230587"	9580	23100	70	147	211	218	103	121	121	139	108	77	25	12	0	221	276	220	79	194	194	210	97	46	31	12	0	0.963	1.098	1.184	0.962	2.712	1.181	0.595	32	236	100	53	172	-0.054	26	27	90	82	6737	8833	0.667	0.680	0	0	0
2	17	19	"YDL230W_01 |YDL230W|PTP1|phosphotyrosine-specific protein phosphatase"	"230607"	9810	23130	110	110	119	57	47	114	114	120	60	50	16	6	0	182	189	46	24	194	194	200	53	26	11	1	0	0.333	-1.000	1.224	1.222	3.799	-8.948	0.001	80	591	100	-16	0	-1.585	-4	-12	5	-5	9482	15156	-0.017	-0.208	-50	0	0
2	18	19	"YDR006C_01 |YDR006C|SOK1|gene dosage suppressors of the conditional growth defect of several temperature-sensitive A kinase mutants"	"230627"	10010	23130	110	202	214	82	38	119	119	133	76	57	53	23	0	211	219	56	25	195	195	200	57	28	27	8	0	5.188	3.958	2.854	3.332	4.708	13.819	0.005	80	525	100	99	119	2.375	83	16	95	24	17134	17532	1.066	0.333	-50	0	0
2	19	19	"YDR030C_01 |YDR030C|RAD28|Protein involved in transcription-coupled repair nucleotide exicision repair of UV-induced DNA lesions; homolog of human CSA protein"	"230647"	10210	23130	110	106	116	56	48	112	112	124	68	54	12	3	0	171	183	99	54	192	192	194	50	25	7	1	0	0.286	-0.444	0.873	0.828	3.839	1.175	0.027	80	506	100	-27	-5	-1.807	-6	-21	4	-9	9301	14625	-0.118	-0.220	-50	0	0
2	20	19	"YDR050C_01 |YDR050C|TPI1|triosephosphate isomerase"	"230667"	10430	23130	150	363	372	139	37	107	107	117	62	52	94	83	0	516	532	169	31	193	193	198	69	34	97	87	0	0.793	0.782	0.822	0.758	2.231	0.759	0.469	156	844	100	579	604	-0.335	256	323	265	339	58034	82976	4.113	4.841	0	0	0
2	21	19	"YDL232W_01 |YDL232W|OST4|3.6 kDa protein"	"230687"	10620	23120	40	232	245	99	40	128	128	139	82	58	58	25	0	241	245	48	19	205	205	210	54	25	25	16	0	2.889	2.925	1.980	3.906	7.629	44.742	0.001	12	68	100	140	157	1.531	104	36	117	40	2935	2935	1.293	0.648	0	0	0
2	22	19	"YDR008C_01 |YDR008C||Hypothetical ORF"	"230707"	10810	23110	110	116	125	62	49	105	105	116	60	51	20	5	0	169	168	45	26	187	187	191	52	27	6	0	0	-0.611	-1.053	1.058	0.892	4.253	6.627	0.002	80	567	100	-7	1	Error	11	-18	20	-19	10034	13469	0.150	-0.442	-50	0	0
2	1	20	"YBL111C_01 |YBL111C||Hypothetical ORF"	"230273"	6620	23340	140	879	890	340	38	103	103	113	77	68	100	98	0	1064	1154	461	39	204	204	214	96	44	98	96	0	0.902	0.828	0.859	0.857	1.516	0.790	0.845	156	819	100	1636	1737	-0.148	776	860	787	950	138903	179984	10.091	9.792	0	0	0
2	2	20	"YBR020W_01 |YBR020W|GAL1|galactokinase"	"230294"	6820	23340	110	96	105	52	49	103	103	119	92	77	8	0	0	133	201	556	276	199	199	205	78	38	5	1	0	0.106	1.000	0.471	0.460	4.905	0.078	0.036	80	500	100	-73	4	-3.237	-7	-66	2	2	8383	16062	-0.152	-0.051	-50	0	0
2	3	20	"YCL019W_01 |YCL019W||TyB Gag-Pol protein; proteolytically processed to make the Gag, RT, PR, and IN proteins that are required for retrotransposition"	"230315"	7030	23340	100	34510	34537	3629	10	107	107	119	66	55	100	100	0	19806	20156	2414	11	185	185	192	88	45	100	100	0	1.753	1.724	1.760	1.727	1.091	1.699	0.984	80	460	100	54024	54401	0.810	34403	19621	34430	19971	2762927	1612459	521.485	226.864	0	0	0
2	4	20	"YCL044C_01 |YCL044C||Hypothetical ORF"	"230336"	7240	23330	100	367	390	165	42	106	106	114	62	54	97	81	0	286	296	88	29	177	177	180	51	28	73	55	0	2.394	2.387	2.306	2.497	2.643	2.496	0.340	80	498	100	370	403	1.260	261	109	284	119	31206	23675	4.452	2.275	0	0	0
2	5	20	"YCL074W_01 |YCL074W||Psuedogene: encodes fragment of Ty Pol protein"	"230357"	7440	23330	110	125	135	67	49	104	104	115	57	49	30	11	0	128	135	46	34	173	173	177	52	29	5	0	0	-0.467	-0.816	0.748	0.705	3.788	0.714	0.380	80	553	100	-24	-7	Error	21	-45	31	-38	10802	10816	0.351	-0.808	-50	0	0
2	6	20	"YCR020CA01 |YCR020C-A|MAK31|Like Sm protein; member of the Sm protein family, though slightly divergent because Mak31/Lsm9p does not contain a glycine or cysteine at amino acid 107."	"230378"	7650	23340	100	386	376	146	38	115	115	132	80	60	87	75	0	330	335	124	37	176	176	190	71	37	78	55	0	1.760	1.642	1.569	1.792	2.947	1.422	0.496	80	398	100	425	420	0.815	271	154	261	159	30044	26790	3.050	2.042	0	0	0
2	7	20	"YCL022C_01 |YCL022C||Hypothetical ORF"	"230399"	7830	23330	110	129	131	60	45	122	122	142	90	63	11	0	0	125	131	47	35	190	190	202	78	38	0	0	0	-0.108	-0.153	0.724	0.735	3.712	1.428	0.145	80	583	100	-58	-50	Error	7	-65	9	-59	10476	10518	-0.122	-0.910	-50	0	0
2	8	20	"YCL046W_01 |YCL046W||Hypothetical ORF"	"230420"	8030	23330	110	150	158	75	47	109	109	122	90	73	25	6	0	165	167	57	34	181	181	187	86	45	6	1	0	-2.562	-3.500	1.917	1.459	7.844	1.209	0.402	80	568	100	25	35	Error	41	-16	49	-14	12654	13373	0.400	-0.233	-50	0	0
2	9	20	"YCL076W_01 |YCL076W||Hypothetical ORF"	"230441"	8230	23330	110	99	106	49	46	104	104	117	86	73	8	0	0	114	115	39	33	181	181	187	81	43	0	0	0	0.075	-0.030	0.519	0.442	3.475	-11.355	0.000	80	606	100	-72	-64	-3.744	-5	-67	2	-66	8479	9225	-0.128	-0.889	-50	0	0
2	10	20	"YCR021C_01 |YCR021C|HSP30|Protein induced by heat shock, ethanol treatment, and entry into stationary phase; located in plasma membrane"	"230462"	8450	23340	100	361	391	152	38	110	110	114	55	48	96	85	0	338	340	117	34	177	177	183	54	29	81	68	0	1.559	1.724	1.577	1.678	2.536	1.798	0.358	80	508	100	412	444	0.641	251	161	281	163	31255	27224	5.036	2.907	0	0	0
2	11	20	"YCL024W_01 |YCL024W|KCC4|S. pombe Nim1 homolog|protein kinase"	"230483"	8640	23340	110	290	305	116	38	113	113	122	62	50	87	72	0	296	319	119	37	184	184	189	57	30	77	46	0	1.580	1.422	1.374	1.598	2.733	1.372	0.279	80	545	100	289	327	0.660	177	112	192	135	24425	25510	2.952	2.281	0	0	0
2	12	20	"YCL048W_01 |YCL048W||Hypothetical ORF"	"230504"	8840	23330	110	139	401	1734	432	108	108	119	62	52	35	15	0	138	388	2102	541	187	187	193	59	30	7	3	0	-0.633	1.458	0.859	0.942	5.086	0.828	0.961	80	497	100	-18	494	Error	31	-49	293	201	32096	31027	4.548	3.305	-50	0	0
2	13	20	"YCR002C_01 |YCR002C|CDC10|septin"	"230525"	9040	23330	100	842	813	266	32	108	108	118	66	55	98	98	0	642	621	213	34	177	177	181	56	30	92	92	0	1.578	1.588	1.533	1.564	1.532	1.514	0.773	80	501	100	1199	1149	0.659	734	465	705	444	65029	49672	10.530	7.857	0	0	0
2	14	20	"YCR023C_01 |YCR023C||Hypothetical ORF"	"230546"	9230	23330	110	562	717	934	130	116	116	136	104	76	96	92	0	347	401	346	86	184	184	209	273	130	17	2	0	2.736	2.770	2.629	2.484	2.213	2.348	0.130	80	529	100	609	818	1.452	446	163	601	217	57397	32114	5.587	0.703	0	0	0
2	15	20	"YCL026CA01 |YCL026C-A|FRM2|Protein involved in the integration of lipid signaling pathways with cellular homeostatis"	"230567"	9340	23340	40	290	272	135	49	172	172	214	197	92	16	0	0	263	273	103	37	193	193	238	221	92	8	0	0	1.686	1.250	0.975	1.178	2.516	0.857	0.290	12	56	100	188	180	0.753	118	70	100	80	3265	3274	0.294	0.158	0	0	0
2	16	20	"YCL050C_01 |YCL050C|APA1|diadenosine 5',5'''-P1,P4-tetraphosphate phosphorylase I"	"230588"	9640	23330	110	1357	1334	321	24	117	117	122	63	51	100	100	0	862	877	213	24	192	192	198	61	30	100	97	0	1.851	1.777	1.775	1.831	1.504	1.747	0.830	80	621	100	1910	1902	0.888	1240	670	1217	685	106686	70164	19.238	11.131	0	0	0
2	17	20	"YCR004C_01 |YCR004C|YCP4|Protein of unknown function, has sequence and structural similarity to flavodoxins; green fluorescent protein (GFP)-fusion protein localizes to the cytoplasm in a punctate pattern"	"230608"	9840	23340	110	617	637	205	32	117	117	122	61	50	98	98	0	677	662	166	25	190	190	198	70	35	100	100	0	1.027	1.102	1.097	1.073	1.722	1.094	0.684	80	498	100	987	992	0.038	500	487	520	472	50946	52990	8.443	6.629	0	0	0
2	18	20	"YCR024CA01 |YCR024C-A|PMP1|proteolipid associated with plasma membrane H(+)-ATPase (Pma1p)"	"230628"	10030	23320	150	10999	11413	3235	28	124	124	140	80	57	100	100	0	5758	6011	1847	30	200	200	204	71	34	100	100	0	1.957	1.943	1.975	1.965	1.153	1.934	0.972	156	800	100	16433	17100	0.968	10875	5558	11289	5811	1780448	937645	140.913	81.789	0	0	0
2	19	20	"YCL028W_01 |YCL028W|RNQ1|transferable epigenetic modifier, forms a prion responsible for the [PIN(+)] phenotype"	"230648"	10230	23330	110	728	770	264	34	112	112	121	57	47	100	100	0	688	719	223	31	192	192	196	61	31	100	100	0	1.242	1.249	1.267	1.239	1.638	1.181	0.750	80	518	100	1112	1185	0.313	616	496	658	527	61569	57482	11.386	8.574	0	0	0
2	20	20	"YCL052C_01 |YCL052C|PBN1|protease B nonderepressible form"	"230668"	10430	23330	120	514	530	188	35	112	112	120	59	49	99	95	0	394	394	131	33	191	191	194	50	25	85	80	0	1.980	2.059	1.928	2.134	2.260	2.043	0.562	120	587	100	605	621	0.986	402	203	418	203	63626	47236	6.949	4.000	0	0	0
2	21	20	"YCR006C_01 |YCR006C||Hypothetical ORF"	"230688"	10630	23330	110	148	155	64	41	107	107	116	59	50	41	16	0	151	180	92	51	186	186	190	49	25	16	7	0	-1.171	-8.000	0.846	0.838	6.887	1.401	0.000	80	562	100	6	42	Error	41	-35	48	-6	12373	14402	0.661	-0.204	-50	0	0
2	22	20	"YCR026C_01 |YCR026C||Hypothetical ORF"	"230708"	10830	23330	110	382	401	158	39	105	105	114	58	50	96	91	0	385	396	110	27	185	185	191	60	31	93	78	0	1.385	1.403	1.299	1.528	2.453	1.575	0.393	80	579	100	477	507	0.470	277	200	296	211	32113	31671	4.948	3.417	0	0	0
2	1	21	"YBL057C_01 |YBL057C|PTH2|peptidyl-tRNA hydrolase"	"230274"	6630	23540	120	244	261	117	44	103	103	113	61	53	79	56	0	311	324	101	31	205	205	211	80	37	60	33	0	1.330	1.328	1.099	1.046	2.859	0.820	0.187	120	698	100	247	277	0.412	141	106	158	119	31280	38939	2.426	1.413	0	0	0
2	2	21	"YBL080C_01 |YBL080C|PET112|62 kDa protein"	"230295"	6820	23500	80	191	219	115	52	127	127	146	99	67	38	15	0	224	246	94	38	208	208	217	73	33	25	17	0	4.000	2.421	1.127	1.583	4.752	6.099	0.012	52	315	100	80	130	2.000	64	16	92	38	11371	12800	0.737	0.397	0	0	0
2	3	21	"YBL101WB01 |YBL101W-B||TyB Gag-Pol protein; proteolytically processed to make the Gag, RT, PR, and IN proteins that are required for retrotransposition"	"230316"	7030	23540	130	15171	15288	2241	14	113	113	126	83	65	100	100	0	8819	9026	1620	17	204	204	211	80	37	100	100	0	1.748	1.720	1.709	1.734	1.149	1.706	0.975	120	790	100	23673	23997	0.806	15058	8615	15175	8822	1834575	1083065	182.675	110.188	0	0	0
2	4	21	"YBR012C_01 |YBR012C||Hypothetical ORF"	"230337"	7230	23540	110	141	198	354	178	104	104	114	59	51	40	13	0	150	223	443	198	199	199	202	55	27	5	3	0	-0.755	3.917	0.789	0.664	6.708	0.763	0.327	80	571	100	-12	118	Error	37	-49	94	24	15848	17819	1.424	0.382	-50	0	0
2	5	21	"YBL059CA01 |YBL059C-A||Hypothetical ORF"	"230358"	7440	23540	140	253	273	124	45	107	107	144	588	408	0	0	0	291	322	200	62	196	196	211	315	149	3	0	0	1.537	1.317	1.233	1.282	3.305	0.681	0.195	156	856	100	241	292	0.620	146	95	166	126	42522	50252	0.219	0.352	0	0	0
2	6	21	"YBL082C_01 |YBL082C|RHK1|Dol-P-Man dependent alpha(1-3) mannosyltransferase (putative)"	"230379"	7640	23540	140	249	310	347	111	122	122	145	98	67	64	31	0	241	276	354	128	198	198	209	80	38	35	9	0	2.953	2.410	1.806	2.115	2.905	1.063	0.730	156	864	100	170	266	1.562	127	43	188	78	48370	43095	1.684	0.838	0	0	0
2	7	21	"YBL103C_01 |YBL103C|RTG3|phosphoprotein"	"230400"	7780	23530	50	305	351	206	58	176	176	215	140	65	50	16	0	245	265	130	49	206	206	220	101	45	33	25	0	3.308	2.966	1.100	1.541	2.496	3.070	0.188	12	92	100	168	234	1.726	129	39	175	59	4212	3175	0.971	0.446	0	0	0
2	8	21	"YBR012WB01 |YBR012W-B||TyB Gag-Pol protein; proteolytically processed to make the Gag, RT, PR, and IN proteins that are required for retrotransposition"	"230421"	8030	23540	140	11165	11244	3203	28	120	120	148	124	83	100	100	0	6448	6681	2228	33	200	200	209	83	39	99	99	0	1.768	1.716	1.716	1.803	1.347	1.685	0.975	156	964	100	17293	17605	0.822	11045	6248	11124	6481	1754095	1042218	89.484	77.976	0	0	0
2	9	21	"YBL060W_01 |YBL060W||Hypothetical ORF"	"230442"	8220	23530	110	151	159	87	54	109	109	113	54	47	40	23	0	171	173	53	30	193	193	196	55	28	11	0	0	-1.909	-2.500	1.490	1.474	7.965	-15.746	0.002	80	548	100	20	30	Error	42	-22	50	-20	12693	13814	0.852	-0.418	-50	0	0
2	10	21	"YBL084C_01 |YBL084C|CDC27|anaphase promoting complex (APC) subunit"	"230463"	8420	23530	110	158	170	84	49	109	109	114	53	46	47	23	0	159	167	63	37	189	189	197	58	29	8	2	0	-1.633	-2.773	1.429	1.010	3.042	-8.560	0.001	80	569	100	19	39	Error	49	-30	61	-22	13567	13338	1.057	-0.517	-50	0	0
2	11	21	"YBL105C_01 |YBL105C|PKC1|Protein Kinase C"	"230484"	8630	23550	140	359	408	211	51	113	113	128	132	103	75	46	0	338	360	177	49	200	200	207	92	44	58	39	0	1.783	1.844	1.802	1.895	2.707	2.728	0.365	156	895	100	384	455	0.834	246	138	295	160	63609	56194	2.121	1.663	0	0	0
2	12	21	"YBR014C_01 |YBR014C||Hypothetical ORF"	"230505"	8840	23550	130	319	362	180	49	113	113	134	147	109	65	28	0	329	339	131	38	202	202	213	99	46	60	25	0	1.622	1.818	1.529	1.583	2.474	0.580	0.227	120	735	100	333	386	0.698	206	127	249	137	43390	40664	1.551	1.273	0	0	0
2	13	21	"YBL062W_01 |YBL062W||Hypothetical ORF"	"230526"	9020	23530	110	150	175	118	67	116	116	126	69	54	38	16	0	141	170	105	61	196	196	205	62	30	13	8	0	-0.618	-2.269	0.665	0.756	4.628	1.125	0.147	80	551	100	-21	33	Error	34	-55	59	-26	13987	13596	0.710	-0.565	-50	0	0
2	14	21	"YBL086C_01 |YBL086C||Protein of unknown function; green fluorescent protein (GFP)-fusion protein localizes to the cell periphery"	"230547"	9220	23530	110	150	164	84	51	121	121	129	75	58	28	12	0	203	217	81	37	204	204	226	265	117	1	0	0	-29.000	3.308	1.000	1.039	4.074	0.194	0.015	80	576	100	28	56	Error	29	-1	43	13	13132	17365	0.467	-0.034	-50	0	0
2	15	21	"YBL107C_01 |YBL107C||Hypothetical ORF"	"230568"	9430	23530	140	244	264	116	43	127	127	147	93	63	59	30	0	369	380	130	34	207	207	220	86	39	76	44	0	0.722	0.792	0.832	0.752	3.223	0.938	0.357	156	953	100	279	310	-0.469	117	162	137	173	41200	59268	1.258	1.860	0	0	0
2	16	21	"YBR016W_01 |YBR016W||Plasma membrane protein of unknown function; has similarity to hydrophilins, which are hydrophilic, glycine-rich proteins involved in the adaptive response to hyperosmotic conditions"	"230589"	9630	23540	110	1038	1024	370	36	119	119	127	68	53	100	100	0	810	848	343	40	206	206	215	114	53	96	91	0	1.522	1.410	1.473	1.528	1.594	1.238	0.764	80	546	100	1523	1547	0.606	919	604	905	642	81917	67849	13.191	5.553	0	0	0
2	17	21	"YBL064C_01 |YBL064C|PRX1|also called mTPx I, a mitochondrial isoform of thioredoxin peroxidase (EC 1.11.1.-)"	"230609"	9820	23520	130	202	212	97	45	113	113	121	63	52	58	35	0	221	230	89	38	205	205	212	106	50	17	4	0	5.563	3.960	1.508	1.413	4.565	0.158	0.013	120	735	100	105	124	2.476	89	16	99	25	25401	27570	1.444	0.170	0	0	0
2	18	21	"YBL088C_01 |YBL088C|TEL1|phosphatidylinositol kinase (putative)"	"230629"	10020	23500	80	250	284	141	49	134	134	154	102	66	61	28	0	279	286	125	43	209	209	220	85	38	36	13	0	1.657	1.948	1.296	1.823	3.528	1.891	0.154	52	316	100	186	227	0.729	116	70	150	77	14762	14887	1.275	0.776	0	0	0
2	19	21	"YBL108W_01 |YBL108W||Hypothetical ORF"	"230649"	10220	23520	110	115	123	60	48	111	111	125	80	64	13	2	0	135	146	45	30	201	201	212	92	43	1	0	0	-0.061	-0.218	0.487	0.489	3.700	0.039	0.002	80	590	100	-62	-43	Error	4	-66	12	-55	9852	11684	-0.025	-0.717	-50	0	0
2	20	21	"YBR018C_01 |YBR018C|GAL7|galactose-1-phosphate uridyl transferase"	"230669"	10420	23520	110	124	133	63	47	115	115	125	69	55	22	3	0	147	157	46	29	203	203	222	203	91	0	0	0	-0.161	-0.391	0.842	0.854	2.923	0.185	0.070	80	561	100	-47	-28	Error	9	-56	18	-46	10604	12539	0.116	-0.320	-50	0	0
2	21	21	"YBL066C_01 |YBL066C|SEF1|transcription factor (putative)"	"230689"	10630	23530	130	277	297	117	39	108	108	118	62	52	89	65	0	235	251	82	32	200	200	203	50	24	45	26	0	4.829	3.706	2.485	3.122	4.209	4.677	0.091	120	734	100	204	240	2.272	169	35	189	51	35692	30069	2.887	0.960	0	0	0
2	22	21	"YBL090W_01 |YBL090W|MRP21|mitochondrial ribosome small subunit component"	"230709"	10830	23530	140	398	407	168	41	108	108	122	221	181	64	20	0	380	385	131	34	198	198	215	385	179	7	0	0	1.593	1.599	1.570	1.541	2.702	1.698	0.452	156	917	100	472	486	0.672	290	182	299	187	63431	60036	1.290	0.442	0	0	0
3	1	1	"YCONTROL91 |||Randomly_generated_negative_control|C2"	"230710"	11050	19550	110	168	175	75	42	115	115	124	66	53	37	13	0	168	175	74	42	213	213	221	125	56	1	1	0	-1.178	-1.579	0.667	0.775	3.973	0.420	0.040	80	626	100	8	22	Error	53	-45	60	-38	13979	14030	0.773	-0.368	-50	0	0
3	2	1	"YCONTROL91 |||Randomly_generated_negative_control|C2"	"230731"	11250	19550	110	120	126	63	50	113	113	125	66	52	15	2	0	135	139	39	28	207	207	210	55	26	1	0	0	-0.097	-0.191	0.508	0.486	2.929	-0.370	0.006	80	604	100	-65	-55	Error	7	-72	13	-68	10068	11114	0.015	-1.291	-50	0	0
3	3	1	"YCONTROL91 |||Randomly_generated_negative_control|C2"	"230752"	11450	19550	110	125	142	73	51	115	115	128	69	53	18	10	0	149	164	77	46	206	206	229	410	179	0	0	0	-0.175	-0.643	0.560	0.474	5.864	-0.008	0.004	80	615	100	-47	-15	Error	10	-57	27	-42	11353	13095	0.203	-0.159	-50	0	0
3	4	1	"YCONTROL91 |||Randomly_generated_negative_control|C2"	"230773"	11640	19540	70	175	189	83	43	140	140	151	82	54	31	9	0	191	200	72	36	200	200	200	56	28	18	3	0	-3.889	100000.000	1.077	1.355	3.815	2.214	0.044	32	236	100	26	49	Error	35	-9	49	0	6063	6411	0.463	0.000	0	0	0
3	5	1	"YCONTROL02 |||Randomly_generated_negative_control|C2"	"230794"	11830	19550	110	153	160	71	44	121	121	131	74	56	26	6	0	176	176	53	30	206	206	212	92	43	2	0	0	-1.067	-1.300	1.536	1.589	3.779	-6.117	0.008	80	612	100	2	9	Error	32	-30	39	-30	12776	14080	0.392	-0.391	-50	0	0
3	6	1	"YCONTROL02 |||Randomly_generated_negative_control|C2"	"230815"	12030	19560	80	226	243	120	49	117	117	136	82	60	55	36	0	266	263	90	34	208	208	219	114	52	28	5	0	1.879	2.291	1.426	1.257	4.049	3.066	0.070	52	340	100	167	181	0.910	109	58	126	55	12654	13655	1.305	0.386	0	0	0
3	7	1	"YCONTROL02 |||Randomly_generated_negative_control|C2"	"230836"	12260	19570	40	230	247	95	38	141	141	167	97	58	41	16	0	192	215	70	32	206	206	211	59	27	33	0	0	-6.357	11.778	1.035	1.424	4.046	1.374	0.133	12	68	100	75	115	Error	89	-14	106	9	2963	2574	0.825	0.068	0	0	0
3	8	1	"YCONTROL02 |||Randomly_generated_negative_control|C2"	"230857"	12470	19550	150	788	804	284	35	118	118	130	72	55	100	100	0	717	747	227	30	210	210	220	118	53	99	92	0	1.321	1.277	1.283	1.281	1.589	1.239	0.719	156	1026	100	1177	1223	0.402	670	507	686	537	125355	116561	9.361	4.466	0	0	0
3	9	1	"YCONTROL97 |||Randomly_generated_negative_control|C2"	"230878"	12630	19560	60	180	198	106	53	140	140	157	88	56	31	15	0	204	198	70	35	197	197	213	129	60	3	0	0	5.714	58.000	1.045	1.114	2.690	1.288	0.051	32	164	100	47	59	2.515	40	7	58	1	6338	6334	0.466	-0.116	0	0	0
3	10	1	"YCONTROL97 |||Randomly_generated_negative_control|C2"	"230899"	12860	19550	130	394	405	141	34	117	117	128	64	50	97	87	0	480	505	155	30	205	205	208	54	25	95	90	0	1.007	0.960	0.908	0.949	2.289	0.901	0.548	120	804	100	552	588	0.010	277	275	288	300	48640	60559	4.328	5.500	0	0	0
3	11	1	"YCONTROL97 |||Randomly_generated_negative_control|C2"	"230920"	13050	19550	110	132	134	62	46	114	114	123	59	47	22	6	0	131	137	44	32	208	208	212	55	25	0	0	0	-0.234	-0.282	0.417	0.409	5.372	-0.420	0.000	80	568	100	-59	-51	Error	18	-77	20	-71	10699	10944	0.186	-1.364	-50	0	0
3	12	1	"YCONTROL97 |||Randomly_generated_negative_control|C2"	"230941"	13250	19550	110	120	130	60	46	110	110	119	62	52	26	5	0	176	183	46	25	209	209	212	63	29	2	0	0	-0.303	-0.769	1.108	0.997	2.786	0.875	0.072	80	566	100	-23	-6	Error	10	-33	20	-26	10404	14672	0.177	-0.460	-50	0	0
3	13	1	"YCONTROL99 |||Randomly_generated_negative_control|C2"	"230962"	13460	19550	170	1854	1894	476	25	111	111	122	68	55	100	100	0	2058	2082	528	25	209	209	211	70	33	99	99	0	0.943	0.952	0.958	0.957	1.317	0.927	0.908	208	1090	100	3592	3656	-0.085	1743	1849	1783	1873	394048	432952	26.059	26.729	0	0	0
3	14	1	"YCONTROL99 |||Randomly_generated_negative_control|C2"	"230983"	13670	19550	170	1661	1617	486	30	107	107	118	67	56	100	100	0	1840	1805	526	29	209	209	211	70	33	99	97	0	0.953	0.946	0.945	0.974	1.444	0.933	0.906	208	1008	100	3185	3106	-0.070	1554	1631	1510	1596	336236	375399	22.373	22.771	0	0	0
3	15	1	"YCONTROL99 |||Randomly_generated_negative_control|C2"	"231004"	13870	19550	150	582	583	217	37	107	107	116	57	49	99	96	0	613	625	222	35	207	207	212	87	41	96	87	0	1.170	1.139	1.129	1.154	1.801	1.077	0.654	156	735	100	881	894	0.226	475	406	476	418	90931	97574	8.193	4.747	0	0	0
3	16	1	"YCONTROL99 |||Randomly_generated_negative_control|C2"	"231025"	14070	19550	180	3861	3716	1159	31	109	109	121	111	91	100	100	0	4070	4037	1347	33	206	206	211	115	54	100	98	0	0.971	0.942	0.945	0.987	1.367	0.926	0.960	256	1258	100	7616	7438	-0.042	3752	3864	3607	3831	951337	1033495	32.387	33.270	0	0	0
3	17	1	""	""	14260	19560	110	106	115	55	47	110	110	128	160	125	1	0	0	204	216	63	29	203	203	217	151	69	1	1	0	-4.000	0.385	1.158	0.973	5.254	1.541	0.898	80	503	100	-3	18	Error	-4	1	5	13	9235	17318	-0.081	-0.007	-75	0	0
3	18	1	""	""	14460	19560	110	97	104	54	51	109	109	121	70	57	7	1	0	225	231	83	35	202	202	210	105	50	7	2	0	-0.522	-0.172	0.786	0.880	2.888	0.364	0.187	80	589	100	11	24	Error	-12	23	-5	29	8359	18456	-0.243	0.200	-75	0	0
3	19	1	""	""	14660	19560	110	120	117	56	47	108	108	117	58	49	16	2	0	210	214	51	23	209	209	212	63	29	12	1	0	12.000	1.800	1.317	1.265	3.029	-2.534	0.002	80	589	100	13	14	3.585	12	1	9	5	9386	17110	0.000	0.032	-75	0	0
3	20	1	""	""	14860	19560	110	112	114	55	48	106	106	116	68	58	15	1	0	203	202	45	22	210	210	213	69	32	5	1	0	-0.857	-1.000	1.172	1.285	3.957	3.037	0.006	80	609	100	-1	0	Error	6	-7	8	-8	9156	16159	-0.029	-0.159	-75	0	0
3	21	1	""	""	15060	19560	110	115	122	58	47	110	110	124	82	66	13	1	0	213	219	52	23	209	209	213	59	27	23	1	0	1.250	1.200	1.058	1.048	3.661	2.501	0.087	80	579	100	9	22	0.322	5	4	12	10	9787	17533	-0.024	0.102	-75	0	0
3	22	1	""	""	15260	19560	110	111	127	74	58	112	112	125	86	68	16	5	0	209	214	67	31	205	205	212	83	39	7	2	0	-0.250	1.667	0.890	0.789	3.417	2.908	0.097	80	604	100	3	24	Error	-1	4	15	9	10197	17154	0.023	0.024	-75	0	0
3	1	2	"Spotting Buffer Corning|Corning Pronto Universal Spotting Solution|C2"	"230711"	11000	19760	110	101	109	53	48	124	124	130	64	49	6	1	0	220	219	44	20	203	203	213	131	61	0	0	0	-1.353	-0.937	1.071	0.989	3.245	-0.010	0.000	80	580	100	-6	1	Error	-23	17	-15	16	8737	17524	-0.328	0.046	-50	0	0
3	2	2	"Spotting Buffer Corning|Corning Pronto Universal Spotting Solution|C2"	"230732"	11200	19760	110	111	129	67	51	122	122	129	63	48	20	6	0	202	208	61	29	207	207	216	132	61	2	0	0	2.200	7.000	1.100	1.111	4.101	2.037	0.014	80	558	100	-16	8	1.138	-11	-5	7	1	10308	16674	0.000	-0.061	-50	0	0
3	3	2	"Spotting Buffer Corning|Corning Pronto Universal Spotting Solution|C2"	"230753"	11400	19760	110	134	139	70	50	117	117	126	65	51	23	7	0	212	215	51	23	206	206	214	58	27	17	2	0	2.833	2.444	2.088	2.268	3.966	14.022	0.000	80	553	100	23	31	1.503	17	6	22	9	11134	17196	0.200	0.017	-50	0	0
3	4	2	"Spotting Buffer Corning|Corning Pronto Universal Spotting Solution|C2"	"230774"	11600	19750	110	106	114	60	52	111	111	120	58	48	13	5	0	203	205	46	22	208	208	214	56	26	12	2	0	1.000	-1.000	1.572	1.192	5.307	0.394	0.014	80	578	100	-10	0	0.000	-5	-5	3	-3	9093	16392	-0.103	-0.161	-50	0	0
3	5	2	"Spotting Buffer Corning|Corning Pronto Universal Spotting Solution|C2"	"230795"	11800	19750	110	105	120	59	49	106	106	116	63	54	21	3	0	202	205	52	25	207	207	209	53	25	11	2	0	0.200	-7.000	1.197	0.881	4.177	6.794	0.002	80	558	100	-6	12	-2.322	-1	-5	14	-2	9588	16398	0.063	-0.075	-50	0	0
3	6	2	"Spotting Buffer Corning|Corning Pronto Universal Spotting Solution|C2"	"230816"	12000	19750	110	111	124	63	50	109	109	122	68	55	20	3	0	206	203	53	26	204	204	209	93	44	6	0	0	1.000	-15.000	1.639	1.734	3.699	-29.278	0.000	80	575	100	4	14	0.000	2	2	15	-1	9906	16219	0.029	-0.065	-50	0	0
3	7	2	"Spotting Buffer Corning|Corning Pronto Universal Spotting Solution|C2"	"230837"	12200	19750	110	125	141	96	68	114	114	125	66	52	23	7	0	215	222	81	36	207	207	209	60	28	22	3	0	1.375	1.800	0.900	1.198	4.764	1.173	0.109	80	574	100	19	42	0.459	11	8	27	15	11310	17740	0.242	0.217	-50	0	0
3	8	2	"Spotting Buffer Corning|Corning Pronto Universal Spotting Solution|C2"	"230858"	12400	19750	110	112	123	56	45	114	114	124	67	54	13	3	0	208	224	154	68	208	208	217	118	54	5	1	0	100000.000	0.563	1.000	1.049	3.642	0.237	0.183	80	541	100	-2	25	16.610	-2	0	9	16	9846	17895	-0.015	0.059	-50	0	0
3	9	2	"Spotting Buffer Corning|Corning Pronto Universal Spotting Solution|C2"	"230879"	12600	19750	110	99	107	57	53	116	116	125	64	51	11	1	0	208	238	269	113	196	196	207	67	32	13	2	0	-1.417	-0.214	1.682	1.396	5.021	0.056	0.009	80	536	100	-5	33	Error	-17	12	-9	42	8591	19002	-0.281	0.463	-50	0	0
3	10	2	"Spotting Buffer Corning|Corning Pronto Universal Spotting Solution|C2"	"230900"	12800	19750	110	109	112	52	46	113	113	119	57	47	15	2	0	200	198	47	23	197	197	200	53	26	12	2	0	-1.333	-1.000	0.966	1.228	4.483	-3.190	0.006	80	531	100	-1	0	Error	-4	3	-1	1	8987	15860	-0.123	-0.038	-50	0	0
3	11	2	"Spotting Buffer Corning|Corning Pronto Universal Spotting Solution|C2"	"230921"	13000	19750	110	94	102	49	48	117	117	123	61	49	12	0	0	194	200	58	29	198	198	203	65	32	12	3	0	5.750	-7.500	0.848	1.010	5.958	0.875	0.009	80	552	100	-27	-13	2.524	-23	-4	-15	2	8187	15971	-0.344	-0.046	-50	0	0
3	12	2	"Spotting Buffer Corning|Corning Pronto Universal Spotting Solution|C2"	"230942"	13200	19750	110	118	121	53	43	114	114	123	66	53	15	2	0	200	200	53	26	200	200	207	65	31	11	1	0	100000.000	100000.000	0.742	0.969	4.409	1.029	0.281	80	559	100	4	7	16.610	4	0	7	0	9709	16014	-0.030	-0.108	-50	0	0
3	13	2	"Spotting Buffer Corning|Corning Pronto Universal Spotting Solution|C2"	"230963"	13400	19750	110	102	121	88	72	104	104	114	57	50	25	5	0	186	195	70	35	197	197	200	54	27	15	5	0	0.182	-8.500	0.891	1.105	3.729	1.793	0.038	80	521	100	-13	15	-2.459	-2	-11	17	-2	9648	15618	0.123	-0.093	-50	0	0
3	14	2	"Spotting Buffer Corning|Corning Pronto Universal Spotting Solution|C2"	"230984"	13600	19750	110	109	126	76	60	105	105	116	73	62	25	8	0	194	199	47	23	200	200	203	86	42	6	0	0	-0.667	-21.000	1.472	1.590	4.618	0.783	0.297	80	516	100	-2	20	Error	4	-6	21	-1	10086	15931	0.137	-0.047	-50	0	0
3	15	2	"YCONTROL57 |||Randomly_generated_negative_control|C2"	"231005"	13800	19750	110	99	110	56	50	108	108	116	58	50	12	5	0	174	191	81	42	192	192	194	59	30	17	3	0	0.500	-2.000	0.669	0.620	3.086	0.216	0.006	80	526	100	-27	1	-1.000	-9	-18	2	-1	8790	15241	-0.103	-0.051	-50	0	0
3	16	2	"YCONTROL57 |||Randomly_generated_negative_control|C2"	"231026"	14000	19750	110	104	108	58	53	112	112	121	67	55	12	1	0	171	176	62	35	182	182	188	70	37	8	1	0	0.727	0.667	1.000	0.862	3.325	0.580	0.039	80	500	100	-19	-10	-0.459	-8	-11	-4	-6	8629	14089	-0.194	-0.171	-50	0	0
3	17	2	"YCONTROL57 |||Randomly_generated_negative_control|C2"	"231046"	14200	19750	110	114	123	61	49	113	113	125	70	56	15	3	0	146	160	54	33	184	184	185	68	36	6	0	0	-0.026	-0.417	0.897	1.001	4.268	0.816	0.008	80	523	100	-37	-14	Error	1	-38	10	-24	9824	12777	-0.029	-0.368	-50	0	0
3	18	2	"YCONTROL57 |||Randomly_generated_negative_control|C2"	"231066"	14400	19750	110	117	124	61	49	110	110	126	76	60	16	2	0	163	168	70	41	184	184	190	105	55	3	1	0	-0.333	-0.875	0.773	0.876	4.197	0.456	0.200	80	574	100	-14	-2	Error	7	-21	14	-16	9931	13439	-0.026	-0.210	-50	0	0
3	19	2	"YCONTROL63 |||Randomly_generated_negative_control|C2"	"231086"	14600	19750	110	118	124	58	46	109	109	118	65	55	20	2	0	158	171	69	40	183	183	186	64	34	20	1	0	-0.360	-1.250	0.727	0.612	3.040	2.565	0.006	80	574	100	-16	3	Error	9	-25	15	-12	9925	13669	0.092	-0.234	-50	0	0
3	20	2	"YCONTROL63 |||Randomly_generated_negative_control|C2"	"231106"	14800	19750	40	212	221	197	89	103	103	111	54	48	66	50	0	232	474	635	133	190	190	194	65	33	41	25	0	2.595	0.415	0.980	0.966	3.332	0.271	0.474	12	68	100	151	402	1.376	109	42	118	284	2650	5693	2.037	4.308	0	0	0
3	21	2	"YCONTROL63 |||Randomly_generated_negative_control|C2"	"231126"	14990	19740	110	108	116	59	50	109	109	121	78	64	10	1	0	180	180	62	34	188	188	187	79	42	10	0	0	0.125	-0.875	1.519	1.305	4.500	1.926	0.005	80	580	100	-9	-1	-3.000	-1	-8	7	-8	9262	14411	-0.064	-0.089	-50	0	0
3	22	2	"YCONTROL63 |||Randomly_generated_negative_control|C2"	"231146"	15190	19740	110	128	138	73	52	107	107	117	68	58	30	8	0	181	181	61	33	173	173	178	66	37	12	2	0	2.625	3.875	1.156	1.047	5.212	0.926	0.018	80	567	100	29	39	1.392	21	8	31	8	11057	14507	0.309	0.045	-50	0	0
3	1	3	"YPR158WA01 |YPR158W-A||TyA Gag protein; the main structural constituent of virus-like particles (VLPs)"	"230712"	11070	19950	150	65535	64175	5727	8	121	121	131	70	53	100	100	92	65535	60217	11282	18	208	208	216	70	32	100	100	60	1.001	1.067	1.001	1.092	1.211	1.084	0.900	156	852	100	130741	124063	0.002	65414	65327	64054	60009	10011361	9393896	914.914	857.157	0	0	0
3	2	3	"YPR181C_01 |YPR181C|SEC23|GTPase activating protein (GAP)"	"230733"	11270	19950	130	1543	1592	489	30	117	117	128	70	54	100	100	0	1095	1106	356	32	211	211	217	58	26	100	100	0	1.613	1.648	1.711	1.695	1.434	1.477	0.670	120	628	100	2310	2370	0.690	1426	884	1475	895	191038	132706	20.914	15.328	0	0	0
3	3	3	"Spotting Buffer Corning|Corning Pronto Universal Spotting Solution|C2"	"230754"	11460	19930	110	134	133	63	47	108	108	119	62	52	26	7	0	215	219	50	22	208	208	213	55	25	17	5	0	3.714	2.273	1.127	1.032	4.025	8.054	0.005	80	527	100	33	36	1.893	26	7	25	11	10646	17537	0.226	0.109	-50	0	0
3	4	3	"Spotting Buffer Corning|Corning Pronto Universal Spotting Solution|C2"	"230775"	11660	19930	110	117	126	62	49	107	107	117	62	52	26	5	0	206	212	48	22	214	214	220	103	46	3	0	0	-1.250	-9.500	1.695	1.395	3.558	0.201	0.066	80	541	100	2	17	Error	10	-8	19	-2	10048	16941	0.145	-0.078	-50	0	0
3	5	3	"YPR159W_01 |YPR159W|KRE6|beta-glucan synthase (putative)"	"230796"	11870	19950	140	1642	1637	604	36	106	106	114	60	52	99	97	0	919	902	312	34	211	211	215	92	42	94	93	0	2.169	2.216	2.169	2.250	1.452	2.210	0.830	156	725	100	2244	2222	1.117	1536	708	1531	691	255356	140653	25.383	7.467	0	0	0
3	6	3	"YPR183W_01 |YPR183W|DPM1|dolichol phosphate mannose synthase"	"230817"	12070	19950	100	2670	2710	649	23	114	114	129	82	63	100	100	0	1987	1996	522	26	214	214	220	72	32	100	100	0	1.442	1.457	1.451	1.476	1.243	1.436	0.921	80	477	100	4329	4378	0.528	2556	1773	2596	1782	216783	159685	31.476	24.667	0	0	0
3	7	3	"Spotting Buffer Corning|Corning Pronto Universal Spotting Solution|C2"	"230838"	12260	19930	110	103	114	59	51	114	114	129	82	63	12	1	0	206	211	58	27	216	216	223	73	32	7	1	0	1.100	0.000	0.957	0.977	3.478	6.339	0.001	80	545	100	-21	-5	0.138	-11	-10	0	-5	9134	16900	-0.183	-0.164	-50	0	0
3	8	3	"Spotting Buffer Corning|Corning Pronto Universal Spotting Solution|C2"	"230859"	12450	19930	110	115	122	50	40	112	112	123	63	51	13	2	0	220	218	51	23	211	211	216	61	28	16	1	0	0.333	1.429	0.953	0.922	4.021	0.851	0.014	80	534	100	12	17	-1.585	3	9	10	7	9797	17408	-0.016	0.033	-50	0	0
3	9	3	"YPR161C_01 |YPR161C|SGV1|CDC28/cdc2 related protein kinase"	"230880"	12650	19910	100	264	270	113	41	129	129	141	75	53	70	43	0	276	293	101	34	209	209	215	62	28	55	30	0	2.015	1.679	1.301	1.505	3.855	2.289	0.089	80	481	100	202	225	1.011	135	67	141	84	21638	23412	1.720	1.258	0	0	0
3	10	3	"YPR185W_01 |YPR185W|ATG13|autophagy"	"230901"	12860	19930	120	276	287	136	47	126	126	145	88	60	67	40	0	211	223	80	35	207	207	214	69	32	23	8	0	37.500	10.063	2.364	2.125	4.091	5.854	0.056	120	584	100	154	177	5.229	150	4	161	16	34437	26797	1.614	0.130	0	0	0
3	11	3	"Spotting Buffer Corning|Corning Pronto Universal Spotting Solution|C2"	"230922"	13050	19930	110	104	128	80	62	113	113	126	69	54	21	6	0	214	213	48	22	209	209	213	64	30	12	0	0	-1.800	3.750	1.192	1.187	3.727	0.374	0.001	80	542	100	-4	19	Error	-9	5	15	4	10262	17019	0.029	0.000	-50	0	0
3	12	3	"Spotting Buffer Corning|Corning Pronto Universal Spotting Solution|C2"	"230943"	13250	19930	110	105	111	54	48	111	111	120	62	51	10	3	0	190	192	48	25	212	212	217	60	27	3	0	0	0.273	0.000	0.863	1.065	4.152	-21.842	0.000	80	562	100	-28	-20	-1.874	-6	-22	0	-20	8900	15320	-0.145	-0.417	-50	0	0
3	13	3	"Spotting Buffer Corning|Corning Pronto Universal Spotting Solution|C2"	"230964"	13450	19930	110	118	123	55	44	103	103	115	58	50	25	5	0	204	204	48	23	209	209	213	88	41	3	0	0	-3.000	-4.000	0.919	1.564	4.656	41.929	0.000	80	561	100	10	15	Error	15	-5	20	-5	9855	16288	0.138	-0.102	-50	0	0
3	14	3	"Spotting Buffer Corning|Corning Pronto Universal Spotting Solution|C2"	"230985"	13650	19930	110	126	132	54	40	112	112	121	62	51	18	3	0	199	206	52	25	208	208	215	88	40	6	0	0	-1.556	-10.000	0.946	0.846	3.436	0.623	0.043	80	561	100	5	18	Error	14	-9	20	-2	10588	16467	0.177	-0.102	-50	0	0
3	15	3	"Spotting Buffer Corning|Corning Pronto Universal Spotting Solution|C2"	"231006"	13850	19930	110	105	114	53	46	110	110	126	154	122	1	0	0	211	206	47	22	208	208	216	145	67	0	0	0	-1.667	-2.000	1.040	0.863	4.015	-0.954	0.001	80	575	100	-2	2	Error	-5	3	4	-2	9148	16454	-0.078	-0.069	-50	0	0
3	16	3	"Spotting Buffer Corning|Corning Pronto Universal Spotting Solution|C2"	"231027"	14050	19930	110	114	120	52	43	112	112	125	155	124	1	0	0	191	198	48	24	205	205	215	146	67	0	0	0	-0.143	-1.143	0.793	0.753	3.082	4.633	0.004	80	562	100	-12	1	Error	2	-14	8	-7	9581	15818	-0.032	-0.116	-50	0	0
3	17	3	"Spotting Buffer Corning|Corning Pronto Universal Spotting Solution|C2"	"231047"	14250	19930	110	103	113	56	49	111	111	118	64	54	16	1	0	189	194	52	26	203	203	206	58	28	10	0	0	0.571	-0.222	1.060	1.063	4.085	1.028	0.028	80	574	100	-22	-7	-0.807	-8	-14	2	-9	9063	15518	-0.078	-0.207	-50	0	0
3	18	3	"Spotting Buffer Corning|Corning Pronto Universal Spotting Solution|C2"	"231067"	14430	19920	40	130	165	102	61	128	128	134	64	47	25	25	0	187	209	62	29	207	207	215	48	22	25	0	0	-0.100	18.500	1.080	0.750	3.342	2.579	0.008	12	68	100	-18	39	Error	2	-20	37	2	1975	2511	0.484	-0.125	0	0	0
3	19	3	"Spotting Buffer Corning|Corning Pronto Universal Spotting Solution|C2"	"231087"	14650	19930	110	116	120	62	51	106	106	117	65	55	17	2	0	196	199	56	28	199	199	202	54	26	17	5	0	-3.333	100000.000	0.743	0.758	3.757	1.029	0.002	80	573	100	7	14	Error	10	-3	14	0	9605	15935	0.046	-0.056	-50	0	0
3	20	3	"Spotting Buffer Corning|Corning Pronto Universal Spotting Solution|C2"	"231107"	14850	19920	110	98	111	62	55	108	108	118	66	55	12	2	0	184	190	54	28	201	201	202	57	28	12	0	0	0.588	-0.273	0.773	0.771	4.673	-69.516	0.000	80	584	100	-27	-8	-0.766	-10	-17	3	-11	8912	15207	-0.106	-0.211	-50	0	0
3	21	3	"Spotting Buffer Corning|Corning Pronto Universal Spotting Solution|C2"	"231127"	15000	19910	40	166	187	104	55	120	120	120	51	42	50	33	0	272	259	60	23	195	195	202	52	25	66	33	0	0.597	1.047	1.067	0.787	7.365	3.680	0.021	12	68	100	123	131	-0.743	46	77	67	64	2239	3103	1.314	1.096	0	0	0
3	22	3	"Spotting Buffer Corning|Corning Pronto Universal Spotting Solution|C2"	"231147"	15250	19920	110	115	117	53	45	104	104	110	58	52	16	3	0	193	193	50	25	200	200	204	57	27	10	0	0	-1.571	-1.857	0.840	0.871	3.477	-17.473	0.000	80	616	100	4	6	Error	11	-7	13	-7	9397	15439	0.121	-0.193	-50	0	0
3	1	4	"YPL116W_01 |YPL116W|HOS3|Protein with similarity to Hda1p, Rpd3p, Hos2p, and Hos1p"	"230713"	11080	20150	130	482	487	158	32	120	120	131	70	53	98	95	0	365	397	136	34	213	213	217	55	25	85	63	0	2.382	1.995	2.137	2.221	2.233	1.958	0.439	120	666	100	514	551	1.252	362	152	367	184	58384	47673	5.086	3.273	0	0	0
3	2	4	"YPL140C_01 |YPL140C|MKK2|protein kinase"	"230734"	11270	20150	110	200	216	90	41	121	121	138	80	57	46	18	0	203	210	68	32	216	216	220	62	28	11	3	0	-6.077	-15.833	1.605	1.218	5.417	2.533	0.004	80	484	100	66	89	Error	79	-13	95	-6	17318	16778	0.975	-0.161	-50	0	0
3	3	4	"YPL070W_01 |YPL070W|MUK1|Hypothetical ORF"	"230755"	11470	20150	130	436	470	202	42	111	111	124	75	60	95	86	0	293	321	133	41	211	211	217	93	42	48	27	0	3.963	3.264	2.750	3.314	3.030	2.214	0.282	120	664	100	407	469	1.987	325	82	359	110	56398	38496	4.613	1.118	0	0	0
3	4	4	"YPL094C_01 |YPL094C|SEC62|ER protein translocation apparatus membrane component"	"230776"	11670	20150	140	641	668	253	37	109	109	115	56	48	98	97	0	542	552	171	30	213	213	215	57	26	94	91	0	1.617	1.649	1.665	1.673	1.809	1.718	0.635	156	680	100	861	898	0.693	532	329	559	339	104282	86095	9.875	5.912	0	0	0
3	5	4	"YPL118W_01 |YPL118W|MRP51|mitochondrial ribosome small subunit component"	"230797"	11870	20150	140	827	838	305	36	111	111	118	61	51	99	98	0	673	692	218	31	211	211	213	57	26	98	98	0	1.550	1.511	1.579	1.516	1.538	1.548	0.774	156	602	100	1178	1208	0.632	716	462	727	481	130781	107985	11.803	8.404	0	0	0
3	6	4	"YPL142C_01 |YPL142C||Protein required for cell viability"	"230818"	12070	20140	110	134	145	62	42	117	117	131	73	55	20	5	0	133	146	74	50	205	205	208	61	29	2	1	0	-0.236	-0.475	0.373	0.489	4.985	-1.208	0.000	80	517	100	-55	-31	Error	17	-72	28	-59	11563	11696	0.192	-1.016	-50	0	0
3	7	4	"YPL072W_01 |YPL072W|UBP16|deubiquitinating enzyme (putative)"	"230839"	12270	20140	100	254	277	112	40	121	121	135	71	52	72	46	0	262	267	86	32	208	208	214	55	25	48	22	0	2.463	2.644	1.856	1.714	3.983	3.644	0.075	80	510	100	187	215	1.300	133	54	156	59	22129	21376	2.000	0.964	0	0	0
3	8	4	"YPL096W_01 |YPL096W|PNG1|peptide:N-glycanase"	"230860"	12440	20110	80	283	293	126	43	134	134	159	92	57	65	36	0	207	232	99	42	196	196	204	61	29	25	9	0	13.545	4.417	1.976	2.834	4.758	4.327	0.052	52	323	100	160	195	3.760	149	11	159	36	15243	12075	1.457	0.459	0	0	0
3	9	4	"YPL120W_01 |YPL120W|VPS30|Required for sorting and delivery of soluble hydrolases to the vacuole."	"230881"	12660	20150	160	2438	2359	698	29	132	132	148	85	57	98	97	0	1503	1439	423	29	205	205	211	63	29	96	95	0	1.777	1.805	1.826	1.818	1.406	1.812	0.910	208	934	100	3604	3461	0.829	2306	1298	2227	1234	490682	299265	26.012	19.492	0	0	0
3	10	4	"YPL144W_01 |YPL144W||Hypothetical ORF"	"230902"	12870	20150	170	346	359	132	36	122	122	138	81	58	91	68	0	479	483	110	22	204	204	210	57	27	98	93	0	0.815	0.849	0.723	0.790	2.066	0.933	0.423	208	893	100	499	516	-0.296	224	275	237	279	74573	100362	2.728	4.789	0	0	0
3	11	4	"YPR155C_01 |YPR155C|NCA2|Regulates proper expression of subunits 6 (Atp6p) and 8 (Atp8p) of the Fo-F1 ATP synthase"	"230923"	13070	20150	100	322	327	129	39	117	117	128	69	53	83	66	0	274	302	113	37	208	208	215	57	26	56	36	0	3.106	2.234	1.617	1.959	3.009	1.768	0.133	80	484	100	271	304	1.635	205	66	210	94	26132	24159	2.884	1.526	0	0	0
3	12	4	"YPR175W_01 |YPR175W|DPB2|DNA polymerase epsilon subunit B"	"230944"	13270	20150	130	329	348	147	42	120	120	140	91	65	81	55	0	267	277	100	36	211	211	219	62	28	45	28	0	3.732	3.455	2.359	2.727	3.118	3.718	0.141	120	737	100	265	294	1.900	209	56	228	66	41763	33297	2.286	0.935	0	0	0
3	13	4	"YPR199C_01 |YPR199C|ARR1|Transcriptional activator of the bZIP family, required for transcription of genes involved in resistance to arsenic compounds"	"230965"	13460	20150	130	277	301	127	42	111	111	118	58	49	89	67	0	228	228	75	32	208	208	215	84	39	18	5	0	8.300	9.500	3.435	3.756	2.975	1.733	0.154	120	646	100	186	210	3.053	166	20	190	20	36176	27414	3.155	0.155	0	0	0
3	14	4	"Spotting Buffer Corning|Corning Pronto Universal Spotting Solution|C2"	"230986"	13650	20140	110	122	137	81	59	114	114	119	59	49	25	13	0	209	215	58	26	209	209	215	64	29	17	2	0	100000.000	3.833	1.457	1.446	4.612	-44.345	0.000	80	557	100	8	29	16.610	8	0	23	6	10953	17171	0.305	0.000	-50	0	0
3	15	4	"YPR157W_01 |YPR157W||Hypothetical ORF"	"231007"	13840	20140	50	232	233	111	47	120	120	141	79	56	58	33	0	166	163	45	27	194	194	194	64	32	0	0	0	-4.000	-3.645	8.278	3.328	4.913	-8.892	0.007	12	104	100	84	82	Error	112	-28	113	-31	2796	1952	1.165	-0.484	0	0	0
3	16	4	"YPR177C_01 |YPR177C||Protein required for cell viability"	"231028"	14060	20140	110	123	131	75	57	111	111	126	153	121	5	1	0	131	143	70	48	206	206	219	157	71	1	1	0	-0.160	-0.317	0.529	0.568	3.153	0.122	0.016	80	599	100	-63	-43	Error	12	-75	20	-63	10469	11473	0.033	-0.484	-50	0	0
3	17	4	"YPR201W_01 |YPR201W|ARR3|Arsenite transporter of the plasma membrane, required for resistance to arsenic compounds; transcription is activated by Arr1p in the presence of arsenite"	"231048"	14260	20140	110	127	137	67	48	102	102	113	57	50	31	11	0	145	149	47	31	204	204	208	52	25	3	1	0	-0.424	-0.636	0.403	0.476	2.972	-1.651	0.028	80	577	100	-34	-20	Error	25	-59	35	-55	10926	11921	0.421	-1.135	-50	0	0
3	18	4	"Spotting Buffer Corning|Corning Pronto Universal Spotting Solution|C2"	"231068"	14460	20140	110	114	127	68	53	113	113	119	59	49	25	6	0	200	215	81	37	202	202	208	52	25	17	8	0	-0.500	1.077	1.160	1.095	4.192	0.728	0.001	80	563	100	-1	27	Error	1	-2	14	13	10148	17232	0.136	0.135	-50	0	0
3	19	4	"YPR158CD01 |YPR158C-D||TyB Gag-Pol protein; proteolytically processed to make the Gag, RT, PR, and IN proteins that are required for retrotransposition"	"231088"	14670	20150	140	49904	47015	17036	36	111	111	120	63	52	100	100	7	25925	24464	10351	42	207	207	211	58	27	98	97	0	1.936	1.934	1.988	2.380	1.933	1.883	0.985	156	728	100	75511	71161	0.953	49793	25718	46904	24257	7334414	3816347	744.365	418.155	0	0	0
3	20	4	"YPR179C_01 |YPR179C|HDA3|Subunit of a possibly tetrameric trichostatin A-sensitive class II histone deacetylase complex that contains an Hda1p homodimer and an Hda2p-Hda3p heterodimer; required for the activity of the complex; has similarity to Hda2p"	"231108"	14870	20150	120	323	343	143	41	111	111	125	77	61	89	66	0	233	244	86	35	209	209	212	57	26	31	16	0	8.833	6.629	3.611	3.965	3.675	3.292	0.136	120	607	100	236	267	3.143	212	24	232	35	41126	29313	2.831	0.561	0	0	0
3	21	4	"YPR203W_01 |YPR203W||Hypothetical ORF"	"231128"	15070	20150	120	1995	2069	667	32	104	104	112	56	50	100	100	0	1444	1453	468	32	205	205	209	51	24	98	98	0	1.526	1.575	1.606	1.649	1.560	1.575	0.902	120	615	100	3130	3213	0.610	1891	1239	1965	1248	248266	174345	34.946	24.392	0	0	0
3	22	4	"Spotting Buffer Corning|Corning Pronto Universal Spotting Solution|C2"	"231148"	15260	20140	110	102	119	68	57	104	104	110	57	51	18	8	0	204	206	49	23	208	208	210	51	24	16	0	0	0.500	-7.500	1.004	0.821	4.393	-19.492	0.000	80	566	100	-6	13	-1.000	-2	-4	15	-2	9508	16445	0.158	-0.078	-50	0	0
3	1	5	"YOR089C_01 |YOR089C|VPS21|small GTP-binding protein"	"230714"	11070	20350	140	522	541	193	35	112	112	122	63	51	99	94	0	608	630	201	31	208	208	219	184	84	91	57	0	1.025	1.017	1.044	1.022	1.994	0.591	0.311	156	765	100	810	851	0.036	410	400	429	422	84378	98324	6.651	2.234	0	0	0
3	2	5	"YOR113W_01 |YOR113W|AZF1|probable transcription factor, suppressor of mutation in the nuclear gene for the core subunit of mitochondrial RNA polymerase"	"230735"	11270	20340	130	565	580	176	30	111	111	124	67	54	99	97	0	439	446	131	29	207	207	218	206	94	60	7	0	1.957	1.962	2.041	2.135	2.147	0.769	0.141	120	601	100	686	708	0.969	454	232	469	239	69546	53577	6.806	1.107	0	0	0
3	3	5	"YOR137C_01 |YOR137C|SIA1|Suppressor of eIF5A"	"230756"	11470	20350	130	348	363	150	41	105	105	116	69	59	93	79	0	298	305	99	32	209	209	215	96	44	44	15	0	2.730	2.688	2.438	2.462	3.374	1.597	0.202	120	577	100	332	354	1.449	243	89	258	96	43548	36633	3.580	0.938	0	0	0
3	4	5	"YOR159C_01 |YOR159C|SME1|human E core protein homolog"	"230777"	11670	20350	130	497	491	174	35	113	113	120	67	55	99	94	0	470	475	147	30	211	211	213	55	25	93	87	0	1.483	1.432	1.438	1.541	2.173	1.523	0.508	120	574	100	643	642	0.568	384	259	378	264	58962	57024	5.537	4.764	0	0	0
3	5	5	"YOR091W_01 |YOR091W||Hypothetical ORF"	"230798"	11870	20350	170	610	621	217	34	118	118	129	77	59	99	97	0	660	678	210	30	202	202	209	65	31	99	97	0	1.074	1.057	1.062	1.063	1.800	1.075	0.664	208	723	100	950	979	0.103	492	458	503	476	129234	140967	6.390	7.215	0	0	0
3	6	5	"YOR115C_01 |YOR115C|TRS33|Trapp subunit of 33 kDa"	"230819"	12070	20350	140	463	472	167	35	117	117	129	72	55	98	92	0	380	386	108	27	202	202	211	83	39	84	52	0	1.944	1.929	1.851	2.045	2.248	2.084	0.406	156	611	100	524	539	0.959	346	178	355	184	73698	60286	4.764	2.108	0	0	0
3	7	5	"YOR139C_01 |YOR139C||Hypothetical ORF"	"230840"	12250	20360	100	284	287	95	33	116	116	136	82	60	82	52	0	260	250	77	30	205	205	233	302	129	0	0	0	3.055	3.800	2.000	2.314	2.961	0.019	0.003	80	469	100	223	216	1.611	168	55	171	45	22931	20000	1.841	0.056	0	0	0
3	8	5	"YOR161C_01 |YOR161C||Hypothetical ORF"	"230861"	12470	20350	130	246	257	118	45	120	120	137	78	56	68	39	0	194	225	132	58	204	204	217	236	108	3	0	0	-12.600	6.524	2.146	1.800	4.567	2.419	0.038	120	753	100	116	158	Error	126	-10	137	21	30831	27052	1.538	0.034	0	0	0
3	9	5	"YPL062W_01 |YPL062W||Hypothetical ORF"	"230882"	12670	20350	110	107	113	49	43	112	112	120	57	47	12	2	0	134	135	38	28	205	205	208	54	25	0	0	0	0.070	-0.014	0.492	0.482	3.274	-0.046	0.000	80	480	100	-76	-69	-3.828	-5	-71	1	-70	9033	10779	-0.123	-1.352	-50	0	0
3	10	5	"YPL086C_01 |YPL086C|ELP3|histone acetyltransferase|RNA polymerase II Elongator subunit"	"230903"	12870	20350	130	426	436	168	38	111	111	121	63	52	96	87	0	431	512	673	131	204	204	208	51	24	91	81	0	1.388	1.055	1.396	1.236	3.124	0.189	0.110	120	582	100	542	633	0.473	315	227	325	308	52274	61406	5.000	5.961	0	0	0
3	11	5	"YPL110C_01 |YPL110C||Hypothetical ORF"	"230924"	13020	20380	60	192	212	122	57	141	141	151	87	57	34	25	0	196	193	61	31	189	189	194	68	35	12	3	0	7.286	17.750	5.375	4.305	3.559	-48.027	0.001	32	166	100	58	75	2.865	51	7	71	4	6785	6188	0.701	-0.015	0	0	0
3	12	5	"YPL134C_01 |YPL134C|ODC1|mitochondrial 2-oxodicarboxylate transport protein"	"230945"	13210	20350	50	330	304	106	34	150	150	180	109	60	66	25	0	248	264	99	37	212	212	223	77	34	25	16	0	5.000	2.962	2.408	1.645	4.076	5.976	0.025	12	104	100	216	206	2.322	180	36	154	52	3646	3168	1.138	0.532	0	0	0
3	13	5	"YPL064C_01 |YPL064C|CWC27|Complexed with Cef1p"	"230966"	13470	20330	110	250	284	132	46	126	126	143	90	62	62	36	0	290	309	101	32	213	213	223	151	67	31	2	0	1.610	1.646	1.577	1.619	3.704	1.813	0.184	80	547	100	201	254	0.687	124	77	158	96	22735	24688	1.567	0.570	0	0	0
3	14	5	"YPL088W_01 |YPL088W||Hypothetical ORF"	"230987"	13660	20330	110	200	202	90	44	117	117	126	64	50	60	25	0	295	310	121	39	214	214	219	70	31	53	27	0	1.025	0.885	1.014	1.139	3.583	0.355	0.050	80	532	100	164	181	0.035	83	81	85	96	16190	24820	1.188	1.300	0	0	0
3	15	5	"YPL112C_01 |YPL112C|PEX25|peroxin"	"231008"	13870	20340	130	415	430	168	39	116	116	129	68	52	96	88	0	322	338	113	33	210	210	218	74	33	67	37	0	2.670	2.453	2.294	2.510	2.968	2.838	0.232	120	738	100	411	442	1.417	299	112	314	128	51632	40588	4.426	1.622	0	0	0
3	16	5	"YPL136W_01 |YPL136W||Hypothetical ORF"	"231029"	14060	20340	110	120	127	59	46	111	111	121	68	56	20	5	0	137	138	40	28	205	205	214	98	45	0	0	0	-0.132	-0.239	0.595	0.521	3.028	-15.838	0.000	80	538	100	-59	-51	Error	9	-68	16	-67	10177	11012	0.088	-0.776	-50	0	0
3	17	5	"YPL066W_01 |YPL066W||Hypothetical ORF"	"231049"	14260	20340	110	121	146	98	67	108	108	127	138	108	12	3	0	221	226	64	28	211	211	214	62	28	20	3	0	1.300	2.533	1.081	0.922	4.248	2.239	0.068	80	564	100	23	53	0.379	13	10	38	15	11688	18087	0.138	0.194	-50	0	0
3	18	5	"YPL090C_01 |YPL090C|RPS6A|ribosomal protein S6A (S10A) (rp9) (YS4)"	"231069"	14480	20350	140	13722	14247	4367	30	111	111	126	121	96	100	100	0	16609	17446	5640	32	205	205	211	57	27	100	100	0	0.830	0.820	0.828	0.834	1.156	0.811	0.984	156	748	100	30015	31377	-0.269	13611	16404	14136	17241	2222604	2721531	116.702	302.368	0	0	0
3	19	5	"YPL114W_01 |YPL114W||Hypothetical ORF"	"231089"	14670	20310	110	122	137	65	47	119	119	135	81	60	16	3	0	148	158	64	40	199	199	205	62	30	6	1	0	-0.059	-0.439	0.684	0.568	3.694	0.451	0.002	80	483	100	-48	-23	Error	3	-51	18	-41	10954	12603	0.025	-0.758	-50	0	0
3	20	5	"YPL138C_01 |YPL138C|SPP1|compass (complex proteins associated with Set1p) component"	"231109"	14870	20280	50	274	282	122	43	142	142	177	113	63	58	33	0	267	262	73	27	205	205	217	72	33	41	16	0	2.129	2.456	1.941	1.603	2.604	5.163	0.041	12	92	100	194	197	1.090	132	62	140	57	3385	3142	0.929	0.625	0	0	0
3	21	5	"YPL068C_01 |YPL068C||Hypothetical ORF"	"231129"	15070	20340	130	320	327	132	40	106	106	123	71	57	90	71	0	235	243	81	33	206	206	208	57	27	35	20	0	7.379	5.973	2.743	3.039	3.734	5.964	0.059	120	701	100	243	258	2.883	214	29	221	37	39257	29210	2.873	0.614	0	0	0
3	22	5	"YPL092W_01 |YPL092W|SSU1|major facilitator superfamily"	"231149"	15280	20350	140	696	726	291	40	99	99	108	56	51	98	98	0	272	289	112	38	203	203	206	52	25	61	36	0	8.652	7.291	5.915	7.058	2.777	7.407	0.252	156	851	100	666	713	3.113	597	69	627	86	113324	45094	11.036	1.596	0	0	0
3	1	6	"YNR002C_01 |YNR002C|FUN34|transmembrane protein (putative)"	"230715"	11070	20550	110	161	174	73	41	112	112	121	65	53	40	17	0	180	180	56	31	203	203	208	51	24	6	1	0	-2.130	-2.696	1.862	1.878	5.363	-3.294	0.036	80	484	100	26	39	Error	49	-23	62	-23	13942	14428	0.815	-0.549	-50	0	0
3	2	6	"YNR026C_01 |YNR026C|SEC12|guanine nucleotide exchange factor for Sar1p"	"230736"	11270	20550	140	300	318	143	44	111	111	118	60	50	85	73	0	275	291	110	37	202	202	208	50	24	55	39	0	2.589	2.326	2.321	2.513	3.501	2.689	0.141	156	587	100	262	296	1.372	189	73	207	89	49632	45395	3.333	1.660	0	0	0
3	3	6	"YNL295W_01 |YNL295W||Hypothetical ORF"	"230757"	11470	20540	140	292	306	126	41	107	107	118	61	51	84	69	0	235	247	80	32	202	202	205	53	25	35	17	0	5.606	4.422	3.185	3.261	3.683	5.843	0.062	156	630	100	218	244	2.487	185	33	199	45	47689	38524	3.082	0.792	0	0	0
3	4	6	"YNL319W_01 |YNL319W||Hypothetical ORF"	"230778"	11670	20550	110	115	121	68	56	117	117	130	80	61	12	5	0	132	136	43	31	203	203	206	66	32	0	0	0	0.028	-0.060	0.594	0.531	5.387	1.169	0.035	80	477	100	-73	-63	-5.150	-2	-71	4	-67	9692	10878	-0.112	-1.061	-50	0	0
3	5	6	"YNR004W_01 |YNR004W||Hypothetical ORF"	"230799"	11870	20550	110	157	170	81	47	121	121	134	75	55	28	10	0	161	169	47	27	202	202	207	68	32	5	0	0	-0.878	-1.485	1.056	1.153	4.425	0.022	0.001	80	466	100	-5	16	Error	36	-41	49	-33	13632	13481	0.480	-0.559	-50	0	0
3	6	6	"YNR028W_01 |YNR028W|CPR8|cyclophilin|peptidyl-prolyl cis-trans isomerase (PPIase)"	"230820"	12070	20550	170	389	397	164	41	109	109	122	65	53	91	82	0	383	419	414	98	205	205	212	75	35	73	56	0	1.573	1.346	1.479	1.586	2.980	0.393	0.139	208	779	100	458	502	0.654	280	178	288	214	82647	87148	4.231	2.760	0	0	0
3	7	6	"YOR081C_01 |YOR081C||"	"230841"	12270	20550	110	624	625	187	29	110	110	120	60	50	100	100	0	435	448	119	26	207	207	217	81	37	91	78	0	2.254	2.137	2.128	2.239	1.835	2.268	0.558	80	488	100	742	756	1.173	514	228	515	241	49981	35834	8.417	2.852	0	0	0
3	8	6	"YOR105W_01 |YOR105W||Hypothetical ORF"	"230862"	12480	20550	120	409	424	178	41	111	111	122	71	58	95	82	0	319	337	192	56	208	208	212	56	26	68	49	0	2.685	2.426	2.323	2.685	2.997	1.151	0.275	120	543	100	409	442	1.425	298	111	313	129	50883	40471	4.254	2.232	0	0	0
3	9	6	"YOR129C_01 |YOR129C||Hypothetical ORF"	"230883"	12670	20550	130	289	300	127	42	104	104	115	65	56	87	69	0	255	273	96	35	209	209	217	74	34	35	14	0	4.022	3.063	2.250	2.565	3.214	3.279	0.094	120	600	100	231	260	2.008	185	46	196	64	36005	32757	2.846	0.757	0	0	0
3	10	6	"YOR151C_01 |YOR151C|RPB2|RNA polymerase II core subunit"	"230904"	12870	20550	140	896	935	309	33	111	111	122	65	53	100	100	0	909	901	293	32	213	213	219	73	33	98	96	0	1.128	1.198	1.212	1.275	1.747	1.184	0.810	156	682	100	1481	1512	0.174	785	696	824	688	145808	140592	12.508	9.342	0	0	0
3	11	6	"YOR083W_01 |YOR083W|WHI5|function unknown"	"230925"	13050	20580	80	182	197	108	54	121	121	149	153	102	21	3	0	183	208	77	37	210	210	228	231	101	1	0	0	-2.259	-38.000	1.291	1.325	3.167	0.084	0.044	52	307	100	34	74	Error	61	-27	76	-2	10224	10809	0.314	-0.087	0	0	0
3	12	6	"YOR107W_01 |YOR107W|RGS2|GTPase activating protein (GAP)"	"230946"	13280	20550	120	354	366	146	39	120	120	135	76	56	90	71	0	330	345	94	27	203	203	222	218	98	21	0	0	1.843	1.732	1.715	1.778	2.670	2.116	0.321	120	667	100	361	388	0.882	234	127	246	142	43914	41350	3.039	0.564	0	0	0
3	13	6	"YOR131C_01 |YOR131C||Hypothetical ORF"	"230967"	13470	20550	130	2145	2136	508	23	121	121	133	75	56	100	100	0	1562	1553	328	21	214	214	220	58	26	100	100	0	1.501	1.505	1.501	1.505	1.276	1.522	0.923	120	626	100	3372	3354	0.586	2024	1348	2015	1339	256295	186343	26.707	22.983	0	0	0
3	14	6	"YOR153W_01 |YOR153W|PDR5|multidrug resistance transporter"	"230988"	13670	20540	140	2449	2384	919	38	117	117	126	64	50	100	99	0	984	1028	447	43	212	212	217	57	26	94	93	0	3.021	2.778	2.942	3.167	1.867	2.732	0.858	156	776	100	3104	3083	1.595	2332	772	2267	816	371957	160304	35.281	14.228	0	0	0
3	15	6	"YOR085W_01 |YOR085W|OST3|oligosaccharyl transferase glycoprotein complex 34 kDa gamma subunit"	"231009"	13880	20550	130	898	919	278	30	113	113	122	63	51	100	100	0	611	617	168	27	211	211	214	55	25	98	96	0	1.962	1.985	2.015	2.052	1.702	2.104	0.707	120	596	100	1185	1212	0.973	785	400	806	406	110325	74018	12.651	7.327	0	0	0
3	16	6	"YOR109W_01 |YOR109W|INP53|inositol polyphosphate 5-phosphatase"	"231030"	14070	20550	120	591	603	222	36	111	111	119	61	51	99	98	0	511	520	180	34	207	207	214	64	29	91	85	0	1.579	1.572	1.469	1.641	1.871	1.530	0.674	120	558	100	784	805	0.659	480	304	492	313	72329	62454	7.934	4.781	0	0	0
3	17	6	"YOR133W_01 |YOR133W|EFT1|translation elongation factor 2 (EF-2)"	"231050"	14270	20550	130	15303	15563	4132	26	108	108	126	130	103	100	100	0	16501	16280	4773	29	214	214	217	59	27	100	100	0	0.933	0.962	0.962	0.977	1.166	0.949	0.981	120	614	100	31482	31521	-0.100	15195	16287	15455	16066	1867519	1953616	118.746	272.254	0	0	0
3	18	6	"YOR155C_01 |YOR155C|ISN1|IMP 5'-Nucleotidase"	"231070"	14470	20550	140	1569	1504	543	36	108	108	127	132	103	97	95	0	1012	1013	373	36	211	211	215	60	27	95	93	0	1.824	1.741	1.802	1.824	1.500	1.713	0.875	156	622	100	2262	2198	0.867	1461	801	1396	802	234691	158063	10.432	13.300	0	0	0
3	19	6	"YOR087W_01 |YOR087W|YVC1|vacuolar cation channel"	"231090"	14670	20550	120	404	427	177	41	115	115	125	72	57	95	84	0	376	388	136	35	203	203	209	64	30	82	65	0	1.671	1.686	1.542	1.797	3.185	2.010	0.314	120	586	100	462	497	0.740	289	173	312	185	51265	46519	4.194	2.797	0	0	0
3	20	6	"YOR111W_01 |YOR111W||Hypothetical ORF"	"231110"	14870	20550	120	360	393	335	85	116	116	130	77	59	90	73	0	351	380	278	73	206	206	209	56	26	81	61	0	1.683	1.592	1.503	1.630	2.831	1.370	0.627	120	662	100	389	451	0.751	244	145	277	174	47126	45576	3.416	3.054	0	0	0
3	21	6	"YOR135C_01 |YOR135C||Hypothetical ORF"	"231130"	15070	20550	110	135	138	68	49	104	104	113	59	52	32	13	0	156	160	55	34	206	206	206	53	25	5	2	0	-0.620	-0.739	0.485	0.620	3.475	-2.665	0.016	80	510	100	-19	-12	Error	31	-50	34	-46	11060	12825	0.424	-0.868	-50	0	0
3	22	6	"YOR157C_01 |YOR157C|PUP1|proteasome subunit (putative)"	"231150"	15270	20550	120	535	557	182	32	104	104	115	60	52	100	97	0	609	615	195	31	206	206	208	53	25	97	92	0	1.069	1.108	1.110	1.197	2.053	0.896	0.480	120	638	100	834	862	0.097	431	403	453	409	66846	73749	7.367	7.679	0	0	0
3	1	7	"YMR245W_01 |YMR245W||Hypothetical ORF"	"230716"	11070	20710	110	105	111	62	55	114	114	125	69	55	10	1	0	126	133	41	30	189	189	196	124	63	0	0	0	0.143	0.054	0.641	0.519	3.300	12.303	0.000	80	534	100	-72	-59	-2.807	-9	-63	-3	-56	8909	10669	-0.203	-0.508	-50	0	0
3	2	7	"YMR270C_01 |YMR270C|RRN9|upstream activation factor subunit"	"230737"	11270	20710	140	291	313	163	52	120	120	142	89	62	69	48	0	270	288	115	39	204	204	208	66	31	49	27	0	2.591	2.298	1.995	2.053	3.996	2.582	0.172	156	647	100	237	277	1.373	171	66	193	84	48886	44949	1.921	1.212	0	0	0
3	3	7	"YMR293C_01 |YMR293C||protein similar to bacterial glutamyl-tRNA amidotransferases"	"230758"	11470	20730	110	178	189	87	46	122	122	138	76	55	40	15	0	187	198	91	45	197	197	200	63	31	15	6	0	-5.600	67.000	0.911	0.914	7.509	5.664	0.011	80	469	100	46	68	Error	56	-10	67	1	15128	15806	0.671	-0.032	-50	0	0
3	4	7	"YMR314W_01 |YMR314W|PRE5|20S proteasome alpha-type subunit"	"230779"	11680	20760	180	353	371	159	42	114	114	131	92	70	84	62	0	489	502	188	37	200	200	208	160	76	74	44	0	0.827	0.851	0.869	0.870	2.409	0.620	0.551	256	956	100	528	559	-0.274	239	289	257	302	94861	128622	2.609	1.838	0	0	0
3	5	7	"YNL285W_01 |YNL285W||Hypothetical ORF"	"230800"	11870	20740	110	125	135	66	48	112	112	123	60	48	17	7	0	158	164	56	34	204	204	207	56	27	7	0	0	-0.283	-0.575	0.418	0.479	4.230	-2.619	0.005	80	452	100	-33	-17	Error	13	-46	23	-40	10820	13153	0.200	-0.768	-50	0	0
3	6	7	"YNL309W_01 |YNL309W|STB1|binds Sin3p in two-hybrid assay and is present in a large protein complex with Sin3p and Stb2p"	"230821"	12070	20730	100	225	235	108	45	111	111	122	67	54	67	37	0	246	249	83	33	210	210	214	60	28	30	11	0	3.167	3.179	1.908	2.023	4.048	1.920	0.147	80	435	100	150	163	1.663	114	36	124	39	18791	19919	1.687	0.583	0	0	0
3	7	7	"YNL333W_01 |YNL333W|SNZ2|Snooze: stationary phase-induced gene family"	"230842"	12270	20730	110	145	156	74	47	110	110	125	81	64	28	7	0	181	190	70	36	209	209	214	68	31	10	5	0	-1.250	-2.421	0.650	0.642	3.155	14.501	0.000	80	517	100	7	27	Error	35	-28	46	-19	12456	15208	0.383	-0.353	-50	0	0
3	8	7	"YNR018W_01 |YNR018W||Hypothetical ORF"	"230863"	12470	20740	150	627	649	232	35	110	110	126	83	65	97	96	0	898	899	325	36	208	208	214	66	30	98	95	0	0.749	0.780	0.771	0.812	1.705	0.744	0.738	156	753	100	1207	1230	-0.416	517	690	539	691	101277	140269	6.301	10.379	0	0	0
3	9	7	"YNL287W_01 |YNL287W|SEC21|PEST sequence-containing protein|non-clathrin coat protein"	"230884"	12670	20750	130	1134	1148	351	30	106	106	114	56	49	100	100	0	700	734	247	33	210	210	216	71	32	98	95	0	2.098	1.989	1.950	2.119	1.645	1.937	0.723	120	576	100	1518	1566	1.069	1028	490	1042	524	137740	88051	18.464	7.296	0	0	0
3	10	7	"YNL311C_01 |YNL311C||F-box protein"	"230905"	12870	20750	130	414	439	171	38	111	111	119	56	47	98	90	0	246	257	79	30	210	210	214	69	32	38	12	0	8.417	6.979	3.978	4.600	3.288	9.289	0.032	120	654	100	339	375	3.073	303	36	328	47	52696	30827	5.714	0.623	0	0	0
3	11	7	"YNL335W_01 |YNL335W||Hypothetical ORF"	"230926"	13070	20750	110	98	110	50	45	112	112	126	119	94	2	0	0	120	123	39	31	205	205	218	119	54	0	0	0	0.165	0.024	0.398	0.371	2.929	2.143	0.348	80	541	100	-99	-84	-2.602	-14	-85	-2	-82	8783	9861	-0.134	-0.798	-50	0	0
3	12	7	"YNR020C_01 |YNR020C||Hypothetical ORF"	"230947"	13270	20750	130	257	280	117	41	109	109	123	114	92	65	30	0	284	284	75	26	207	207	216	112	51	25	3	0	1.922	2.221	1.950	1.936	3.625	0.585	0.036	120	617	100	225	248	0.943	148	77	171	77	33596	34093	1.377	0.607	0	0	0
3	13	7	"YNL289W_01 |YNL289W|PCL1|G1 cyclin|associates with PHO85"	"230968"	13470	20750	130	345	352	147	41	120	120	135	75	55	86	65	0	390	408	138	33	206	206	210	55	26	90	76	0	1.223	1.149	1.066	1.095	2.443	1.040	0.298	120	716	100	409	434	0.290	225	184	232	202	42180	48991	2.893	3.600	0	0	0
3	14	7	"YNL313C_01 |YNL313C||Protein required for cell viability"	"230989"	13670	20750	100	701	730	214	29	110	110	116	57	49	100	100	0	553	587	171	29	211	211	215	51	23	100	96	0	1.728	1.649	1.724	1.744	1.646	1.601	0.709	80	452	100	933	996	0.789	591	342	620	376	58413	46995	10.772	7.294	0	0	0
3	15	7	"YNL337W_01 |YNL337W||Hypothetical ORF"	"231010"	13870	20740	130	347	365	162	44	115	115	118	56	47	90	78	0	295	324	143	44	212	212	214	54	25	57	45	0	2.795	2.232	1.896	2.261	3.550	1.918	0.292	120	599	100	315	362	1.483	232	83	250	112	43806	38891	4.411	2.037	0	0	0
3	16	7	"YNR022C_01 |YNR022C|MRPL50|Mitochondrial ribosomal protein of the large subunit, not essential for mitochondrial translation"	"231031"	14070	20750	150	429	450	181	40	113	113	119	58	48	96	91	0	440	466	151	32	211	211	215	53	24	93	82	0	1.380	1.322	1.398	1.463	2.247	1.322	0.553	156	663	100	545	592	0.465	316	229	337	255	70135	72648	5.707	4.736	0	0	0
3	17	7	"YNL291C_01 |YNL291C|MID1|N-glycosylated integral plasma membrane protein"	"231051"	14270	20740	120	337	347	131	37	108	108	129	187	144	64	15	0	294	308	99	32	210	210	222	180	81	23	0	0	2.726	2.439	2.063	2.215	2.729	1.181	0.705	120	510	100	313	337	1.447	229	84	239	98	41685	36932	1.166	0.478	0	0	0
3	18	7	"YNL315C_01 |YNL315C|ATP11|essential for assembly of a functional F1-ATPase; binds the beta subunit of F1-ATPase."	"231071"	14470	20750	140	440	460	202	43	114	114	123	64	52	95	87	0	514	523	215	41	208	208	213	61	28	88	79	0	1.065	1.098	1.153	1.213	2.560	1.040	0.583	156	582	100	632	661	0.091	326	306	346	315	71801	81535	5.266	5.082	0	0	0
3	19	7	"YNL339C_01 |YNL339C|YRF1-6|Y'-helicase protein 1"	"231091"	14670	20740	130	3233	3228	872	27	119	119	131	74	56	100	100	0	3143	3206	986	30	209	209	217	65	29	100	100	0	1.061	1.037	1.059	1.052	1.207	1.017	0.948	120	645	100	6048	6106	0.086	3114	2934	3109	2997	387331	384768	41.851	45.985	0	0	0
3	20	7	"YNR024W_01 |YNR024W||Hypothetical ORF"	"231111"	14870	20750	110	873	926	314	33	112	112	121	63	52	100	100	0	1440	1435	362	25	208	208	214	69	32	100	100	0	0.618	0.663	0.676	0.639	1.412	0.660	0.860	80	506	100	1993	2041	-0.695	761	1232	814	1227	74103	114788	12.778	17.696	0	0	0
3	21	7	"YNL293W_01 |YNL293W|MSB3|GTPase activating protein (GAP) for Ypt6"	"231131"	15070	20740	120	229	239	116	48	108	108	116	59	50	72	50	0	202	217	80	36	204	204	206	53	25	30	13	0	-60.500	10.077	1.843	2.248	4.092	17.704	0.002	120	592	100	119	144	Error	121	-2	131	13	28696	26079	2.085	0.208	0	0	0
3	22	7	"YNL317W_01 |YNL317W|PFS2|polyadenylation factor I (PF I)"	"231151"	15240	20730	90	251	263	160	60	126	126	145	89	61	51	28	0	189	225	220	97	203	203	205	58	28	15	5	0	-8.929	6.227	3.353	2.375	4.480	1.051	0.078	52	360	100	111	159	Error	125	-14	137	22	13652	11676	1.326	0.345	0	0	0
3	1	8	"YML062C_01 |YML062C|MFT1|mitochondrial targeting protein"	"230717"	11030	20930	90	252	278	134	48	140	140	160	93	58	65	30	0	302	313	109	34	214	214	232	150	64	25	5	0	1.273	1.394	1.218	1.318	4.515	1.524	0.173	52	392	100	200	237	0.348	112	88	138	99	14436	16277	1.269	0.540	0	0	0
3	2	8	"YML085C_01 |YML085C|TUB1|alpha-tubulin"	"230738"	11270	20960	160	871	911	315	34	130	130	153	96	62	99	98	0	1026	1084	363	33	213	213	221	74	33	97	97	0	0.911	0.897	0.892	0.900	1.580	0.886	0.786	208	977	100	1554	1652	-0.134	741	813	781	871	189570	225523	7.896	11.662	0	0	0
3	3	8	"YMR236W_01 |YMR236W|TAF9|TFIID subunit"	"230759"	11470	20960	120	416	424	174	41	113	113	132	79	59	93	79	0	446	457	176	38	203	203	211	66	31	87	73	0	1.247	1.224	1.337	1.263	2.317	1.183	0.513	120	599	100	546	565	0.318	303	243	311	254	50852	54865	3.696	3.727	0	0	0
3	4	8	"YMR260C_01 |YMR260C|TIF11|translation initiation factor eIF1A"	"230780"	11670	20950	130	1986	2034	610	29	110	110	131	108	82	100	100	0	2453	2448	691	28	209	209	223	202	90	100	100	0	0.836	0.859	0.849	0.858	1.287	0.839	0.913	120	556	100	4120	4163	-0.258	1876	2244	1924	2239	244060	293791	17.620	11.015	0	0	0
3	5	8	"YMR284W_01 |YMR284W|YKU70|DNA binding protein"	"230801"	11860	20920	100	207	225	115	51	113	113	135	116	85	38	12	0	207	227	99	43	208	208	223	222	99	3	0	0	-94.000	5.895	2.232	2.077	3.939	8.254	0.008	80	461	100	93	131	Error	94	-1	112	19	18028	18169	0.776	0.018	0	0	0
3	6	8	"YMR305C_01 |YMR305C|SCW10|soluble cell wall protein"	"230822"	12080	20950	150	2324	2349	793	33	112	112	124	66	53	100	100	0	2861	2841	1012	35	208	208	213	56	26	100	100	0	0.834	0.850	0.845	0.863	1.286	0.835	0.942	156	821	100	4865	4870	-0.262	2212	2653	2237	2633	366465	443248	33.712	46.929	0	0	0
3	7	8	"YMR238W_01 |YMR238W|DFG5|Mannosidase, essential glycosylphosphatidylinositol (GPI)-anchored membrane protein required for cell wall biogenesis, involved in filamentous growth, homologous to Dcw1p"	"230843"	12270	20950	150	284	305	149	48	110	110	127	79	62	76	54	0	380	408	173	42	210	210	217	68	31	76	58	0	1.024	0.985	0.965	1.044	3.262	0.906	0.343	156	785	100	344	393	0.034	174	170	195	198	47578	63572	2.253	2.809	0	0	0
3	8	8	"YMR262W_01 |YMR262W||Hypothetical ORF"	"230864"	12470	20950	110	158	160	76	47	108	108	123	83	67	33	7	0	154	156	54	34	209	209	216	72	33	3	0	0	-0.909	-0.981	0.525	0.886	4.490	1.633	0.070	80	498	100	-5	-1	Error	50	-55	52	-53	12787	12440	0.446	-0.833	-50	0	0
3	9	8	"YMR286W_01 |YMR286W|MRPL33|Mitochondrial ribosomal protein of the large subunit"	"230885"	12670	20950	150	359	360	155	43	105	105	114	56	49	92	80	0	427	436	127	29	209	209	211	51	24	92	83	0	1.165	1.123	1.121	1.080	2.303	1.254	0.472	156	697	100	472	482	0.221	254	218	255	227	56174	67989	4.393	4.412	0	0	0
3	10	8	"YMR306W_01 |YMR306W|FKS3|Protein with similarity to Gls1p and Gls2p (GB:Z49212)"	"230906"	12840	20960	110	154	161	82	50	107	107	120	61	50	43	17	0	136	144	61	42	197	197	201	56	27	3	2	0	-0.770	-1.019	0.592	0.552	3.673	-1.783	0.024	80	473	100	-14	1	Error	47	-61	54	-53	12850	11522	0.672	-1.018	-50	0	0
3	11	8	"YMR240C_01 |YMR240C|CUS1|U2 snRNP protein"	"230927"	13020	20970	40	240	224	84	37	139	139	147	70	47	58	41	0	257	247	66	26	215	215	216	77	35	16	0	0	2.405	2.656	2.050	1.448	2.888	4.799	0.041	12	68	100	143	117	1.266	101	42	85	32	2687	2960	1.100	0.403	0	0	0
3	12	8	"YMR264W_01 |YMR264W|CUE1|Ubc7p binding and recruitment protein"	"230948"	13270	20950	140	445	468	178	38	122	122	134	75	55	97	85	0	350	358	119	33	212	212	215	58	26	75	57	0	2.341	2.370	1.994	2.204	2.195	2.589	0.369	156	821	100	461	492	1.227	323	138	346	146	72934	55915	4.453	2.466	0	0	0
3	13	8	"YMR288W_01 |YMR288W|HSH155|U2-snRNP associated splicing factor that forms extensive associations with the branch site-3' splice site-3' exon region upon prespliceosome formation; ortholog of the mammalian U2 snRNP-associated splicing factor SAP155"	"230969"	13430	20980	40	261	297	132	44	150	150	168	97	57	66	25	0	161	178	77	43	198	198	210	94	44	0	0	0	-3.000	-7.350	1.272	1.179	7.444	4.473	0.091	12	68	100	74	127	Error	111	-37	147	-20	3559	2138	1.330	-0.340	0	0	0
3	14	8	"YMR308C_01 |YMR308C|PSE1|karyopherin"	"230990"	13680	20950	140	986	966	389	40	122	122	137	83	60	98	97	0	701	675	237	35	204	204	210	77	36	93	89	0	1.738	1.792	1.790	1.879	1.735	1.845	0.784	156	849	100	1361	1315	0.798	864	497	844	471	150652	105368	9.988	6.039	0	0	0
3	15	8	"YMR242C_01 |YMR242C|RPL20A|ribosomal protein L20A (L18A)"	"231011"	13870	20950	140	31229	29058	10013	34	111	111	121	69	57	100	100	0	20418	19034	7288	38	211	211	217	73	33	100	100	0	1.540	1.538	1.549	1.577	1.153	1.510	0.988	156	682	100	51325	47770	0.623	31118	20207	28947	18823	4533038	2969283	419.377	257.767	0	0	0
3	16	8	"YMR266W_01 |YMR266W||Overexpression Rescues sro7/sop1 in NaCl. Encodes a membrane protein."	"231032"	14070	20950	140	704	726	306	42	111	111	120	61	50	100	95	0	630	677	296	43	212	212	218	58	26	94	89	0	1.419	1.323	1.379	1.415	1.901	1.243	0.735	156	609	100	1011	1080	0.505	593	418	615	465	113312	105688	9.934	7.914	0	0	0
3	17	8	"YMR290C_01 |YMR290C|HAS1|RNA-dependent helicase (putative)"	"231052"	14280	20950	140	1138	1167	584	50	113	113	131	171	130	96	90	0	702	721	355	49	207	207	219	164	74	78	65	0	2.071	2.051	2.113	2.474	2.032	1.810	0.815	156	635	100	1520	1568	1.050	1025	495	1054	514	182117	112442	6.058	3.061	0	0	0
3	18	8	"YMR310C_01 |YMR310C||Hypothetical ORF"	"231072"	14470	20940	150	363	376	166	44	118	118	135	162	120	69	34	0	336	351	134	38	206	206	222	170	76	37	8	0	1.885	1.779	1.777	1.901	2.865	1.536	0.249	156	731	100	375	403	0.914	245	130	258	145	58639	54739	1.488	0.759	0	0	0
3	19	8	"YMR244CA01 |YMR244C-A||Hypothetical ORF"	"231092"	14620	20910	50	263	280	154	55	138	138	151	71	47	66	41	0	279	282	114	40	216	216	226	73	32	41	25	0	1.984	2.152	2.290	1.990	3.123	1.407	0.212	12	101	100	188	208	0.989	125	63	142	66	3354	3379	1.817	0.767	0	0	0
3	20	8	"YMR268C_01 |YMR268C|PRP24|U4/U6 snRNP-associated protein"	"231112"	14840	20930	110	193	239	311	130	117	117	134	80	59	43	18	0	187	213	283	132	207	207	212	79	37	2	1	0	-3.800	20.333	1.226	1.551	5.538	1.107	0.441	80	597	100	56	128	Error	76	-20	122	6	19101	17011	1.313	0.013	-50	0	0
3	21	8	"YMR291W_01 |YMR291W||Hypothetical ORF"	"231132"	15070	20950	130	388	409	173	42	107	107	118	69	58	91	83	0	333	361	132	36	204	204	207	57	27	76	54	0	2.178	1.924	1.967	2.220	2.672	1.758	0.437	120	628	100	410	459	1.123	281	129	302	157	49130	43280	4.217	2.702	0	0	0
3	22	8	"YMR312W_01 |YMR312W|ELP6|RNA polymerase II Elongator protein subunit"	"231152"	15270	20950	160	501	519	220	42	112	112	128	78	60	96	87	0	327	347	146	42	201	201	205	57	27	68	52	0	3.087	2.788	2.834	2.925	2.492	2.621	0.431	208	1065	100	515	553	1.626	389	126	407	146	107927	72225	5.013	2.491	0	0	0
3	1	9	"YML010CB01 |YML009C-A||Hypothetical ORF"	"230718"	11080	21150	110	114	121	63	52	116	116	126	65	51	15	5	0	121	129	51	39	214	214	223	68	30	1	0	0	0.022	-0.059	0.361	0.361	3.818	-0.298	0.002	80	584	100	-95	-80	-5.539	-2	-93	5	-85	9652	10335	-0.077	-1.382	-50	0	0
3	2	9	"YML031W_01 |YML031W|NDC1|multiple transmembrane domains (putative)|nuclear envelope protein|nuclear pore complex subunit"	"230739"	11280	21150	120	390	412	141	34	113	113	127	76	59	95	85	0	368	380	129	33	206	206	212	55	25	82	64	0	1.710	1.718	1.723	1.898	2.494	1.686	0.446	120	619	100	439	473	0.774	277	162	299	174	49403	45624	3.750	3.055	0	0	0
3	3	9	"YML054C_01 |YML054C|CYB2|L-lactate cytochrome c oxidoreductase|cytochrome b2"	"230760"	11510	21120	40	373	369	192	52	146	146	185	123	66	66	41	0	229	421	692	164	204	204	219	86	39	16	16	0	9.080	1.028	4.010	2.470	5.030	0.097	0.035	12	68	100	252	440	3.183	227	25	223	217	4432	5056	1.496	2.349	0	0	0
3	4	9	"YML076C_01 |YML076C|WAR1|ORF"	"230781"	11640	21120	70	284	305	138	45	147	147	169	100	59	59	37	0	203	205	60	29	194	194	205	62	30	21	0	0	15.222	14.364	2.938	3.382	3.561	31.477	0.002	32	229	100	146	169	3.928	137	9	158	11	9767	6570	1.360	0.000	0	0	0
3	5	9	"YML010WA01 |YML009W-B||Hypothetical ORF"	"230802"	11870	21150	150	423	447	203	45	121	121	138	84	60	91	76	0	467	507	182	35	209	209	218	128	58	83	51	0	1.171	1.094	1.088	1.079	2.313	0.779	0.298	156	875	100	560	624	0.227	302	258	326	298	69676	79086	3.679	2.258	0	0	0
3	6	9	"YML034W_01 |YML034W|SRC1|Protein with a putative role in sister chromatid segregation, potentially phosphorylated by Cdc28p; green fluorescent protein (GFP)-fusion protein localizes to the nuclear periphery"	"230823"	12080	21160	130	375	372	121	32	116	116	125	61	48	95	83	0	314	319	100	31	209	209	214	53	24	70	49	0	2.467	2.327	2.177	2.194	2.877	2.374	0.246	120	623	100	364	366	1.303	259	105	256	110	44635	38299	4.049	1.981	0	0	0
3	7	9	"YML056C_01 |YML056C|IMD4|IMP dehydrogenase homolog"	"230844"	12280	21160	120	4119	3672	1507	41	112	112	120	58	48	99	99	0	4734	4155	1743	41	208	208	214	53	24	98	96	0	0.885	0.902	0.923	0.961	1.494	0.891	0.966	120	583	100	8533	7507	-0.176	4007	4526	3560	3947	440601	498564	61.241	74.358	0	0	0
3	8	9	"YML078W_01 |YML078W|CPR3|cyclophilin|peptidyl-prolyl cis-trans isomerase (PPIase)"	"230865"	12480	21150	100	976	959	310	32	106	106	115	55	47	100	98	0	1244	1200	407	33	213	213	215	50	23	97	93	0	0.844	0.864	0.839	0.905	1.613	0.824	0.839	80	460	100	1901	1840	-0.245	870	1031	853	987	76713	95976	15.345	19.700	0	0	0
3	9	9	"YML012W_01 |YML012W|ERV25|vesicle coat component"	"230886"	12670	21150	140	740	751	276	36	107	107	116	55	47	99	97	0	847	861	293	34	211	211	215	54	25	96	96	0	0.995	0.991	0.995	0.990	1.656	0.967	0.745	156	707	100	1269	1294	-0.007	633	636	644	650	117128	134307	11.545	11.963	0	0	0
3	10	9	"YML035CA01 |YML034C-A||Hypothetical ORF"	"230907"	12870	21130	110	113	119	65	54	103	103	115	57	49	26	7	0	134	142	58	40	204	204	206	59	28	2	1	0	-0.143	-0.258	0.738	0.696	2.956	0.305	0.008	80	507	100	-60	-46	Error	10	-70	16	-62	9523	11341	0.070	-1.085	-50	0	0
3	11	9	"YML058CA01 |YML057C-A||Hypothetical ORF"	"230928"	13070	21130	110	100	115	64	55	113	113	122	60	49	11	5	0	125	128	41	32	212	212	215	58	26	1	0	0	0.149	-0.024	0.418	0.453	3.394	0.389	0.008	80	556	100	-100	-82	-2.743	-13	-87	2	-84	9202	10227	-0.117	-1.500	-50	0	0
3	12	9	"YML080W_01 |YML080W|DUS1|tRNA dihydrouridine synthase"	"230949"	13280	21150	140	403	418	164	39	118	118	129	69	53	94	83	0	328	334	103	30	213	213	216	55	25	70	51	0	2.478	2.479	2.541	2.484	2.850	2.731	0.288	156	710	100	400	421	1.309	285	115	300	121	65203	52046	4.188	2.145	0	0	0
3	13	9	"YML013W_01 |YML013W|SEL1|SEcretion Lowering"	"230970"	13460	21100	70	238	259	138	53	141	141	156	90	57	53	21	0	194	292	318	108	210	210	218	77	35	25	15	0	-6.062	1.439	0.581	0.612	5.295	0.397	0.203	32	228	100	81	200	Error	97	-16	118	82	8288	9337	1.144	0.961	0	0	0
3	14	9	"YML037C_01 |YML037C||Hypothetical ORF"	"230991"	13640	21130	50	206	218	98	44	128	128	146	74	50	50	33	0	172	192	92	47	179	179	184	50	27	16	16	0	-11.143	6.923	1.776	1.906	2.981	59.344	0.000	12	104	100	71	103	Error	78	-7	90	13	2621	2299	0.973	0.160	0	0	0
3	15	9	"YML058WA01 |YML058W-A|HUG1|Protein involved in the Mec1p-mediated checkpoint pathway that responds to DNA damage or replication arrest, transcription is induced by DNA damage"	"231012"	13860	21130	50	232	234	99	42	134	134	150	109	72	50	8	0	223	216	52	24	190	190	204	130	63	0	0	0	2.970	3.846	1.823	2.107	2.461	7.583	0.018	12	104	100	131	126	1.570	98	33	100	26	2809	2587	0.771	0.092	0	0	0
3	16	9	"YML081W_01 |YML081W||Hypothetical ORF"	"231033"	14070	21150	140	469	476	165	34	113	113	123	64	52	98	94	0	313	311	99	31	208	208	213	59	27	66	41	0	3.390	3.524	3.031	3.533	2.618	3.659	0.242	156	760	100	461	466	1.761	356	105	363	103	74185	48489	5.516	1.661	0	0	0
3	17	9	"YML015C_01 |YML015C|TAF11|TFIID subunit"	"231053"	14260	21140	100	272	278	108	38	114	114	126	69	54	78	55	0	266	271	92	33	211	211	216	60	27	46	26	0	2.873	2.733	2.027	1.912	3.083	2.027	0.193	80	436	100	213	224	1.522	158	55	164	60	22224	21668	2.203	0.917	0	0	0
3	18	9	"YML039W_01 |YML039W||TyB Gag-Pol protein; proteolytically processed to make the Gag, RT, PR, and IN proteins that are required for retrotransposition"	"231073"	14470	21150	120	41488	40319	9782	24	112	112	123	69	56	100	100	0	22336	21268	5883	27	210	210	219	102	46	100	100	0	1.870	1.909	1.919	1.973	1.191	1.886	0.989	120	610	100	63502	61265	0.903	41376	22126	40207	21058	4838333	2552206	582.551	206.363	0	0	0
3	19	9	"YML060W_01 |YML060W|OGG1|43 kDa 8-oxo-guanine DNA glycosylase"	"231093"	14660	21130	80	268	253	100	39	122	122	132	77	58	69	40	0	253	262	104	39	210	210	212	56	26	36	23	0	3.395	2.519	2.258	1.580	4.599	3.218	0.040	52	335	100	189	183	1.764	146	43	131	52	13147	13639	1.571	0.893	0	0	0
3	20	9	"YML083C_01 |YML083C||Hypothetical ORF"	"231113"	14860	21140	110	116	131	75	57	109	109	119	66	55	27	8	0	115	128	49	38	200	200	203	72	35	0	0	0	-0.082	-0.306	0.600	0.556	3.164	0.015	0.000	80	559	100	-78	-50	Error	7	-85	22	-72	10477	10203	0.182	-1.042	-50	0	0
3	21	9	"YML017W_01 |YML017W|PSP2|Polymerase suppressor 2; Suppressors of group II intron-splicing defect."	"231133"	15070	21150	150	373	377	159	42	108	108	122	70	57	88	80	0	323	342	111	32	199	199	201	56	27	76	53	0	2.137	1.881	1.952	2.082	3.753	2.225	0.273	156	828	100	389	412	1.096	265	124	269	143	58783	53364	3.643	2.518	0	0	0
3	22	9	"YML041C_01 |YML041C|VPS71|"	"231153"	15290	21110	90	268	271	116	42	127	127	151	97	64	69	28	0	206	225	96	42	198	198	202	56	27	30	15	0	17.625	5.333	1.859	2.111	3.804	0.351	0.004	52	341	100	149	171	4.140	141	8	144	27	14111	11692	1.237	0.411	0	0	0
3	1	10	"YLR152C_01 |YLR152C||Hypothetical ORF"	"230719"	11070	21360	140	484	491	156	31	109	109	121	67	55	98	95	0	276	282	95	33	208	208	228	366	160	0	0	0	5.515	5.162	4.124	4.699	3.209	2.275	0.040	156	862	100	443	456	2.463	375	68	382	74	76643	44024	5.522	0.148	0	0	0
3	2	10	"YLR174W_01 |YLR174W|IDP2|NADP-dependent isocitrate dehydrogenase"	"230740"	11270	21360	110	125	122	57	46	114	114	122	59	48	15	3	0	137	142	42	29	206	206	215	159	73	0	0	0	-0.159	-0.125	0.597	0.625	2.958	2.579	0.006	80	524	100	-58	-56	Error	11	-69	8	-64	9786	11322	0.000	-0.459	-50	0	0
3	3	10	"YLR106C_01 |YLR106C|MDN1|midasin"	"230761"	11480	21360	150	690	716	219	30	121	121	139	105	75	100	97	0	496	494	145	29	207	207	216	119	55	87	62	0	1.969	2.073	1.976	2.129	1.760	1.792	0.561	156	853	100	858	882	0.977	569	289	595	287	111750	77110	5.495	2.336	0	0	0
3	4	10	"YLR130C_01 |YLR130C|ZRT2|low affinity zinc transport protein"	"230782"	11670	21360	140	438	464	198	42	120	120	138	107	77	90	71	0	314	320	102	31	206	206	223	179	80	26	1	0	2.944	3.018	2.782	3.095	3.054	1.679	0.348	156	716	100	426	458	1.558	318	108	344	114	72451	49942	3.047	0.542	0	0	0
3	5	10	"YLR154C_01 |YLR154C||Ribonuclease H2 subunit"	"230803"	11870	21350	150	250	267	127	47	117	117	132	93	70	62	30	0	305	319	121	37	207	207	218	136	62	30	8	0	1.357	1.339	1.349	1.231	3.009	1.754	0.167	156	758	100	231	262	0.441	133	98	150	112	41714	49729	1.452	0.743	0	0	0
3	6	10	"YLR176C_01 |YLR176C|RFX1|DNA binding protein, homologous to a family of mammalian RFX1-4 proteins which have a novel highly conserved DNA binding domain"	"230824"	12070	21320	70	216	209	74	35	144	144	160	95	59	31	9	0	195	207	87	42	201	201	201	59	29	28	18	0	-12.000	10.833	1.275	1.658	3.704	4.777	0.019	32	224	100	66	71	Error	72	-6	65	6	6673	6608	0.516	0.102	0	0	0
3	7	10	"YLR108C_01 |YLR108C||Hypothetical ORF"	"230845"	12270	21350	110	169	174	80	45	120	120	129	65	50	35	17	0	153	161	57	35	203	203	206	55	26	7	1	0	-0.980	-1.286	0.720	0.784	3.388	-6.012	0.011	80	546	100	-1	12	Error	49	-50	54	-42	13952	12918	0.692	-0.818	-50	0	0
3	8	10	"YLR132C_01 |YLR132C||Protein required for cell viability"	"230866"	12470	21350	110	149	155	75	48	111	111	118	56	47	40	18	0	144	147	46	31	206	206	211	55	26	2	1	0	-0.613	-0.746	0.570	0.585	3.719	-2.709	0.030	80	538	100	-24	-15	Error	38	-62	44	-59	12380	11751	0.661	-1.164	-50	0	0
3	9	10	"YLR156W_01 |YLR156W||Note: YLR156W, YLR159W, and YLR161W are identical."	"230887"	12670	21350	110	116	119	55	46	114	114	121	58	47	12	5	0	120	125	39	31	207	207	210	53	25	0	0	0	-0.023	-0.061	0.455	0.415	3.709	-0.170	0.002	80	524	100	-85	-77	Error	2	-87	5	-82	9502	9994	-0.034	-1.604	-50	0	0
3	10	10	"YLR178C_01 |YLR178C|TFS1|lipid binding protein (putative)|supressor of a cdc25 mutation"	"230908"	12880	21340	120	199	214	96	44	116	116	126	65	51	59	31	0	249	254	84	33	211	211	215	60	27	39	17	0	2.184	2.279	1.489	1.360	3.908	2.144	0.054	120	590	100	121	141	1.127	83	38	98	43	25718	30527	1.354	0.650	0	0	0
3	11	10	"YLR110C_01 |YLR110C|CCW12|cell wall mannoprotein"	"230929"	13080	21350	150	64727	59041	12511	21	126	126	139	77	55	100	100	46	53836	51720	12588	24	212	212	219	76	34	100	100	6	1.205	1.144	1.164	1.159	1.117	1.133	0.989	156	826	100	118225	110423	0.269	64601	53624	58915	51508	9210376	8068295	764.961	677.645	0	0	0
3	12	10	"YLR134W_01 |YLR134W|PDC5|pyruvate decarboxylase"	"230950"	13270	21360	140	56430	51490	16618	32	126	126	136	73	53	100	100	16	54955	49833	17968	36	212	212	217	59	27	100	100	15	1.029	1.035	1.030	1.191	1.661	1.016	0.993	156	629	100	111047	100985	0.041	56304	54743	51364	49621	8032396	7773895	703.479	840.949	0	0	0
3	13	10	"YLR157CA01 |YLR157C-A||TyA Gag protein; the main structural constituent of virus-like particles (VLPs)"	"230971"	13470	21350	150	65535	64456	5820	9	128	128	140	80	57	100	100	93	64954	58705	12184	20	213	213	218	70	32	100	100	46	1.010	1.100	1.010	1.143	1.338	1.103	0.891	156	762	100	130148	122820	0.015	65407	64741	64328	58492	10055137	9158033	803.950	835.529	-100	0	0
3	14	10	"YLR180W_01 |YLR180W|SAM1|S-adenosylmethionine synthetase"	"230992"	13670	21350	140	1506	1527	437	28	121	121	130	69	53	100	99	0	1389	1420	410	28	210	210	213	66	30	100	100	0	1.175	1.162	1.187	1.170	1.356	1.155	0.894	156	780	100	2564	2616	0.232	1385	1179	1406	1210	238138	221447	20.246	18.288	0	0	0
3	15	10	"YLR112W_01 |YLR112W||Hypothetical ORF"	"231013"	13870	21340	110	176	184	84	45	114	114	127	106	83	27	5	0	146	151	46	30	202	202	212	153	72	0	0	0	-1.107	-1.373	0.596	0.608	6.098	0.613	0.538	80	561	100	6	19	Error	62	-56	70	-51	14755	12095	0.538	-0.399	-50	0	0
3	16	10	"YLR136C_01 |YLR136C|TIS11|Zinc finger containing homolog of mammalian TIS11, glucose repressible gene"	"231034"	14070	21340	110	144	158	82	51	113	113	120	58	48	37	17	0	155	157	57	36	201	201	208	54	25	7	1	0	-0.674	-1.023	0.750	0.771	6.750	3.855	0.004	80	492	100	-15	1	Error	31	-46	45	-44	12633	12593	0.655	-0.944	-50	0	0
3	17	10	"YLR158C_01 |YLR158C|ASP3-3|nitrogen catabolite-regulated cell-wall L-asparaginase II"	"231054"	14270	21340	110	127	136	64	47	111	111	120	61	50	26	5	0	130	151	106	70	198	198	203	59	29	3	2	0	-0.235	-0.532	0.487	0.590	4.447	-0.007	0.000	80	565	100	-52	-22	Error	16	-68	25	-47	10909	12095	0.262	-0.881	-50	0	0
3	18	10	"YLR182W_01 |YLR182W|SWI6|transcription factor"	"231074"	14470	21350	130	358	375	136	36	116	116	145	284	195	39	0	0	279	282	92	32	209	209	229	302	131	0	0	0	3.457	3.548	2.695	3.011	3.847	0.986	0.836	120	673	100	312	332	1.790	242	70	259	73	44978	33869	0.810	0.175	0	0	0
3	19	10	"YLR114C_01 |YLR114C||PHO85 Requiring"	"231094"	14680	21350	120	418	450	175	38	110	110	121	69	57	95	91	0	677	681	169	24	208	208	214	65	30	100	98	0	0.657	0.719	0.670	0.664	1.902	0.777	0.668	120	518	100	777	813	-0.607	308	469	340	473	54058	81734	4.768	7.185	0	0	0
3	20	10	"YLR138W_01 |YLR138W|NHA1|Putative Na+/H+ antiporter"	"231114"	14860	21350	150	348	363	157	43	110	110	125	73	58	87	76	0	348	359	127	35	201	201	203	61	30	78	60	0	1.619	1.601	1.379	1.702	2.784	1.572	0.410	156	806	100	385	411	0.695	238	147	253	158	56616	56071	3.260	2.557	0	0	0
3	21	10	"YLR160C_01 |YLR160C|ASP3-4|nitrogen catabolite-regulated cell-wall L-asparaginase II"	"231134"	15070	21340	110	90	106	55	51	103	103	111	56	50	15	3	0	114	121	54	44	198	198	198	53	26	2	1	0	0.155	-0.039	0.393	0.359	2.166	0.021	0.000	80	510	100	-97	-74	-2.692	-13	-84	3	-77	8491	9684	-0.089	-1.453	-50	0	0
3	22	10	"YLR184W_01 |YLR184W||Hypothetical ORF"	"231154"	15270	21340	110	114	120	58	48	107	107	122	69	56	18	3	0	128	133	49	36	195	195	196	54	27	1	1	0	-0.104	-0.210	0.540	0.537	3.482	-1.101	0.002	80	612	100	-60	-49	Error	7	-67	13	-62	9579	10616	-0.029	-1.167	-50	0	0
3	1	11	"YKL123W_01 |YKL123W||Hypothetical ORF"	"230720"	11050	21560	70	235	269	123	45	119	119	133	86	64	62	37	0	222	212	70	33	204	204	209	63	30	25	3	0	6.444	18.750	2.727	2.103	4.453	10.864	0.010	32	236	100	134	158	2.688	116	18	150	8	8597	6776	1.581	0.048	0	0	0
3	2	11	"YKL147C_01 |YKL147C||Hypothetical ORF"	"230741"	11260	21560	110	115	122	69	56	116	116	127	66	51	15	3	0	137	136	41	30	203	203	211	108	51	0	0	0	0.015	-0.090	0.673	0.576	3.151	0.004	0.000	80	585	100	-67	-61	-6.044	-1	-66	6	-67	9749	10912	-0.076	-0.694	-50	0	0
3	3	11	"YKL170W_01 |YKL170W|MRPL38|Mitochondrial ribosomal protein of the large subunit"	"230762"	11480	21560	120	524	530	182	34	116	116	131	105	80	97	92	0	488	529	310	58	204	204	216	140	64	87	52	0	1.437	1.274	1.350	1.396	1.981	0.922	0.346	120	563	100	692	739	0.523	408	284	414	325	63648	63464	3.800	2.236	0	0	0
3	4	11	"YKL194C_01 |YKL194C|MST1|mitochondrial threonine-tRNA synthetase"	"230783"	11670	21550	110	182	184	73	39	124	124	141	117	82	20	0	0	179	189	72	38	201	201	213	151	70	3	0	0	-2.636	-5.000	1.704	1.721	5.781	1.385	0.034	80	471	100	36	48	Error	58	-22	60	-12	14746	15116	0.368	-0.159	-50	0	0
3	5	11	"YKL125W_01 |YKL125W|RRN3|DNA independent RNA polymerase I transcription factor"	"230804"	11870	21550	120	282	323	158	48	122	122	137	102	74	69	40	0	252	254	95	37	203	203	210	67	31	40	18	0	3.265	3.941	2.113	2.674	5.018	4.657	0.078	120	624	100	209	252	1.707	160	49	201	51	38723	30443	1.824	0.657	0	0	0
3	6	11	"YKL149C_01 |YKL149C|DBR1|RNA lariat debranching enzyme"	"230825"	12020	21550	40	254	283	114	40	153	153	178	112	62	50	25	0	260	274	84	30	209	209	217	61	28	41	33	0	1.980	2.000	1.376	1.532	2.202	2.104	0.305	12	68	100	152	195	0.986	101	51	130	65	3390	3283	0.938	0.934	0	0	0
3	7	11	"YKL172W_01 |YKL172W|EBP2|nucleolar protein"	"230846"	12270	21560	150	842	856	294	34	125	125	140	85	60	100	100	0	738	782	250	31	207	207	212	72	33	100	98	0	1.350	1.271	1.266	1.303	1.548	1.264	0.784	156	853	100	1248	1306	0.433	717	531	731	575	133524	121942	8.424	7.917	0	0	0
3	8	11	"YKL196C_01 |YKL196C|YKT6|v-SNARE"	"230867"	12470	21560	170	550	695	1135	163	110	110	119	57	47	99	96	0	542	576	259	44	205	205	210	67	31	96	89	0	1.306	1.577	1.304	1.386	1.954	4.042	0.480	208	781	100	777	956	0.385	440	337	585	371	144514	119744	10.105	5.463	0	0	0
3	9	11	"YKL127W_01 |YKL127W|PGM1|phosphoglucomutase minor isoform"	"230888"	12680	21560	150	450	464	178	38	118	118	128	67	52	96	89	0	397	410	206	50	210	210	213	58	27	84	69	0	1.775	1.730	1.878	1.937	2.458	1.522	0.340	156	692	100	519	546	0.828	332	187	346	200	72387	63883	5.015	3.397	0	0	0
3	10	11	"YKL151C_01 |YKL151C||Hypothetical ORF"	"230909"	12860	21500	90	219	238	133	55	141	141	158	89	56	46	28	0	274	278	86	30	221	221	228	73	32	38	13	0	1.472	1.702	1.447	1.343	3.542	2.400	0.070	52	349	100	131	154	0.557	78	53	97	57	12373	14469	0.899	0.685	0	0	0
3	11	11	"YKL174C_01 |YKL174C||Hypothetical ORF"	"230930"	13060	21590	80	260	305	275	90	136	136	163	114	69	53	23	0	183	249	340	136	206	206	213	94	44	13	5	0	-5.391	3.930	1.584	1.223	7.097	0.974	0.411	52	336	100	101	212	Error	124	-23	169	43	15879	12970	1.246	0.383	0	0	0
3	12	11	"YKL198C_01 |YKL198C|PTK1|Putative serine/threonine protein kinase"	"230951"	13260	21560	110	157	171	78	45	135	135	148	83	56	23	6	0	154	166	61	36	202	202	206	64	31	8	0	0	-0.458	-1.000	0.757	0.990	5.691	3.979	0.015	80	528	100	-26	0	Error	22	-48	36	-36	13680	13273	0.277	-0.625	-50	0	0
3	13	11	"YKL129C_01 |YKL129C|MYO3|myosin I"	"230972"	13470	21540	130	222	248	116	46	126	126	140	82	58	55	30	0	205	218	80	36	210	210	214	71	33	18	7	0	-19.200	15.250	1.881	1.873	3.203	0.840	0.832	120	638	100	91	130	Error	96	-5	122	8	29727	26154	1.317	0.056	0	0	0
3	14	11	"YKL153W_01 |YKL153W||Protein required for cell viability"	"230993"	13660	21540	110	120	132	76	57	114	114	121	70	57	18	8	0	142	146	49	33	204	204	210	72	34	2	0	0	-0.097	-0.310	0.651	0.640	3.343	7.672	0.001	80	501	100	-56	-40	Error	6	-62	18	-58	10540	11680	0.157	-0.889	-50	0	0
3	15	11	"YKL176C_01 |YKL176C|LST4|required for amino acid permease transport from the Golgi to the cell surface. involved in regulated secretion/recycling of nitrogen regulated permeases."	"231014"	13860	21550	130	329	359	195	54	118	118	127	102	80	80	50	0	275	296	159	53	200	200	211	151	71	26	5	0	2.813	2.510	2.064	2.273	3.491	2.068	0.345	120	655	100	286	337	1.492	211	75	241	96	43068	35578	2.275	0.563	0	0	0
3	16	11	"YKL201C_01 |YKL201C|MNN4|Required for the transfer of mannosylphosphate to cell wall mannans."	"231035"	14070	21560	190	572	619	283	45	112	112	122	85	69	98	92	0	613	659	276	41	195	195	202	117	57	94	81	0	1.100	1.093	1.118	1.109	1.880	1.086	0.672	256	1161	100	878	971	0.138	460	418	507	464	158570	168634	5.847	3.906	0	0	0
3	17	11	"YKL131W_01 |YKL131W||Hypothetical ORF"	"231055"	14240	21550	110	110	117	51	43	106	106	115	57	49	18	5	0	118	127	45	35	181	181	185	66	35	2	0	0	-0.063	-0.204	0.422	0.466	3.940	0.419	0.018	80	438	100	-59	-43	Error	4	-63	11	-54	9358	10127	0.035	-0.879	-50	0	0
3	18	11	"YKL155C_01 |YKL155C|RSM22|mitochondrial ribosome small subunit component"	"231075"	14420	21550	110	250	265	130	49	120	120	158	317	200	10	0	0	241	255	101	39	197	197	219	335	152	1	0	0	2.955	2.500	1.572	1.415	3.936	0.946	0.894	80	547	100	174	203	1.563	130	44	145	58	21215	20410	0.338	0.107	0	0	0
3	19	11	"YKL178C_01 |YKL178C|STE3|a-factor receptor"	"231095"	14670	21540	170	2201	2305	772	33	130	130	155	229	147	100	99	0	1186	1246	444	35	202	202	216	237	109	99	93	0	2.105	2.083	2.180	2.152	1.338	2.078	0.906	208	1108	100	3055	3219	1.074	2071	984	2175	1044	479374	259216	9.389	4.346	0	0	0
3	20	11	"YKL203C_01 |YKL203C|TOR2|putative protein/phosphatidylinositol kinase involved in signaling activation of translation initiation, distribution of the actin cytoskeleton, and meiosis"	"231115"	14850	21490	40	279	306	111	36	172	172	182	112	61	50	25	0	309	327	100	30	206	206	214	73	34	66	25	0	1.039	1.107	0.821	0.747	2.417	1.941	0.252	12	63	100	210	255	0.055	107	103	134	121	3667	3926	1.107	1.548	0	0	0
3	21	11	"YLR104W_01 |YLR104W||Hypothetical ORF"	"231135"	15070	21550	120	300	328	131	39	107	107	121	69	57	90	72	0	334	355	115	32	201	201	205	62	30	77	52	0	1.451	1.435	1.581	1.493	2.701	1.609	0.247	120	681	100	326	375	0.537	193	133	221	154	39416	42566	3.000	2.419	0	0	0
3	22	11	"YLR128W_01 |YLR128W||Hypothetical ORF"	"231155"	15260	21540	110	184	197	98	49	103	103	113	58	51	65	37	0	176	186	63	33	197	197	200	54	27	11	5	0	-3.857	-8.545	1.633	2.750	5.210	6.129	0.007	80	529	100	60	83	Error	81	-21	94	-11	15791	14854	1.448	-0.259	-50	0	0
3	1	12	"YJL179W_01 |YJL179W|PFD1|bovine prefoldin subunit 1 homolog (putative)"	"230721"	11070	21760	140	355	366	138	37	119	119	129	70	54	89	74	0	313	326	113	34	206	206	214	92	42	55	25	0	2.206	2.058	1.792	2.073	2.908	1.651	0.163	156	917	100	343	367	1.141	236	107	247	120	57144	50840	3.386	1.217	0	0	0
3	2	12	"YJL203W_01 |YJL203W|PRP21|RNA splicing factor"	"230742"	11230	21720	70	232	246	120	48	137	137	156	89	57	53	28	0	232	246	84	34	203	203	223	159	71	12	0	0	3.276	2.535	2.691	2.230	3.931	3.853	0.048	32	216	100	124	152	1.712	95	29	109	43	7879	7873	1.011	0.145	0	0	0
3	3	12	"YJL133W_01 |YJL133W|MRS3|carrier protein"	"230763"	11450	21740	130	266	282	125	44	131	131	148	85	57	68	41	0	326	339	104	30	205	205	215	67	31	75	45	0	1.116	1.127	1.154	1.143	2.685	1.498	0.201	120	703	100	256	285	0.158	135	121	151	134	33792	40675	1.576	1.851	0	0	0
3	4	12	"YJL157C_01 |YJL157C|FAR1|Cdc28p kinase inhibitor"	"230784"	11680	21760	140	771	791	238	30	126	126	143	81	56	100	99	0	506	552	243	44	208	208	227	357	157	39	3	0	2.164	1.933	2.054	2.186	2.019	1.888	0.506	156	833	100	943	1009	1.114	645	298	665	344	123320	86168	8.000	0.910	0	0	0
3	5	12	"YJL181W_01 |YJL181W||Hypothetical ORF"	"230805"	11820	21730	50	309	265	79	29	150	150	167	97	58	66	8	0	272	284	85	29	221	221	224	64	28	41	16	0	3.118	1.825	1.873	2.012	3.609	2.566	0.044	12	95	100	210	178	1.640	159	51	115	63	3185	3406	1.010	0.938	0	0	0
3	6	12	"YJL205CA01 |YJL205C|NCE101|involved in secretion of proteins that lack classical secretory signal sequences"	"230826"	12080	21760	130	254	261	90	34	119	119	134	79	58	71	40	0	320	331	94	28	207	207	211	60	28	77	45	0	1.195	1.145	1.006	1.128	3.594	1.210	0.152	120	786	100	248	266	0.257	135	113	142	124	31379	39711	1.608	2.000	0	0	0
3	7	12	"YJL135W_01 |YJL135W||Hypothetical ORF"	"230847"	12270	21760	110	106	116	59	50	107	107	115	58	50	16	7	0	122	130	39	30	210	210	217	71	32	0	0	0	0.011	-0.112	0.417	0.362	3.407	0.090	0.004	80	474	100	-89	-71	-6.459	-1	-88	9	-80	9290	10402	0.017	-1.225	-50	0	0
3	8	12	"YJL159W_01 |YJL159W|HSP150|heat shock protein|secretory glycoprotein"	"230868"	12470	21760	150	27358	23715	10020	42	109	109	118	67	56	100	100	0	25220	21555	9939	46	212	212	218	82	37	100	100	0	1.090	1.106	1.108	1.145	1.180	1.076	0.988	156	607	100	52257	44949	0.124	27249	25008	23606	21343	3699592	3362652	352.194	260.207	0	0	0
3	9	12	"YJL183W_01 |YJL183W|MNN11|mannosyltransferase complex component"	"230889"	12670	21760	140	399	412	208	50	116	116	131	80	61	82	69	0	313	328	142	43	212	212	217	56	25	62	48	0	2.802	2.552	2.007	2.284	3.078	2.068	0.414	156	576	100	384	412	1.486	283	101	296	116	64341	51189	3.513	1.982	0	0	0
3	10	12	"YJL207C_01 |YJL207C||Hypothetical ORF"	"230910"	12860	21720	120	277	295	169	57	133	133	158	106	67	61	35	0	206	213	92	43	212	212	221	64	28	20	9	0	-24.000	162.000	2.453	2.245	5.127	4.244	0.105	120	651	100	138	163	Error	144	-6	162	1	35422	25545	1.292	-0.125	0	0	0
3	11	12	"YJL137C_01 |YJL137C|GLG2|glycogen synthesis initiator"	"230931"	13040	21740	50	273	290	83	28	158	158	174	103	59	66	25	0	222	228	63	27	193	193	200	55	27	33	8	0	3.966	3.771	3.081	2.299	2.735	9.179	0.018	12	104	100	144	167	1.988	115	29	132	35	3474	2739	1.126	0.509	0	0	0
3	12	12	"YJL161W_01 |YJL161W||The authentic, non-tagged protein was localized to the mitochondria"	"230952"	13260	21740	110	145	155	85	54	129	129	141	75	53	23	6	0	147	155	61	39	198	198	201	68	33	5	2	0	-0.314	-0.605	0.810	0.993	3.481	3.924	0.000	80	547	100	-35	-17	Error	16	-51	26	-43	12384	12428	0.187	-0.676	-50	0	0
3	13	12	"YJL185C_01 |YJL185C||Hypothetical ORF"	"230973"	13460	21740	110	171	194	107	55	130	130	141	78	55	37	17	0	171	181	71	39	206	206	209	63	30	8	2	0	-1.171	-2.560	1.216	1.382	4.662	10.082	0.006	80	579	100	6	39	Error	41	-35	64	-25	15523	14501	0.679	-0.444	-50	0	0
3	14	12	"YJL209W_01 |YJL209W|CBP1|Protein required for COB mRNA stability or 5' processing. required for translation of COB RNAs."	"230994"	13680	21760	100	210	228	111	48	116	116	123	63	51	63	36	0	191	194	60	30	209	209	211	70	33	7	1	0	-5.222	-7.467	2.921	2.692	4.534	-16.693	0.004	80	516	100	76	97	Error	94	-18	112	-15	18201	15509	1.667	-0.243	0	0	0
3	15	12	"YJL139C_01 |YJL139C|YUR1|mannosyltransferase"	"231015"	13870	21760	110	184	210	104	49	110	110	118	58	49	58	36	0	204	216	85	39	210	210	214	70	32	17	7	0	-12.333	16.667	1.468	1.573	3.803	2.121	0.004	80	546	100	68	106	Error	74	-6	100	6	16774	17258	1.586	0.029	0	0	0
3	16	12	"YJL163C_01 |YJL163C||Hypothetical ORF"	"231036"	14070	21760	110	132	160	86	53	111	111	121	61	50	38	23	0	133	142	57	40	213	213	215	52	24	3	2	0	-0.262	-0.690	0.386	0.291	4.592	-5.569	0.007	80	472	100	-59	-22	Error	21	-80	49	-71	12789	11397	0.639	-1.404	-50	0	0
3	17	12	"YJL187C_01 |YJL187C|SWE1|tyrosine kinase"	"231056"	14270	21760	130	357	380	184	48	109	109	119	69	57	88	75	0	280	301	123	40	203	203	205	63	30	55	36	0	3.221	2.765	2.105	2.353	3.739	2.674	0.256	120	639	100	325	369	1.687	248	77	271	98	45657	36113	3.783	1.524	0	0	0
3	18	12	"YJL211C_01 |YJL211C||Hypothetical ORF"	"231076"	14450	21740	110	119	127	61	48	107	107	121	76	62	16	2	0	116	124	51	41	198	198	201	65	32	2	0	0	-0.146	-0.270	0.361	0.357	3.113	1.101	0.056	80	549	100	-70	-54	Error	12	-82	20	-74	10134	9925	0.079	-1.185	-50	0	0
3	19	12	"YKL121W_01 |YKL121W||Hypothetical ORF"	"231096"	14640	21720	50	247	268	187	69	117	117	146	88	60	58	41	0	284	279	104	37	204	204	214	66	30	58	25	0	1.625	2.013	1.031	1.110	4.760	3.003	0.132	12	104	100	210	226	0.700	130	80	151	75	3216	3349	1.386	0.985	0	0	0
3	20	12	"YKL145W_01 |YKL145W|RPT1|26S protease subunit component (putative)|ATPase"	"231116"	14870	21750	100	1413	1397	426	30	114	114	123	64	52	100	100	0	1043	982	285	29	203	203	206	55	26	98	98	0	1.546	1.647	1.720	1.699	1.422	1.668	0.872	80	475	100	2139	2062	0.629	1299	840	1283	779	111782	78577	19.906	14.109	0	0	0
3	21	12	"YKL168C_01 |YKL168C|KKQ8|Serine/threonine protein kinase of unknown function"	"231136"	15070	21750	110	125	136	72	52	110	110	119	61	51	25	10	0	134	136	47	34	202	202	200	53	26	3	0	0	-0.221	-0.394	0.333	0.369	4.193	-21.926	0.000	80	473	100	-53	-40	Error	15	-68	26	-66	10891	10905	0.279	-1.208	-50	0	0
3	22	12	"YKL192C_01 |YKL192C|ACP1|acyl carrier protein"	"231156"	15270	21760	190	664	698	308	44	111	111	123	69	56	99	98	0	566	588	244	41	197	197	201	55	27	96	91	0	1.499	1.501	1.539	1.630	1.818	1.458	0.789	256	1465	100	922	978	0.584	553	369	587	391	178704	150408	8.333	7.036	0	0	0
3	1	13	"YHR194W_01 |YHR194W|MDM31|Mitochondrial Distribution and Morphology"	"230722"	11080	21960	110	157	177	77	43	117	117	125	66	52	41	17	0	164	170	54	31	208	208	212	67	31	3	0	0	-0.909	-1.579	0.625	0.960	4.940	-7.960	0.002	80	507	100	-4	22	Error	40	-44	60	-38	14125	13574	0.788	-0.627	-50	0	0
3	2	13	"YHR215W_01 |YHR215W|PHO12|acid phosphatase"	"230743"	11280	21960	140	781	779	291	37	120	120	132	74	56	99	97	0	774	766	262	34	205	205	208	56	26	99	96	0	1.162	1.175	1.179	1.183	1.557	1.167	0.749	156	750	100	1230	1220	0.216	661	569	659	561	121592	119560	8.743	9.964	0	0	0
3	3	13	"YIL018W_01 |YIL018W|RPL2B|ribosomal protein L2B (L5B) (rp8) (YL6)"	"230764"	11480	21960	140	8549	7451	4677	62	119	119	137	89	64	99	99	0	15675	12933	8187	63	210	210	219	83	37	98	98	0	0.545	0.576	0.579	0.611	1.464	0.572	0.985	156	659	100	23895	20055	-0.875	8430	15465	7332	12723	1162399	2017590	82.180	153.181	0	0	0
3	4	13	"YIL042C_01 |YIL042C||Hypothetical ORF"	"230785"	11680	21960	110	180	190	71	37	113	113	128	85	66	41	10	0	178	191	72	37	204	204	211	85	40	10	1	0	-2.577	-5.923	0.875	1.091	3.845	6.400	0.001	80	484	100	41	64	Error	67	-26	77	-13	15191	15286	0.729	-0.235	-50	0	0
3	5	13	"YHR196W_01 |YHR196W|UTP9|U3 snoRNP protein"	"230806"	11880	21960	140	494	507	185	36	115	115	130	74	56	96	90	0	433	433	155	35	206	206	224	370	165	11	0	0	1.670	1.727	1.840	1.819	2.365	0.053	0.019	156	766	100	606	619	0.740	379	227	392	227	79147	67596	5.095	0.565	0	0	0
3	6	13	"YHR217C_01 |YHR217C||Hypothetical ORF"	"230827"	12080	21950	110	122	134	65	48	108	108	118	62	52	28	7	0	225	268	409	152	211	211	213	52	24	22	6	0	1.000	0.456	1.042	0.887	4.533	0.024	0.004	80	505	100	28	83	0.000	14	14	26	57	10756	21460	0.258	1.058	-50	0	0
3	7	13	"YIL020C_01 |YIL020C|HIS6|phosphoribosyl-5-amino-1-phosphoribosyl-4-imidazolecarboxiamide isomerase"	"230848"	12290	21950	110	305	311	109	35	108	108	117	74	63	86	68	0	302	308	98	31	207	207	213	78	36	57	27	0	2.074	2.010	1.705	1.590	2.465	2.190	0.155	80	479	100	292	304	1.052	197	95	203	101	24894	24612	2.622	1.218	0	0	0
3	8	13	"YIL044C_01 |YIL044C|AGE2|ARF GAP with effector function(s)"	"230869"	12470	21960	150	476	509	219	43	113	113	124	71	57	96	90	0	352	363	116	31	208	208	212	70	33	77	51	0	2.521	2.555	2.389	2.523	2.595	2.598	0.364	156	664	100	507	551	1.334	363	144	396	155	79331	56644	5.423	2.157	0	0	0
3	9	13	"YHR198C_01 |YHR198C||The authentic, non-tagged protein was localized to the mitochondria"	"230890"	12680	21960	150	385	411	183	44	118	118	133	82	61	89	76	0	302	322	124	38	213	213	217	56	25	60	42	0	3.000	2.688	2.289	2.692	3.542	2.607	0.310	156	612	100	356	402	1.585	267	89	293	109	64055	50193	3.390	1.875	0	0	0
3	10	13	"YHR219W_01 |YHR219W||Hypothetical ORF"	"230911"	12880	21960	130	2822	2874	583	20	127	127	145	103	71	100	100	0	2771	2866	659	22	211	211	219	63	28	100	100	0	1.053	1.035	1.060	1.042	1.232	1.009	0.933	120	607	100	5255	5402	0.074	2695	2560	2747	2655	344897	343861	26.495	42.016	0	0	0
3	11	13	"YIL022W_01 |YIL022W|TIM44|48.8 kDa protein involved in mitochondrial protein import"	"230932"	13080	21960	120	737	753	274	36	125	125	136	73	53	100	98	0	907	883	267	30	207	207	211	63	29	99	95	0	0.874	0.929	0.923	0.934	1.550	0.960	0.817	120	631	100	1312	1304	-0.194	612	700	628	676	90314	105927	8.452	10.667	0	0	0
3	12	13	"YIL046W_01 |YIL046W|MET30|contains five copies of WD40 motif and interacts with and regulates Met4p"	"230953"	13280	21920	110	295	298	170	57	125	125	146	97	66	58	46	0	219	241	120	49	203	203	209	77	36	27	10	0	10.625	4.553	2.929	2.530	4.602	2.484	0.138	80	520	100	186	211	3.409	170	16	173	38	23813	19314	1.567	0.416	0	0	0
3	13	13	"YHR200W_01 |YHR200W|RPN10|26S proteasome component|mammalian S5a protein homolog"	"230974"	13470	21970	150	456	494	212	42	134	134	151	100	66	96	76	0	496	514	262	50	207	207	215	154	71	83	44	0	1.114	1.173	1.195	1.179	2.051	1.040	0.525	156	809	100	611	667	0.156	322	289	360	307	77138	80209	3.430	1.942	0	0	0
3	14	13	"YIL002C_01 |YIL002C|INP51|phosphatidylinositol 4,5-bisphosphate 5-phosphatase"	"230995"	13690	21940	80	247	281	135	48	127	127	146	86	58	63	38	0	245	250	68	27	197	197	201	60	29	46	17	0	2.500	2.906	1.921	2.002	4.120	4.757	0.069	52	334	100	168	207	1.322	120	48	154	53	14630	13025	1.570	0.817	0	0	0
3	15	13	"YIL024C_01 |YIL024C||Hypothetical ORF"	"231016"	13880	21950	110	142	162	101	62	108	108	122	84	68	22	8	0	146	169	118	69	201	201	206	73	35	5	2	0	-0.618	-1.687	0.557	0.434	5.306	1.162	0.219	80	530	100	-21	22	Error	34	-55	54	-32	12926	13494	0.476	-0.507	-50	0	0
3	16	13	"YIL048W_01 |YIL048W|NEO1|P-type ATPase"	"231037"	14080	21960	130	348	364	140	38	110	110	123	79	64	90	71	0	245	247	84	34	205	205	213	69	32	32	11	0	5.950	6.048	3.413	3.487	2.934	3.487	0.156	120	657	100	278	296	2.573	238	40	254	42	43693	29691	3.051	0.493	0	0	0
3	17	13	"YJL129C_01 |YJL129C|TRK1|180 kDa high affinity potassium transporter"	"231057"	14280	21950	130	546	541	229	42	111	111	120	59	49	95	90	0	429	413	148	35	204	204	208	54	25	85	72	0	1.933	2.057	1.946	1.999	2.279	2.041	0.573	120	618	100	660	639	0.951	435	225	430	209	64927	49608	7.136	3.796	0	0	0
3	18	13	"YJL153C_01 |YJL153C|INO1|L-myo-inositol-1-phosphate synthase"	"231077"	14480	21950	110	117	122	57	46	103	103	112	55	49	26	3	0	112	119	42	35	194	194	196	54	27	2	0	0	-0.171	-0.253	0.505	0.467	3.257	-0.173	0.003	80	517	100	-68	-56	Error	14	-82	19	-75	9787	9510	0.182	-1.426	-50	0	0
3	19	13	"YJL177W_01 |YJL177W|RPL17B|ribosomal protein L17B (L20B) (YL17)"	"231097"	14680	21950	170	11378	11316	5068	44	106	106	119	66	55	100	100	0	10835	10712	4984	46	197	197	200	56	28	100	100	0	1.060	1.066	1.050	1.070	1.152	1.054	0.986	208	887	100	21910	21725	0.084	11272	10638	11210	10515	2353739	2228052	169.652	187.714	0	0	0
3	20	13	"YJL201W_01 |YJL201W|ECM25|ExtraCellular Mutant"	"231117"	14880	21950	180	285	315	134	42	107	107	117	64	54	87	71	0	228	256	108	42	201	201	200	54	27	42	25	0	6.593	3.782	2.372	2.793	3.724	2.973	0.150	256	908	100	205	263	2.721	178	27	208	55	80543	65656	3.094	1.037	0	0	0
3	21	13	"YJL131C_01 |YJL131C||Hypothetical ORF"	"231137"	15080	21950	120	316	317	142	44	112	112	124	71	57	79	64	0	293	309	117	37	196	196	196	55	28	65	42	0	2.103	1.814	1.948	1.838	2.890	1.883	0.289	120	499	100	301	318	1.073	204	97	205	113	38054	37022	2.718	2.055	0	0	0
3	22	13	"YJL155C_01 |YJL155C|FBP26|fructose-2,6-bisphosphatase"	"231157"	15230	21920	50	204	212	110	51	128	128	149	87	58	41	16	0	229	245	94	38	193	193	197	62	31	41	25	0	2.111	1.615	1.192	1.595	5.593	5.727	0.027	12	95	100	112	136	1.078	76	36	84	52	2545	2944	0.724	0.774	0	0	0
3	1	14	"YGR216C_01 |YGR216C|GPI1|Membrane protein involved in the synthesis of N-acetylglucosaminyl phosphatidylinositol (GlcNAc-PI), the first intermediate in the synthesis of glycosylphosphatidylinositol (GPI) anchors; human and mouse GPI1p are functional homologs"	"230723"	11080	22160	140	268	280	133	47	115	115	122	59	48	75	60	0	209	217	61	28	212	212	216	64	29	17	3	0	-51.000	33.000	2.459	2.851	4.206	70.134	0.000	156	801	100	150	170	Error	153	-3	165	5	43653	33897	2.678	0.016	0	0	0
3	2	14	"YGR240C_01 |YGR240C|PFK1|phosphofructokinase alpha subunit"	"230744"	11280	22160	130	2123	2200	650	29	113	113	118	57	48	100	100	0	1803	1856	588	31	214	214	218	54	24	99	98	0	1.265	1.271	1.292	1.327	1.493	1.259	0.909	120	522	100	3599	3729	0.339	2010	1589	2087	1642	264053	222763	36.526	30.333	0	0	0
3	3	14	"YGR170W_01 |YGR170W|PSD2|phosphatidylserine decarboxylase"	"230765"	11480	22160	160	947	985	263	26	115	115	125	75	60	100	100	0	776	767	163	21	204	204	209	81	38	100	100	0	1.455	1.545	1.519	1.540	1.465	1.619	0.769	208	713	100	1404	1433	0.541	832	572	870	563	204971	159548	11.467	6.889	0	0	0
3	4	14	"YGR194C_01 |YGR194C|XKS1|xylulokinase"	"230786"	11680	22160	110	160	163	81	49	113	113	128	89	69	28	2	0	173	184	104	56	202	202	272	1361	500	0	0	0	-1.621	-2.778	0.980	0.845	4.715	-0.003	0.002	80	434	100	18	32	Error	47	-29	50	-18	13009	14719	0.393	-0.065	-50	0	0
3	5	14	"YGR218W_01 |YGR218W|CRM1|chromosome region maintenance protein"	"230807"	11880	22160	160	607	628	234	37	114	114	123	62	50	99	96	0	442	453	142	31	207	207	250	1076	430	0	0	0	2.098	2.089	2.029	2.249	2.145	0.017	0.004	208	694	100	728	760	1.069	493	235	514	246	130635	94326	8.145	0.189	0	0	0
3	6	14	"YGR242W_01 |YGR242W||Hypothetical ORF"	"230828"	12080	22170	160	577	560	198	35	111	111	119	61	51	97	94	0	442	433	137	31	210	210	214	58	27	87	77	0	2.009	2.013	1.939	2.144	2.268	1.996	0.559	208	611	100	698	672	1.006	466	232	449	223	116523	90098	7.230	3.776	0	0	0
3	7	14	"YGR172C_01 |YGR172C|YIP1|Golgi integral membrane protein; binds to the transport GTPases Ypt1p and Ypt31p"	"230849"	12270	22160	160	1491	1410	520	36	115	115	137	222	162	92	90	0	860	829	295	35	204	204	218	205	94	89	83	0	2.098	2.072	2.046	2.072	1.611	1.912	0.790	208	631	100	2032	1920	1.069	1376	656	1295	625	293254	172523	5.734	2.980	0	0	0
3	8	14	"YGR196C_01 |YGR196C|FYV8|Protein of unknown function, required for survival upon exposure to K1 killer toxin"	"230870"	12470	22160	110	228	233	97	41	123	123	156	270	173	7	0	0	185	197	70	35	201	201	216	249	115	0	0	0	-6.562	-27.500	2.288	1.869	4.062	1.118	0.675	80	418	100	89	106	Error	105	-16	110	-4	18616	15727	0.285	-0.076	-50	0	0
3	9	14	"YGR220C_01 |YGR220C|MRPL9|Mitochondrial ribosomal protein of the large subunit"	"230891"	12680	22160	160	403	411	157	38	119	119	133	72	54	93	81	0	415	431	157	36	205	205	205	55	26	85	74	0	1.352	1.292	1.231	1.333	2.398	1.240	0.424	208	547	100	494	518	0.436	284	210	292	226	85537	89699	3.861	4.109	0	0	0
3	10	14	"YGR244C_01 |YGR244C|LSC2|beta subunit of succinyl-CoA ligase (synthetase; ATP-forming), a mitochondrial enzyme of the TCA cycle"	"230912"	12870	22160	160	509	504	204	40	118	118	130	73	56	95	90	0	505	522	214	40	209	209	214	60	28	92	85	0	1.321	1.233	1.255	1.294	2.075	1.158	0.579	208	570	100	687	699	0.402	391	296	386	313	104901	108591	5.123	5.133	0	0	0
3	11	14	"YGR174C_01 |YGR174C|CBP4|Essential for the expression and activity of ubiquinol-cytochrome c reductase"	"230933"	13070	22160	150	455	475	150	31	122	122	136	78	57	100	93	0	562	566	142	25	206	206	211	62	29	99	96	0	0.935	0.981	0.938	0.963	1.785	0.999	0.558	156	722	100	689	713	-0.096	333	356	353	360	74042	88321	4.346	5.726	0	0	0
3	12	14	"YGR198W_01 |YGR198W||Essential protein of unknown function; green fluorescent protein (GFP)-fusion protein localizes to the cytoplasm in a punctate pattern"	"230954"	13280	22160	140	433	439	153	34	121	121	145	104	71	91	75	0	503	507	151	29	210	210	216	85	39	92	79	0	1.065	1.071	1.097	1.067	2.731	1.061	0.522	156	655	100	605	615	0.091	312	293	318	297	68549	79068	2.827	3.424	0	0	0
3	13	14	"YGR222W_01 |YGR222W|PET54|Protein required for splicing of the COX1 intron AI5 beta; also specifically required, together with Pet122p and Pet494p, for translation of the COX3 mRNA; located in the mitochondrial inner membrane"	"230975"	13480	22160	140	1217	1202	265	22	116	116	129	85	65	100	100	0	860	871	179	20	210	210	220	178	80	99	97	0	1.694	1.643	1.630	1.657	1.421	1.647	0.815	156	576	100	1751	1747	0.760	1101	650	1086	661	187547	135953	12.624	3.657	0	0	0
3	14	14	"YGR246C_01 |YGR246C|BRF1|RNA polymerase III transcription factor|similar to TFIIB"	"230996"	13670	22160	150	738	741	198	26	118	118	133	75	56	100	99	0	544	565	172	30	206	206	213	151	70	92	61	0	1.834	1.735	1.761	1.809	1.669	1.351	0.400	156	757	100	958	982	0.875	620	338	623	359	115638	88169	8.107	2.331	0	0	0
3	15	14	"YHR190W_01 |YHR190W|ERG9|squalene synthetase"	"231017"	13880	22160	140	1742	1743	502	28	109	109	123	80	65	100	100	0	889	916	280	30	204	204	214	175	81	98	88	0	2.384	2.295	2.244	2.383	1.436	2.216	0.675	156	712	100	2318	2346	1.253	1633	685	1634	712	271959	142885	20.250	4.011	0	0	0
3	16	14	"YHR214CB01 |YHR214C-B||TyB Gag-Pol protein; proteolytically processed to make the Gag, RT, PR, and IN proteins that are required for retrotransposition"	"231038"	14080	22160	120	23072	22234	8508	38	108	108	116	67	57	100	100	0	12903	12245	5701	46	202	202	218	195	89	97	95	0	1.808	1.837	1.841	2.205	1.782	1.770	0.976	120	531	100	35665	34169	0.854	22964	12701	22126	12043	2668088	1469351	330.119	61.677	0	0	0
3	17	14	"YIL015CA01 |YIL014C-A||Hypothetical ORF"	"231058"	14280	22160	140	400	411	148	36	108	108	115	56	48	96	91	0	304	328	113	34	203	203	207	52	25	70	49	0	2.891	2.424	2.180	2.593	3.352	2.418	0.297	156	677	100	393	428	1.532	292	101	303	125	64175	51197	5.286	2.327	0	0	0
3	18	14	"YIL038C_01 |YIL038C|NOT3|CCR4 transcriptional complex component"	"231078"	14480	22160	120	780	774	254	32	106	106	113	55	48	98	98	0	540	559	227	40	202	202	201	52	25	94	92	0	1.994	1.871	1.969	1.920	1.773	0.361	0.097	120	565	100	1012	1025	0.996	674	338	668	357	92915	67054	12.018	6.885	0	0	0
3	19	14	"YHR192W_01 |YHR192W||Hypothetical ORF"	"231098"	14670	22150	130	367	392	174	44	103	103	114	73	64	93	78	0	260	273	111	40	200	200	202	53	26	51	27	0	4.400	3.959	3.293	3.204	2.748	0.515	0.041	120	588	100	324	362	2.138	264	60	289	73	47041	32786	3.808	1.340	0	0	0
3	20	14	"YHR214W_01 |YHR214W||putative membrane protein"	"231118"	14870	22140	110	138	144	73	50	105	105	115	83	72	22	6	0	163	167	53	31	201	201	204	66	32	5	0	0	-0.868	-1.147	0.855	0.762	4.043	-2.389	0.013	80	469	100	-5	5	Error	33	-38	39	-34	11525	13343	0.349	-0.561	-50	0	0
3	21	14	"YIL016W_01 |YIL016W|SNL1|18.3 kDa integral membrane protein"	"231138"	15080	22140	130	258	285	141	49	107	107	117	69	58	76	55	0	232	247	96	38	203	203	205	62	30	37	19	0	5.207	4.045	1.980	2.167	3.316	3.236	0.112	120	635	100	180	222	2.380	151	29	178	44	34164	29632	2.435	0.677	0	0	0
3	22	14	"YIL040W_01 |YIL040W||Protein of unknown function, localizes to the endoplasmic reticulum"	"231158"	15280	22160	120	1002	1013	335	33	104	104	118	68	57	100	98	0	572	601	260	43	196	196	204	73	35	95	90	0	2.388	2.244	2.296	2.366	1.661	2.194	0.636	120	652	100	1274	1314	1.256	898	376	909	405	121507	72154	13.162	5.438	0	0	0
3	1	15	"YGL061C_01 |YGL061C|DUO1|Death Upon Overexpression"	"230724"	11080	22360	110	200	204	95	46	109	109	126	105	83	40	12	0	257	273	105	38	212	212	215	52	24	43	28	0	2.022	1.557	0.942	0.962	3.883	1.671	0.026	80	539	100	136	156	1.016	91	45	95	61	16337	21877	0.743	1.115	0	0	0
3	2	15	"YGL085W_01 |YGL085W||Hypothetical ORF"	"230745"	11270	22320	90	212	213	102	47	125	125	140	85	60	50	25	0	216	222	83	37	206	206	212	55	25	25	9	0	8.700	5.500	2.205	2.237	3.888	8.113	0.011	52	369	100	97	104	3.121	87	10	88	16	11085	11548	0.859	0.182	0	0	0
3	3	15	"YGL109W_01 |YGL109W||Hypothetical ORF"	"230766"	11470	22330	110	116	128	73	57	114	114	125	62	49	20	7	0	141	143	42	29	188	188	195	68	34	1	0	0	-0.043	-0.311	0.787	0.789	3.970	-16.829	0.000	80	489	100	-45	-31	Error	2	-47	14	-45	10248	11427	0.048	-0.765	-50	0	0
3	4	15	"YGL133W_01 |YGL133W|ITC1|Imitation switch Two Complex 1"	"230787"	11680	22350	150	293	302	122	40	112	112	122	75	61	83	55	0	281	298	100	33	197	197	201	81	40	50	23	0	2.155	1.881	1.812	1.748	3.134	1.443	0.275	156	767	100	265	291	1.108	181	84	190	101	47040	46511	2.400	1.198	0	0	0
3	5	15	"YGL063W_01 |YGL063W|PUS2|pseudouridine synthase"	"230808"	11880	22350	110	134	146	70	47	115	115	121	57	47	31	13	0	165	175	62	35	215	215	216	56	25	7	1	0	-0.380	-0.775	0.701	0.846	3.749	-1.536	0.002	80	464	100	-31	-9	Error	19	-50	31	-40	11680	14012	0.439	-0.732	-50	0	0
3	6	15	"YGL087C_01 |YGL087C|MMS2|Member of error-free postreplication DNA repair pathway"	"230829"	12080	22360	130	358	391	164	41	113	113	120	59	49	95	89	0	373	390	127	32	213	213	217	56	25	85	65	0	1.531	1.571	1.590	1.679	2.297	1.593	0.458	120	485	100	405	455	0.615	245	160	278	177	46933	46750	4.593	3.089	0	0	0
3	7	15	"YGL111W_01 |YGL111W|NSA1|ribosome biogenesis"	"230850"	12280	22360	160	388	414	172	41	117	117	142	236	166	61	15	0	321	332	101	30	212	212	225	217	96	16	0	0	2.486	2.475	2.378	2.408	2.682	2.532	0.279	208	553	100	380	417	1.314	271	109	297	120	86074	69000	1.153	0.493	0	0	0
3	8	15	"YGL135W_01 |YGL135W|RPL1B|ribosomal protein L1B"	"230871"	12480	22360	160	12600	12350	3373	27	118	118	145	226	155	100	99	0	9564	9331	2670	28	201	201	212	207	97	99	98	0	1.333	1.340	1.353	1.386	1.267	1.329	0.981	208	616	100	21845	21362	0.415	12482	9363	12232	9130	2568855	1940845	54.004	44.053	0	0	0
3	9	15	"YGL065C_01 |YGL065C|ALG2|glycosyltransferase"	"230892"	12690	22350	160	283	302	131	43	110	110	122	63	51	82	66	0	244	256	94	36	200	200	202	55	27	42	25	0	3.932	3.429	2.279	2.221	3.082	3.861	0.094	208	571	100	217	248	1.975	173	44	192	56	62875	53167	2.857	0.982	0	0	0
3	10	15	"YGL089C_01 |YGL089C|MF(ALPHA)2|alpha mating factor"	"230913"	12880	22360	130	11630	11104	2914	26	110	110	124	70	56	100	100	0	9061	8807	2710	30	204	204	206	55	26	99	98	0	1.301	1.278	1.282	1.371	1.436	1.253	0.979	120	554	100	20377	19597	0.379	11520	8857	10994	8603	1332512	1056806	156.857	156.382	0	0	0
3	11	15	"YGL113W_01 |YGL113W|SLD3|synthetic lethality with dpb11-1; Sld3p interacts with Cdc45 and is required for initiation of DNA replication."	"230934"	13050	22390	60	209	240	122	50	139	139	165	95	57	37	21	0	164	174	67	38	193	193	195	57	29	12	6	0	-2.414	-5.316	1.236	1.149	2.663	65.031	0.000	32	176	100	41	82	Error	70	-29	101	-19	7681	5583	0.789	-0.368	0	0	0
3	12	15	"YGL137W_01 |YGL137W|SEC27|yeast coatomer beta'-subunit"	"230955"	13270	22360	160	709	747	291	38	121	121	140	91	65	99	97	0	581	605	219	36	205	205	211	71	33	94	90	0	1.564	1.565	1.595	1.632	1.860	1.575	0.677	208	858	100	964	1026	0.645	588	376	626	400	155450	125823	6.670	5.549	0	0	0
3	13	15	"YGR164W_01 |YGR164W||Hypothetical ORF"	"230976"	13470	22350	110	168	194	112	57	116	116	134	104	77	32	13	0	173	187	93	49	211	211	220	104	47	5	2	0	-1.368	-3.250	1.192	1.097	4.618	1.011	0.348	80	487	100	14	54	Error	52	-38	78	-24	15553	14995	0.577	-0.317	-50	0	0
3	14	15	"YGR188C_01 |YGR188C|BUB1|checkpoint gene involved in permitting entry into mitosis depending upon the assembly state of microtubules"	"230997"	13670	22340	80	271	276	115	41	115	115	125	62	49	76	61	0	241	256	80	31	208	208	213	59	27	40	17	0	4.727	3.354	1.624	1.955	4.166	3.210	0.068	52	316	100	189	209	2.241	156	33	161	48	14334	13310	2.435	0.729	0	0	0
3	15	15	"YGR212W_01 |YGR212W||Hypothetical ORF"	"231018"	13880	22360	120	278	296	125	42	110	110	121	65	53	84	60	0	301	313	104	33	206	206	211	56	26	64	45	0	1.768	1.738	1.652	1.538	2.891	1.991	0.181	120	611	100	263	293	0.822	168	95	186	107	35569	37543	2.692	1.821	0	0	0
3	16	15	"YGR236C_01 |YGR236C||Protein required for survival at high temperature during stationary phase"	"231039"	14070	22350	110	148	162	91	56	109	109	114	60	52	36	18	0	187	196	61	31	199	199	203	50	24	15	6	0	-3.250	-17.667	1.565	1.450	5.430	33.539	0.000	80	500	100	27	50	Error	39	-12	53	-3	12958	15659	0.800	-0.140	-50	0	0
3	17	15	"YGR166W_01 |YGR166W|KRE11|Involved in biosynthetic pathway for cell wall beta-glucans"	"231059"	14270	22350	120	237	258	127	49	105	105	113	55	48	79	60	0	226	233	88	37	195	195	223	553	247	0	0	0	4.258	4.026	1.820	1.914	3.439	5.315	0.063	120	584	100	163	191	2.090	132	31	153	38	30924	27904	2.636	0.018	0	0	0
3	18	15	"YGR190C_01 |YGR190C||Protein required for cell viability"	"231079"	14470	22350	110	113	123	61	49	106	106	113	55	48	21	11	0	115	123	46	37	197	197	198	56	28	1	0	0	-0.085	-0.230	0.384	0.324	3.347	0.120	0.001	80	499	100	-75	-57	Error	7	-82	17	-74	9871	9876	0.182	-1.339	-50	0	0
3	19	15	"YGR214W_01 |YGR214W|RPS0A|ribosomal protein S0A"	"231099"	14670	22360	120	13784	13254	3351	25	106	106	114	57	50	100	100	0	13544	12731	3556	27	202	202	202	54	26	100	100	0	1.025	1.049	1.069	1.093	1.290	1.030	0.981	120	654	100	27020	25677	0.036	13678	13342	13148	12529	1590515	1527731	230.526	232.019	0	0	0
3	20	15	"YGR238C_01 |YGR238C|KEL2|Protein that functions in a complex with Kel1p to negatively regulate mitotic exit, interacts with Tem1p and Lte1p; localizes to regions of polarized growth; potential Cdc28p substrate"	"231119"	14880	22320	60	294	287	114	39	131	131	160	97	60	75	40	0	240	246	69	28	207	207	208	57	27	37	15	0	4.939	4.000	3.657	3.624	3.217	19.292	0.003	32	176	100	196	195	2.304	163	33	156	39	9171	7880	1.309	0.667	0	0	0
3	21	15	"YGR168C_01 |YGR168C||Hypothetical ORF"	"231139"	15080	22340	110	225	239	103	43	107	107	120	74	61	71	41	0	205	213	82	38	201	201	204	63	30	23	7	0	29.500	11.000	2.067	2.299	4.738	5.602	0.016	80	544	100	122	144	4.883	118	4	132	12	19118	17076	1.608	0.143	-50	0	0
3	22	15	"YGR192C_01 |YGR192C|TDH3|glyceraldehyde-3-phosphate dehydrogenase 3"	"231159"	15280	22360	170	24954	25014	5994	23	105	105	115	97	84	100	100	0	35271	34896	9292	26	198	198	207	154	74	100	100	0	0.708	0.718	0.719	0.730	1.134	0.707	0.991	208	1095	100	59922	59607	-0.497	24849	35073	24909	34698	5202859	7258455	256.691	225.253	0	0	0
3	1	16	"YER058W_01 |YER058W|PET117|Protein required for assembly of cytochrome c oxidase"	"230725"	11070	22560	150	224	224	90	40	110	110	121	61	50	69	46	0	283	285	90	31	210	210	213	53	24	57	33	0	1.562	1.520	1.205	1.236	3.249	1.404	0.112	156	796	100	187	189	0.643	114	73	114	75	34991	44412	1.689	1.358	0	0	0
3	2	16	"YER080W_01 |YER080W||The authentic, non-tagged protein was localized to the mitochondria"	"230746"	11280	22570	140	505	509	183	35	117	117	129	71	55	94	90	0	389	415	146	35	212	212	213	57	26	83	67	0	2.192	1.931	2.133	2.317	2.877	1.954	0.468	156	711	100	565	595	1.132	388	177	392	203	79327	64764	5.352	3.544	0	0	0
3	3	16	"YER017C_01 |YER017C|AFG3|ATP dependent metalloprotease"	"230767"	11470	22560	110	950	945	252	26	114	114	120	58	48	100	100	0	753	751	163	21	200	200	201	59	29	100	100	0	1.512	1.508	1.497	1.498	1.555	1.540	0.764	80	548	100	1389	1382	0.596	836	553	831	551	75631	60075	14.224	9.322	0	0	0
3	4	16	"YER039CA01 |YER039C-A||Hypothetical ORF"	"230788"	11670	22550	110	149	162	79	48	115	115	126	84	66	22	10	0	136	143	48	33	203	203	208	83	39	1	0	0	-0.507	-0.783	0.518	0.464	5.208	1.092	0.202	80	491	100	-33	-13	Error	34	-67	47	-60	12937	11462	0.429	-0.783	-50	0	0
3	5	16	"YER060W_01 |YER060W|FCY21|purine-cytosine permease"	"230809"	11870	22550	110	188	201	102	50	112	112	123	65	52	55	32	0	187	191	77	40	207	207	209	56	26	6	3	0	-3.800	-5.562	1.871	2.490	4.537	49.464	0.000	80	540	100	56	73	Error	76	-20	89	-16	16085	15263	1.200	-0.321	-50	0	0
3	6	16	"YER082C_01 |YER082C|UTP7|U3 snoRNP protein"	"230830"	12080	22550	140	421	440	152	34	115	115	125	80	64	96	85	0	359	383	148	38	211	211	219	66	30	82	55	0	2.068	1.890	1.919	1.955	2.252	1.226	0.440	156	650	100	454	497	1.048	306	148	325	172	68675	59746	3.938	2.485	0	0	0
3	7	16	"YER019CA01 |YER019C-A|SBH2|Sbh1p homolog"	"230851"	12280	22560	130	1811	1857	386	20	112	112	121	64	52	100	100	0	1508	1530	347	22	211	211	217	58	26	100	100	0	1.310	1.323	1.328	1.347	1.361	1.307	0.893	120	500	100	2996	3064	0.390	1699	1297	1745	1319	222792	183562	27.125	22.638	0	0	0
3	8	16	"YER041W_01 |YER041W|YEN1|Protein of unknown function, has similarity to endonuclease Rth1p; potentially phosphorylated by Cdc28p"	"230872"	12480	22560	110	178	181	76	41	112	112	123	67	54	48	18	0	166	176	60	34	204	204	206	54	26	6	1	0	-1.737	-2.464	0.883	1.125	4.064	-23.994	0.001	80	466	100	28	41	Error	66	-38	69	-28	14479	14083	0.866	-0.556	-50	0	0
3	9	16	"YER061C_01 |YER061C|CEM1|beta-keto-acyl synthase homolog"	"230893"	12680	22560	140	293	298	112	37	109	109	116	61	52	85	73	0	226	229	79	34	199	199	202	53	26	39	12	0	6.815	6.300	2.693	2.529	2.913	7.355	0.030	156	641	100	211	219	2.769	184	27	189	30	46445	35774	2.984	0.509	0	0	0
3	10	16	"YER084W_01 |YER084W||Hypothetical ORF"	"230914"	12870	22560	110	134	141	71	50	107	107	116	63	54	31	12	0	129	140	45	32	198	198	199	55	27	2	0	0	-0.391	-0.586	0.827	1.098	4.151	-4.348	0.003	80	484	100	-42	-24	Error	27	-69	34	-58	11293	11201	0.397	-1.073	-50	0	0
3	11	16	"YGL055W_01 |YGL055W|OLE1|delta-9-fatty acid desaturase"	"230935"	13070	22560	110	1900	1995	528	26	108	108	117	63	53	100	100	0	1417	1430	358	25	199	199	203	56	27	100	100	0	1.471	1.533	1.508	1.549	1.312	1.500	0.898	80	549	100	3010	3118	0.557	1792	1218	1887	1231	159621	114377	29.810	21.911	0	0	0
3	12	16	"YGL079W_01 |YGL079W||Hypothetical ORF"	"230956"	13270	22550	110	292	312	124	39	114	114	121	63	52	86	68	0	234	246	82	33	212	212	215	54	25	35	17	0	8.091	5.824	3.290	3.561	3.638	4.142	0.096	80	490	100	200	232	3.016	178	22	198	34	24934	19695	3.032	0.574	0	0	0
3	13	16	"YGL103W_01 |YGL103W|RPL28|ribosomal protein L28 (L29) (rp44) (YL24)"	"230977"	13480	22560	120	12862	12181	4147	34	119	119	137	99	72	100	100	0	16747	15837	6221	39	214	214	223	101	45	99	96	0	0.771	0.772	0.772	0.896	1.840	0.750	0.982	120	635	100	29276	27685	-0.376	12743	16533	12062	15623	1461779	1900492	121.657	154.594	0	0	0
3	14	16	"YGL127C_01 |YGL127C|SOH1|Soh1p has limited sequence similarity to RNA polymerases and interacts with a DNA repair protein, Rad5p, in a two-hybrid system assay; may provide a link between recombination in direct repeats and transcription"	"230998"	13680	22560	120	342	349	130	37	122	122	138	94	68	81	60	0	318	318	114	35	203	203	216	86	39	57	28	0	1.913	1.974	1.780	1.781	2.915	1.517	0.363	120	614	100	335	342	0.936	220	115	227	115	41834	38117	2.245	1.186	0	0	0
3	15	16	"YGL057C_01 |YGL057C||Hypothetical ORF"	"231019"	13870	22560	110	280	292	136	46	108	108	120	62	51	82	67	0	233	241	95	39	208	208	213	60	28	28	7	0	6.880	5.576	2.880	2.959	4.016	4.127	0.085	80	480	100	197	217	2.782	172	25	184	33	23323	19304	2.774	0.467	0	0	0
3	16	16	"YGL081W_01 |YGL081W||Hypothetical ORF"	"231040"	14070	22550	110	127	139	72	51	110	110	117	57	48	23	11	0	131	137	45	32	202	202	206	52	25	2	1	0	-0.239	-0.446	0.363	0.396	3.812	10.401	0.000	80	585	100	-54	-36	Error	17	-71	29	-65	11119	10974	0.386	-1.327	-50	0	0
3	17	16	"YGL105W_01 |YGL105W|ARC1|Protein that binds tRNA and methionyl- and glutamyl-tRNA synthetases (Mes1p and Ygl245wp), delivering tRNA to them, stimulating catalysis, and ensuring their localization to the cytoplasm; also binds quadruplex nucleic acids"	"231060"	14280	22550	110	1775	1842	551	29	106	106	116	59	50	100	100	0	1331	1355	379	27	198	198	224	567	253	96	50	0	1.473	1.500	1.532	1.511	1.323	0.908	0.339	80	556	100	2802	2893	0.559	1669	1133	1736	1157	147330	108367	29.254	1.995	0	0	0
3	18	16	"YGL129C_01 |YGL129C|RSM23|ATPase (putative)|mitochondrial ribosome small subunit component"	"231080"	14480	22550	130	419	431	185	42	107	107	117	60	51	95	88	0	387	390	144	36	201	201	219	514	234	1	0	0	1.677	1.714	1.436	1.566	2.711	1.721	0.474	120	679	100	498	513	0.746	312	186	324	189	51748	46843	5.233	0.333	0	0	0
3	19	16	"YGL059W_01 |YGL059W||Hypothetical ORF"	"231100"	14680	22550	110	533	551	227	41	103	103	111	54	48	97	91	0	272	266	94	35	205	205	207	50	24	56	32	0	6.418	7.344	4.972	4.846	2.550	7.070	0.170	80	486	100	497	509	2.682	430	67	448	61	44060	21257	8.148	1.180	0	0	0
3	20	16	"YGL083W_01 |YGL083W|SCY1|Suppressor of GTPase mutant"	"231120"	14870	22560	120	261	288	141	48	106	106	118	70	59	79	53	0	246	254	72	28	202	202	205	53	25	45	19	0	3.523	3.500	2.522	2.758	3.335	3.978	0.134	120	650	100	199	234	1.817	155	44	182	52	34548	30424	2.429	0.925	0	0	0
3	21	16	"YGL107C_01 |YGL107C|RMD9|Required for Meiotic nuclear Division"	"231140"	15070	22560	110	444	483	214	44	102	102	110	58	52	98	92	0	353	397	143	36	200	200	201	51	25	85	72	0	2.235	1.934	1.975	2.139	2.150	1.998	0.510	80	558	100	495	578	1.160	342	153	381	197	38637	31752	6.431	3.843	0	0	0
3	22	16	"YGL131C_01 |YGL131C||Hypothetical ORF"	"231160"	15280	22560	130	251	273	128	46	101	101	113	112	99	61	30	0	198	208	76	36	202	202	215	194	90	0	0	0	-37.500	28.667	2.448	2.865	4.601	234.185	0.000	120	696	100	146	178	Error	150	-4	172	6	32714	24960	1.429	-0.036	0	0	0
3	1	17	"YDR268W_01 |YDR268W|MSW1|tryptophan-tRNA ligase"	"230726"	11080	22770	140	239	256	106	41	111	111	125	100	80	58	27	0	232	248	88	35	206	206	213	86	40	31	8	0	4.923	3.452	1.786	1.765	4.290	3.417	0.043	156	692	100	154	187	2.300	128	26	145	42	39968	38611	1.310	0.407	0	0	0
3	2	17	"YDR292C_01 |YDR292C|SRP101|signal recognition particle receptor - alpha subunit"	"230747"	11280	22760	160	378	393	148	37	110	110	117	56	47	96	88	0	313	321	103	32	201	201	205	56	27	68	49	0	2.393	2.358	2.185	2.527	3.100	2.568	0.310	208	718	100	380	403	1.259	268	112	283	120	81740	66850	4.929	2.071	0	0	0
3	3	17	"YDR316W_01 |YDR316W||Putative S-adenosylmethionine-dependent methyltransferase of the seven beta-strand family"	"230768"	11480	22760	110	284	294	124	42	110	110	116	55	47	86	72	0	376	391	130	33	203	203	206	53	25	88	72	0	1.006	0.979	0.947	0.973	3.491	0.936	0.268	80	426	100	347	372	0.008	174	173	184	188	23528	31292	3.236	3.491	0	0	0
3	4	17	"YDR337W_01 |YDR337W|MRPS28|ribosomal protein (E. coli S15)"	"230789"	11670	22760	180	366	394	179	45	117	117	125	63	50	92	79	0	386	411	210	51	200	200	210	253	120	29	2	0	1.339	1.313	1.277	1.262	2.846	1.126	0.261	256	993	100	435	488	0.421	249	186	277	211	100737	105342	4.270	0.794	0	0	0
3	5	17	"YDR270W_01 |YDR270W|CCC2|copper-transporting P-type ATPase with similarity to human Menkes and Wilsons genes"	"230810"	11880	22760	150	2149	2130	357	16	117	117	129	68	52	100	100	0	1570	1570	254	16	205	205	220	306	139	100	99	0	1.489	1.475	1.478	1.478	1.245	1.487	0.923	156	667	100	3397	3378	0.574	2032	1365	2013	1365	332331	244971	29.426	4.412	0	0	0
3	6	17	"YDR294C_01 |YDR294C|DPL1|dihydrosphingosine phosphate lyase (also known as sphingosine phosphate lyase)"	"230831"	12070	22760	140	367	394	161	40	115	115	128	81	63	91	73	0	437	450	146	32	205	205	212	65	30	91	76	0	1.086	1.139	1.155	1.152	2.211	1.187	0.475	156	608	100	484	524	0.119	252	232	279	245	61450	70260	3.284	3.662	0	0	0
3	7	17	"YDR316WB01 |YDR316W-B||TyB Gag-Pol protein; proteolytically processed to make the Gag, RT, PR, and IN proteins that are required for retrotransposition"	"230852"	12290	22760	180	29132	27842	9453	33	114	114	125	78	62	100	100	0	16757	15822	6265	39	206	206	211	63	29	97	97	0	1.753	1.776	1.777	2.111	2.089	1.730	0.984	256	811	100	45569	43344	0.810	29018	16551	27728	15616	7127476	4050383	355.346	247.794	0	0	0
3	8	17	"YDR339C_01 |YDR339C||Protein required for cell viability"	"230873"	12490	22760	120	757	775	272	35	113	113	121	60	49	97	95	0	563	587	189	32	207	207	209	56	26	95	95	0	1.809	1.742	1.808	1.784	1.679	1.737	0.715	120	514	100	1000	1042	0.855	644	356	662	380	92957	70481	10.900	6.750	0	0	0
3	9	17	"YER009W_01 |YER009W|NTF2|nuclear transport factor|similar to mammalian cytosolic nuclear import factor NTF2"	"230894"	12680	22760	130	2391	2429	944	38	107	107	114	55	48	99	99	0	1716	1731	670	38	206	206	209	58	27	98	97	0	1.513	1.523	1.520	1.529	1.369	1.509	0.935	120	506	100	3794	3847	0.597	2284	1510	2322	1525	291460	207754	42.091	26.241	0	0	0
3	10	17	"YER032W_01 |YER032W|FIR1|participant in 3' mRNA processing (putative)"	"230915"	12870	22760	140	385	405	162	40	109	109	120	68	56	94	84	0	346	361	118	32	204	204	210	71	33	78	49	0	1.944	1.885	1.836	1.855	2.431	1.823	0.295	156	711	100	418	453	0.959	276	142	296	157	63168	56251	4.191	2.127	0	0	0
3	11	17	"YER053C_01 |YER053C||sequence similarity to mitochondrial phosphate transporters"	"230936"	13080	22760	130	535	542	217	40	117	117	125	63	50	96	92	0	391	392	121	30	210	210	214	65	30	83	68	0	2.309	2.335	2.005	2.379	2.554	2.710	0.418	120	615	100	599	607	1.208	418	181	425	182	65073	47000	6.619	2.738	0	0	0
3	12	17	"YER074W_01 |YER074W|RPS24A|ribosomal protein S24A"	"230957"	13280	22760	140	12727	12137	3911	32	118	118	128	66	51	100	100	0	12796	11961	4245	35	211	211	215	67	31	99	98	0	1.002	1.023	1.038	1.134	1.641	1.006	0.983	156	723	100	25194	23769	0.003	12609	12585	12019	11750	1893324	1865862	181.955	175.313	0	0	0
3	13	17	"YER011W_01 |YER011W|TIR1|Cold-shock induced protein of the Srp1p/Tip1p family of serine-alanine-rich proteins. Encodes a stress-response cell wall mannoprotein and this gene is downregulated at acidic pH."	"230978"	13470	22770	130	6524	6598	1588	24	121	121	139	94	67	100	100	0	5993	6282	1786	28	212	212	225	201	89	100	97	0	1.108	1.067	1.065	1.122	1.371	1.040	0.964	120	654	100	12184	12547	0.147	6403	5781	6477	6070	791783	753795	68.713	30.134	0	0	0
3	14	17	"YER034W_01 |YER034W||Hypothetical ORF"	"230999"	13710	22730	80	200	208	90	43	138	138	150	95	63	36	11	0	200	223	74	33	199	199	208	72	34	28	7	0	62.000	2.917	1.260	1.122	2.835	1.147	0.050	52	273	100	63	94	5.954	62	1	70	24	10795	11583	0.611	0.208	0	0	0
3	15	17	"YER055C_01 |YER055C|HIS1|ATP phosphoribosyltransferase"	"231020"	13880	22760	160	1575	1615	566	35	112	112	124	71	57	100	100	0	943	970	325	33	206	206	211	60	28	97	97	0	1.985	1.967	1.966	2.041	1.439	1.981	0.889	208	816	100	2200	2267	0.989	1463	737	1503	764	335913	201849	21.000	12.650	0	0	0
3	16	17	"YER076C_01 |YER076C||Hypothetical ORF"	"231041"	14080	22760	110	128	145	66	45	107	107	114	55	48	33	18	0	147	151	52	34	206	206	212	81	38	1	0	0	-0.356	-0.691	0.456	0.453	3.948	-0.022	0.000	80	504	100	-38	-17	Error	21	-59	38	-55	11617	12064	0.564	-0.753	-50	0	0
3	17	17	"YER013W_01 |YER013W|PRP22|helicase-like protein"	"231061"	14280	22760	110	282	292	124	42	109	109	117	58	49	83	67	0	405	411	109	26	198	198	204	78	38	91	67	0	0.836	0.859	0.857	0.816	2.709	0.910	0.300	80	549	100	380	396	-0.259	173	207	183	213	23375	32842	3.017	2.654	0	0	0
3	18	17	"YER036C_01 |YER036C||Hypothetical ORF"	"231081"	14470	22750	130	2108	2107	850	40	107	107	116	64	55	99	98	0	1515	1472	543	36	200	200	202	49	24	97	95	0	1.522	1.572	1.571	1.683	1.658	1.597	0.920	120	601	100	3316	3272	0.606	2001	1315	2000	1272	252822	176614	31.109	25.918	0	0	0
3	19	17	"YER056CA01 |YER056C-A|RPL34A|ribosomal protein L34A"	"231101"	14670	22760	150	12502	12300	2412	19	106	106	113	58	51	100	100	0	13520	13534	2764	20	203	203	203	52	25	100	100	0	0.931	0.915	0.922	0.919	1.134	0.907	0.983	156	704	100	25713	25525	-0.103	12396	13317	12194	13331	1918830	2111356	210.121	256.365	0	0	0
3	20	17	"YER078C_01 |YER078C||Hypothetical ORF"	"231121"	14880	22760	130	434	468	210	44	100	100	111	55	49	100	89	0	314	325	114	35	200	200	202	52	25	72	54	0	2.930	2.944	2.623	2.630	2.105	2.957	0.397	120	636	100	448	493	1.551	334	114	368	125	56166	38952	6.491	2.365	0	0	0
3	21	17	"YER015W_01 |YER015W|FAA2|acyl-CoA synthetase (fatty acid activator 2)"	"231141"	15080	22750	110	178	187	71	37	105	105	114	58	50	62	27	0	151	161	54	33	202	202	205	52	25	3	1	0	-1.431	-2.000	1.509	1.709	4.451	-3.956	0.013	80	517	100	22	41	Error	73	-51	82	-41	14921	12906	1.259	-0.846	-50	0	0
3	22	17	"YER038C_01 |YER038C|KRE29|Killer toxin REsistant"	"231161"	15280	22750	110	157	168	85	50	102	102	112	60	53	47	18	0	143	153	64	41	205	205	210	71	33	5	1	0	-0.887	-1.269	0.649	0.705	6.237	-0.186	0.000	80	548	100	-7	14	Error	55	-62	66	-52	13408	12252	0.933	-0.803	-50	0	0
3	1	18	"YDL196W_01 |YDL196W||Protein required for cell viability"	"230727"	11070	22950	110	98	112	55	49	107	107	117	60	51	12	5	0	179	177	37	20	197	197	201	55	27	3	0	0	0.500	-0.250	1.292	1.115	3.025	-4.805	0.002	80	518	100	-27	-15	-1.000	-9	-18	5	-20	8943	14138	-0.083	-0.436	-50	0	0
3	2	18	"YDL220C_01 |YDL220C|CDC13|single-stranded TG1-3 telomere G-tails binding protein"	"230748"	11270	22950	110	132	141	73	51	108	108	119	58	48	33	13	0	205	205	48	23	192	192	197	52	26	23	3	0	1.846	2.538	1.266	1.246	5.071	-46.776	0.000	80	478	100	37	46	0.885	24	13	33	13	11293	16435	0.379	0.154	-50	0	0
3	3	18	"YDL150W_01 |YDL150W|RPC53|RNA polymerase III subunit"	"230769"	11470	22950	110	125	133	72	54	118	118	123	56	45	27	10	0	185	185	49	26	195	195	198	71	35	2	1	0	-0.700	-1.500	1.229	1.562	4.320	8.670	0.001	80	537	100	-3	5	Error	7	-10	15	-10	10623	14784	0.179	-0.183	-50	0	0
3	4	18	"YDL174C_01 |YDL174C|DLD1|D-lactate ferricytochrome c oxidoreductase"	"230790"	11670	22950	110	111	126	65	51	118	118	123	63	51	17	5	0	177	177	47	26	187	187	208	370	177	0	0	0	0.700	-0.800	0.968	1.067	3.598	52.527	0.000	80	452	100	-17	-2	-0.515	-7	-10	8	-10	10067	14191	0.048	-0.084	-50	0	0
3	5	18	"YDL198C_01 |YDL198C|YHM1|high copy suppressor of abf2 lacking the HMG1-like mitochondrial HM protein; putative mitochondrial carrier protein"	"230811"	11870	22950	110	123	127	67	52	109	109	122	66	54	21	3	0	173	178	47	26	180	180	205	354	172	0	0	0	-2.000	-9.000	2.114	1.926	4.458	0.000	0.000	80	496	100	7	16	Error	14	-7	18	-2	10156	14201	0.076	-0.076	-50	0	0
3	6	18	"YDL222C_01 |YDL222C||The authentic, non-tagged protein was localized to the mitochondria; cell cortex protein"	"230832"	12070	22950	110	120	137	66	48	115	115	125	64	51	20	6	0	189	192	54	28	190	190	196	54	27	17	1	0	-5.000	11.000	0.932	0.944	5.326	43.813	0.000	80	520	100	4	24	Error	5	-1	22	2	10923	15377	0.188	-0.074	-50	0	0
3	7	18	"YDR261WA01 |YDR261W-A||TyA Gag protein; the main structural constituent of virus-like particles (VLPs)"	"230853"	12280	22960	140	7446	7430	1528	20	116	116	127	67	52	100	100	0	3990	3941	910	23	200	200	203	55	27	100	100	0	1.934	1.955	1.965	1.973	1.155	1.947	0.967	156	688	100	11120	11055	0.952	7330	3790	7314	3741	1159093	614782	109.000	67.964	0	0	0
3	8	18	"YDR284C_01 |YDR284C|DPP1|diacylglycerol pyrophosphate phosphatase"	"230874"	12480	22960	110	629	630	220	34	113	113	123	65	52	100	98	0	453	504	524	103	206	206	209	54	25	90	76	0	2.089	1.735	2.205	2.350	2.336	0.808	0.218	80	482	100	763	815	1.063	516	247	517	298	50408	40358	7.800	5.463	0	0	0
3	9	18	"YDR308C_01 |YDR308C|SRB7|RNA polymerase II holoenzyme/mediator subunit"	"230895"	12670	22950	150	272	280	111	39	110	110	120	63	52	82	65	0	242	253	87	34	202	202	207	71	34	33	14	0	4.050	3.333	2.123	2.488	4.353	3.369	0.062	156	764	100	202	221	2.018	162	40	170	51	43734	39430	2.540	0.648	0	0	0
3	10	18	"YDR329C_01 |YDR329C|PEX3|48 kDa peroxisomal integral membrane protein"	"230916"	12880	22970	110	306	329	135	41	109	109	121	69	57	86	73	0	262	269	97	36	209	209	214	79	36	37	13	0	3.717	3.667	3.450	2.915	3.703	3.055	0.069	80	504	100	250	280	1.894	197	53	220	60	26289	21488	3.014	0.696	0	0	0
3	11	18	"YDR262W_01 |YDR262W||Hypothetical ORF"	"230937"	13070	22960	130	564	590	203	34	113	113	126	68	53	100	98	0	356	371	108	29	210	210	212	68	32	80	55	0	3.089	2.963	2.973	3.204	2.272	2.951	0.398	120	582	100	597	638	1.627	451	146	477	161	70762	44507	6.824	2.338	0	0	0
3	12	18	"YDR286C_01 |YDR286C||Hypothetical ORF"	"230958"	13270	22960	110	191	203	90	44	115	115	127	65	51	55	25	0	170	175	61	34	199	199	207	70	33	7	2	0	-2.621	-3.667	1.821	2.133	5.897	0.544	0.092	80	513	100	47	64	Error	76	-29	88	-24	16229	13985	1.169	-0.457	-50	0	0
3	13	18	"YDR310C_01 |YDR310C|SUM1|Suppresor of mar1-1 (sir2) mutation"	"230979"	13470	22960	130	301	321	141	43	115	115	129	113	87	72	38	0	346	350	110	31	203	203	208	57	27	80	62	0	1.301	1.401	1.396	1.257	3.234	1.422	0.311	120	622	100	329	353	0.379	186	143	206	147	38572	42015	1.699	2.491	0	0	0
3	14	18	"YDR331W_01 |YDR331W|GPI8|ER membrane glycoprotein subunit of the glycosylphosphatidylinositol transamidase complex that adds glycosylphosphatidylinositol (GPI) anchors to newly synthesized proteins; human PIG-K protein is a functional homolog"	"231000"	13670	22960	150	399	434	184	42	118	118	136	117	86	91	64	0	343	362	114	31	206	206	214	121	56	58	21	0	2.051	2.026	1.905	2.094	2.534	2.576	0.318	156	831	100	418	472	1.036	281	137	316	156	67774	56458	2.547	1.223	0	0	0
3	15	18	"YDR264C_01 |YDR264C|AKR1|ankyrin repeat-containing protein"	"231021"	13880	22960	120	495	517	190	36	106	106	123	93	75	95	89	0	339	363	143	39	215	215	223	156	69	44	11	0	3.137	2.777	2.649	2.847	2.669	2.389	0.356	120	486	100	513	559	1.649	389	124	411	148	62077	43504	4.237	0.897	0	0	0
3	16	18	"YDR288W_01 |YDR288W||Protein required for cell viability"	"231042"	14070	22960	150	680	707	234	33	107	107	117	66	56	100	98	0	463	488	173	35	205	205	210	71	33	95	84	0	2.221	2.120	2.228	2.272	1.831	2.110	0.629	156	767	100	831	883	1.151	573	258	600	283	110359	76140	8.939	3.915	0	0	0
3	17	18	"YDR312W_01 |YDR312W|SSF2|high copy suppressor of G beta subunit temperature sensitive mutation"	"231062"	14280	22960	110	264	281	124	44	109	109	118	67	56	80	58	0	292	309	102	33	196	196	202	61	30	63	42	0	1.615	1.522	1.289	1.541	3.566	1.606	0.239	80	512	100	251	285	0.691	155	96	172	113	22473	24729	2.433	1.754	0	0	0
3	18	18	"YDR333C_01 |YDR333C||Hypothetical ORF"	"231082"	14470	22960	150	394	412	142	34	112	112	122	69	56	95	88	0	299	307	95	30	196	196	200	54	27	75	46	0	2.738	2.703	2.565	2.658	3.001	3.019	0.256	156	771	100	385	411	1.453	282	103	300	111	64199	47967	4.203	1.981	0	0	0
3	19	18	"YDR266C_01 |YDR266C||Hypothetical ORF"	"231102"	14680	22960	160	499	521	202	38	104	104	114	65	57	98	92	0	356	359	122	33	192	192	198	78	39	75	50	0	2.409	2.497	2.462	2.655	2.650	2.689	0.413	208	776	100	559	584	1.268	395	164	417	167	108288	74773	6.262	2.064	0	0	0
3	20	18	"YDR290W_01 |YDR290W||HU sensitive mutant."	"231122"	14870	22950	110	129	124	58	46	102	102	111	56	50	28	8	0	128	151	158	104	187	187	195	91	46	2	1	0	-0.458	-0.611	0.760	0.691	4.131	0.010	0.000	80	473	100	-32	-14	Error	27	-59	22	-36	9941	12095	0.232	-0.484	-50	0	0
3	21	18	"YDR314C_01 |YDR314C||Hypothetical ORF"	"231142"	15070	22940	120	238	248	115	46	101	101	110	56	50	75	58	0	191	208	88	42	195	195	198	53	26	20	10	0	-34.250	11.308	2.360	3.244	3.804	7.048	0.016	120	650	100	133	160	Error	137	-4	147	13	29738	24903	2.464	0.189	0	0	0
3	22	18	"YDR335W_01 |YDR335W|MSN5|Multicopy suppressor of snf1 mutation"	"231162"	15280	22960	140	401	416	157	37	102	102	111	58	52	96	89	0	434	434	132	30	192	192	194	57	29	92	82	0	1.236	1.298	1.232	1.281	2.475	1.301	0.461	156	911	100	541	556	0.305	299	242	314	242	64889	67719	5.259	4.211	0	0	0
3	1	19	"YBR245C_01 |YBR245C|ISW1|ATPase component of a four subunit chromatin remodeling complex"	"230728"	11070	23160	150	384	459	265	57	110	110	122	66	54	90	83	0	412	460	241	52	191	191	198	59	29	85	73	0	1.240	1.297	1.363	1.343	2.270	1.243	0.624	156	892	100	495	618	0.310	274	221	349	269	71673	71781	5.106	4.441	0	0	0
3	2	19	"YBR269C_01 |YBR269C||The authentic, non-tagged protein was localized to the mitochondria"	"230749"	11270	23150	140	253	283	166	58	112	112	126	72	57	66	48	0	285	307	129	42	189	189	198	71	35	56	38	0	1.469	1.449	1.353	1.420	3.093	1.344	0.270	156	724	100	237	289	0.555	141	96	171	118	44131	47902	2.181	1.535	0	0	0
3	3	19	"YBR293W_01 |YBR293W||Hypothetical ORF"	"230770"	11450	23130	100	284	374	567	151	128	128	149	94	63	60	43	0	230	338	947	280	190	190	198	77	38	30	5	0	3.900	1.662	2.844	2.430	4.405	0.611	0.785	80	449	100	196	394	1.963	156	40	246	148	29943	27030	2.394	1.818	0	0	0
3	4	19	"YCL017C_01 |YCL017C|NFS1|NifS-like protein"	"230791"	11680	23160	160	469	486	224	46	123	123	143	89	62	89	79	0	407	427	175	40	186	186	194	67	34	81	71	0	1.566	1.506	1.564	1.633	2.868	1.586	0.581	208	866	100	567	604	0.647	346	221	363	241	101167	88719	3.854	3.478	0	0	0
3	5	19	"YDL140C_01 |YDL140C|RPO21|RNA polymerase II core subunit"	"230812"	11870	23160	160	1337	1362	661	48	109	109	121	69	57	97	96	0	948	988	442	44	180	180	187	52	27	96	94	0	1.599	1.551	1.594	1.593	1.438	1.542	0.902	208	759	100	1996	2061	0.677	1228	768	1253	808	283388	205571	17.986	15.404	0	0	0
3	6	19	"YDL164C_01 |YDL164C|CDC9|DNA ligase"	"230833"	12070	23160	110	126	128	51	39	111	111	121	64	52	16	0	0	171	177	48	27	186	186	189	56	29	12	0	0	-1.000	-1.889	1.081	1.367	4.172	-18.314	0.000	80	488	100	0	8	Error	15	-15	17	-9	10233	14125	0.109	-0.214	-50	0	0
3	7	19	"YDL188C_01 |YDL188C|PPH22|serine-threonine protein phosphatase 2A"	"230854"	12270	23160	110	158	164	77	46	113	113	126	69	54	31	12	0	198	197	63	31	190	190	196	60	30	17	6	0	5.625	7.286	1.324	1.552	3.582	3.327	0.020	80	507	100	53	58	2.492	45	8	51	7	13146	15788	0.551	0.017	-50	0	0
3	8	19	"YDL212W_01 |YDL212W|SHR3|ER integral membrane component"	"230875"	12480	23180	150	257	268	116	43	105	105	119	67	56	76	52	0	249	251	68	27	191	191	196	55	28	51	21	0	2.621	2.717	2.039	2.229	3.534	3.803	0.088	156	728	100	210	223	1.390	152	58	163	60	41740	39105	2.224	1.000	0	0	0
3	9	19	"YDL142C_01 |YDL142C|CRD1|cardiolipin synthase"	"230896"	12670	23160	110	139	147	78	53	108	108	121	67	55	31	12	0	175	181	55	30	190	190	196	65	33	10	2	0	-2.067	-4.333	1.063	1.371	3.426	-19.667	0.001	80	503	100	16	30	Error	31	-15	39	-9	11771	14483	0.388	-0.231	-50	0	0
3	10	19	"YDL166C_01 |YDL166C|FAP7|Essential nuclear protein, involved in the oxidative stress response"	"230917"	12870	23160	110	109	118	67	56	113	113	125	65	52	15	6	0	170	168	42	25	196	196	200	56	28	3	0	0	0.154	-0.179	1.252	1.312	4.461	2.208	0.022	80	518	100	-30	-23	-2.700	-4	-26	5	-28	9470	13428	-0.108	-0.571	-50	0	0
3	11	19	"YDL190C_01 |YDL190C|UFD2|ubiquitin conjugating factor e4"	"230938"	13080	23150	160	263	278	115	41	110	110	121	64	52	80	57	0	263	272	85	31	195	195	199	68	34	49	22	0	2.250	2.182	1.796	1.733	2.989	2.314	0.138	208	852	100	221	245	1.170	153	68	168	77	57759	56623	2.453	1.074	0	0	0
3	12	19	"YDL214C_01 |YDL214C|PRR2|protein kinase"	"230959"	13270	23160	110	105	116	70	60	110	110	281	2326	827	0	0	0	153	150	46	30	178	178	281	2020	718	0	0	0	0.200	-0.214	1.169	0.941	2.953	1.171	0.786	80	479	100	-30	-22	-2.322	-5	-25	6	-28	9293	12020	-0.071	-0.065	-50	0	0
3	13	19	"YDL144C_01 |YDL144C||Hypothetical ORF"	"230980"	13470	23160	110	106	122	56	45	109	109	220	1976	898	0	0	0	186	191	52	27	188	188	278	1925	692	0	0	0	1.500	4.333	0.831	0.809	4.057	1.366	0.000	80	527	100	-5	16	0.585	-3	-2	13	3	9727	15245	-0.050	-0.045	-50	0	0
3	14	19	"YDL168W_01 |YDL168W|SFA1|glutathione-dependent formaldehyde dehydrogenase|long-chain alcohol dehydrogenase"	"231001"	13670	23160	110	181	202	96	47	115	115	134	136	101	25	6	0	227	229	55	24	202	202	213	149	69	2	0	0	2.640	3.222	1.947	2.259	4.011	3.354	0.026	80	510	100	91	114	1.401	66	25	87	27	16191	18289	0.500	0.107	-50	0	0
3	15	19	"YDL192W_01 |YDL192W|ARF1|ADP-ribosylation factor"	"231022"	13880	23160	120	261	284	124	43	115	115	131	89	67	71	42	0	273	300	156	52	204	204	213	141	66	25	4	0	2.116	1.760	1.711	1.988	3.396	0.575	0.328	120	624	100	215	265	1.081	146	69	169	96	34061	36012	1.719	0.617	0	0	0
3	16	19	"YDL216C_01 |YDL216C|RRI1|COP9 signalosome (CSN) subunit"	"231043"	14070	23160	110	103	125	76	60	102	102	114	60	52	23	12	0	163	166	46	27	198	198	202	55	27	7	0	0	-0.029	-0.719	1.021	0.988	3.109	5.884	0.002	80	484	100	-34	-9	Error	1	-35	23	-32	9967	13303	0.183	-0.655	-50	0	0
[truncated: 4,036,606 more chars]
